# Supplementary material for: Non-gonadal somatic piRNA pathways ensure sexual differentiation, larval growth, and wing development in silkworms
Source: PLoS Genet. 2023 Sep 21;19(9):e1010912. doi: 10.1371/journal.pgen.1010912 (PMC10513339; doi:10.1371/journal.pgen.1010912)
Supplement: S1 Table — (XLSX) [file pgen.1010912.s001.xlsx]

## Sheet: BmAgo3
S1 Table. All delayed larvae possessed homozygous KO alleles as shown by genotyping
Sample-ID	Sex	Genotype
BmAgo3-1	♂	KO/KO
BmAgo3-2	♂	KO/KO
BmAgo3-3	♀	KO/KO
BmAgo3-4	♀	KO/KO
BmAgo3-5	♀	KO/KO
BmAgo3-6	♂	KO/KO
BmAgo3-7	♀	KO/KO
BmAgo3-8	♀	KO/KO
BmAgo3-9	♀	KO/KO
BmAgo3-10	♂	KO/KO
BmAgo3-11	♂	KO/KO
BmAgo3-12	♀	KO/KO
BmAgo3-13	♂	KO/KO
BmAgo3-14	♀	KO/KO
BmAgo3-15	♂	KO/KO
BmAgo3-16	♂	KO/KO
Molecular sexing was performed by RT-qPCR analysis using a W-specific marker, Fem. The primers are listed in S6 Table.
Genotyping was performed by T7ENI cleavage assay or heteroduplex mobility assay

## Sheet: Siwi
S1 Table. All delayed larvae possessed homozygous KO alleles as shown by genotyping
Sample-ID	Sex	Genotype
Siwi-1	♂	KO/KO
Siwi-2	♀	KO/KO
Siwi-3	♂	KO/KO
Siwi-4	♂	KO/KO
Siwi-5	♂	KO/KO
Siwi-6	♂	KO/KO
Siwi-7	♂	KO/KO
Siwi-8	♂	KO/KO
Siwi-9	♂	KO/KO
Siwi-10	♂	KO/KO
Siwi-11	♂	KO/KO
Siwi-12	♂	KO/KO
Siwi-13	♂	KO/KO
Siwi-14	♂	KO/KO
Siwi-15	♂	KO/KO
Siwi-16	♀	KO/KO
Siwi-17	♂	KO/KO
Siwi-18	♂	KO/KO
Siwi-19	♀	KO/KO
Siwi-20	♂	KO/KO
Siwi-21	♂	KO/KO
Siwi-22	♀	KO/KO
Siwi-23	♂	KO/KO
Siwi-24	♀	KO/KO
Molecular sexing was performed by RT-qPCR analysis using a W-specific marker, Fem. The primers are listed in S6 Table.
Genotyping was performed by T7ENI cleavage assay or heteroduplex mobility assay
