# Supplementary material for: Non-gonadal somatic piRNA pathways ensure sexual differentiation, larval growth, and wing development in silkworms
Source: PLoS Genet. 2023 Sep 21;19(9):e1010912. doi: 10.1371/journal.pgen.1010912 (PMC10513339; doi:10.1371/journal.pgen.1010912)
Supplement: S2 Table — (XLSX) [file pgen.1010912.s002.xlsx]

## Sheet: Up-regulated genes
S2 Table. Up-regulated genes in BmAgo3 KO tissues
Up-regurated genemodels (not transposons)	WT_OVa	BmAgo3_OV	WT_FB	BmAgo3_FB	WT_WD	BmAgo3_WD	Annotationb
KWMTBOMO00447	1.19577	3.6608	0.0108794	0.258806	1.61355	3.55282	NA
KWMTBOMO00474	5.16762	2.05884	0.350924	6.17301	6.50085	3.70515	Masc
KWMTBOMO01521	10.3813	128.259	3.81681	25.639	13.2004	143.034	HARBI1
KWMTBOMO01935	0	11.9156	0	0.661394	0.310808	18.9699	NA
KWMTBOMO02360	2.62784	30.8914	0.938221	3.78242	4.47654	25.5776	NA
KWMTBOMO02797	54.6557	90.4977	4.92971	41.8783	40.2178	64.7453	NA
KWMTBOMO04087	2.21696	2.82188	0.192401	4.75024	3.49659	3.15394	NA
KWMTBOMO05347	0.0627772	6.69132	10.0013	1.0417	187.977	1028.49	NA
KWMTBOMO05696	2.08094	232.52	20.0214	82.0479	184.834	8940.37	notch-like_protein
KWMTBOMO06271	0.382309	5.12284	0.158008	0.336807	0.0861915	1.63597	NA
KWMTBOMO06292	8.08748	67.1297	0.026243	0.282568	0.126231	1.26993	NA
KWMTBOMO06325	0.107326	1.04006	0	0	0	0.0305873	NA
KWMTBOMO06334	0.105418	3.44672	0	0	0.0114949	0.0725827	sericin_2
KWMTBOMO06993	1.58097	43.0349	1.30967	2.56059	3.25311	89.8639	NA
KWMTBOMO07454	4.33514	36.0391	0.0398672	8.06863	6.96171	26.7415	NA
KWMTBOMO07455	2.94035	13.9292	0.261294	5.00193	5.01178	19.3206	NA
KWMTBOMO07549	20.0046	190.951	17.324	108.358	14.7151	199.102	WD_repeat-containing_protein_26
KWMTBOMO07839	0.225306	0.934976	1.52067	0	0.792304	10.2214	Fam-a
KWMTBOMO08242	4.8268	17.4512	0.622751	2.77066	11.5884	24.0939	NA
KWMTBOMO08263	8.51714	163.61	22.6346	6.37273	31.1314	802.716	mucin-2-like
KWMTBOMO08267	3.28899	56.9116	0.823076	2.3947	16.6303	225.545	hemicentin-2
KWMTBOMO08474	0.742826	2.44369	0.0102096	0.264558	1.73134	1.67638	NA
KWMTBOMO08477	0.248613	1.38939	0.363608	0.204588	0.894598	1.48121	polymerase
KWMTBOMO08479	4.46856	71.1553	0.628739	1.54106	4.7433	55.1975	NA
KWMTBOMO08577	3.81207	186.675	1.03178	20.7065	4.37133	171.108	NA
KWMTBOMO08831	2.87921	126.426	12.8361	63.5663	1.70153	167.787	Collagen_alpha-1
KWMTBOMO09847	0.366965	1.18381	0.217239	0.686888	0.120043	0.141349	fatty_acid_synthase-like
KWMTBOMO09851	0.237993	2.60419	0.189979	109.994	0.0291949	0.339324	fatty_acid_synthase-like
KWMTBOMO10598	13.1159	21.5764	2.20009	10.4326	13.0565	27.4965	HARBI1
KWMTBOMO11400	2.79771	66.9216	1.34402	59.0713	4.77209	61.8115	NA
KWMTBOMO11519	235.773	2830.87	148.757	993.387	362.807	1646.52	titin
KWMTBOMO12154	0.782035	2.19349	0.166125	0.139591	3.52337	23.8054	RdRp
KWMTBOMO12463	0.326148	2.45401	0.241436	0.896083	1.54168	9.41825	peritrophin_1
KWMTBOMO12781	32.2213	629.566	11.6326	28.6161	54.1253	810.334	microtubule-associated_protein_futsch-like
KWMTBOMO13045	0.356297	0.232871	0	0.137065	0.116553	0.993041	NA
KWMTBOMO13775	4.90826	7.58626	0.943108	4.22717	5.34437	5.5724	NA
KWMTBOMO14562	3.80967	29.4002	0.933385	1.17536	5.28574	39.4504	NA
KWMTBOMO15237	8.76271	53.7114	2.19204	18.4884	10.4618	61.3354	HARBI1
KWMTBOMO15954	0.137329	12.646	0.682631	1.17581	13.9909	284.752	NA
KWMTBOMO15955	0.713483	6.03398	3.03311	11.2802	32.5839	69.7828	NA
KWMTBOMO16303	0.537571	4.10728	0	0	1.40682	1.41092	NA
KWMTBOMO16510	3.02146	41.3399	0.257211	0.946341	7.15509	33.4864	NA
KWMTBOMO16598	1.57136	4.24989	0	0	0.894411	1.30358	DNA_ligase_1-like
Genes to which both sense and antisense piRNA were mapped (RPM >10) and whose expressions were more than 2-fold up-regulated in at least one of the three tissues in BmAgo3 KO larvae (TPM > 1) compared to WT are listed.
aTPM
bNA = not annotated

## Sheet: Ping-pong Z-score
Up-regurated genemodels (not transposons)	OVa	FBb	WD
KWMTBOMO00447	57.736	55.6683	86.3899
KWMTBOMO00474	71.1208	45.731	87.3295
KWMTBOMO01521	51.7613	57.4597	90.1278
KWMTBOMO01935	24.9241	12.3443	34.0537
KWMTBOMO02360	54.767	51.6047	51.8434
KWMTBOMO02797	49.8983	53.1311	92.3316
KWMTBOMO04087	53.5012	53.7988	81.0641
KWMTBOMO05347	61.6691	-0.229416	-0.331569
KWMTBOMO05696	32.9685	NC	NC
KWMTBOMO06271	53.0954	NC	NC
KWMTBOMO06292	2.57866	NC	NC
KWMTBOMO06325	11.7431	NC	NC
KWMTBOMO06334	65.7264	NC	NC
KWMTBOMO06993	50.2864	NC	NC
KWMTBOMO07454	50.2265	49.5477	73.9076
KWMTBOMO07455	54.7728	57.1106	66.457
KWMTBOMO07549	80.7309	-0.498405	-0.333821
KWMTBOMO07839	59.3341	NC	NC
KWMTBOMO08242	53.3023	43.929	84.944
KWMTBOMO08263	49.6863	-0.468293	-0.170103
KWMTBOMO08267	91.0953	NC	NC
KWMTBOMO08474	50.2716	72.2123	93.3669
KWMTBOMO08477	46.7765	-0.229416	74.2231
KWMTBOMO08479	35.5869	25.3729	11.6332
KWMTBOMO08577	57.7333	53.3835	46.8301
KWMTBOMO08831	44.4763	65.6366	98.1652
KWMTBOMO09847	43.8212	NC	NC
KWMTBOMO09851	39.335	NC	NC
KWMTBOMO10598	52.0389	56.9492	80.664
KWMTBOMO11400	54.7656	51.6047	51.8434
KWMTBOMO11519	28.4108	-0.31487	NC
KWMTBOMO12154	24.7434	12.1611	59.7195
KWMTBOMO12463	48.0054	NC	NC
KWMTBOMO12781	10.2306	NC	NC
KWMTBOMO13045	53.5149	52.4488	69.8097
KWMTBOMO13775	50.8474	53.3572	78.4202
KWMTBOMO14562	56.8119	54.4636	86.738
KWMTBOMO15237	52.2623	57.4892	91.3624
KWMTBOMO15954	42.7712	NC	NC
KWMTBOMO15955	49.5924	NC	NC
KWMTBOMO16303	29.1469	48.4886	81.5253
KWMTBOMO16510	51.8693	50.1662	74.7277
KWMTBOMO16598	12.8938	NC	NC
The ping-pong Z-score was culculated. The calculation of Z-score was based on a previous study (Zhang et al. 2011), with some modifications. The ping-pong Z-score indicates the occurrence of ping-pong piRNA pairs.
Zhang Z, Xu J, Koppetsch BS, Wang J, Tipping C, Ma S, et al. Heterotypic piRNA Ping-Pong requires Qin, a protein with both E3 ligase and Tudor domains. Mol Cell. 2011;44: 572–584. doi:10.1016/j.molcel.2011.10.011
aZ-score
bNC = not calculated

## Sheet: Mapped piRNAs
Up-regurated genemodels (not transposons)	WT_OV_Sa	WT_OV_AS	BmAgo3_OV_S	BmAgo3_OV_AS	WT_FB_S	WT_FB_AS	BmAgo3_FB_S	BmAgo3_FB_AS	WT_WD_S	WT_WD_AS	BmAgo3_WD_S	BmAgo3_WD_AS
KWMTBOMO00447	57.6897	504.622	7.59293	18.3789	50.9298	384.524	2.1928	16.5975	65.784	758.943	0.22231	3.45122
KWMTBOMO00474	112.7	8.08495	6.6826	2.27581	230.469	14.6319	6.44291	1.07322	59.6453	5.09664	0.401242	0.637107
KWMTBOMO01521	100.421	735.451	12.1514	27.9166	135.061	992.151	5.20211	35.1561	68.0311	993.209	2.07941	2.27461
KWMTBOMO01935	87.42	40.215	3.81371	1.68272	13.0421	52.3809	1.39769	1.55101	77.2311	51.3409	1.55617	0.154532
KWMTBOMO02360	507.092	608.002	37.1991	22.3305	581.755	648.638	22.5769	21.3219	387.947	871.704	3.43224	3.33736
KWMTBOMO02797	83.2959	2015.41	6.89639	52.6953	42.2135	1808.84	2.64919	50.8231	83.2396	2333.23	0.292798	2.50776
KWMTBOMO04087	124.49	947.896	12.6894	27.8338	204.357	980.708	8.1722	26.8092	52.3179	1010.42	0.634396	1.77577
KWMTBOMO05347	279.478	11.8362	11.3722	3.41371	1.02599	0.582319	0.00356553	0.0320898	0.407079	4.85239	0.154532	5.95356
KWMTBOMO05696	10.1353	58.5984	1.48272	4.30335	0.794911	0.0369726	0.541961	0.0178277	6.92035	0.0162832	20.9405	0.14911
KWMTBOMO06271	51.0959	185.278	3.50337	7.15156	0.0462158	0.739452	0.00713106	0	0	0	0.168088	0.0623552
KWMTBOMO06292	27.5634	16.9621	1.22756	0.165513	0.110918	0.0184863	0	0	0	0	0	0.108444
KWMTBOMO06325	20.0143	14.5855	1.23445	0.289648	0	0	0	0.0142621	0	0	0	0.0162666
KWMTBOMO06334	13.141	76.2828	1.21377	2.55856	0	0.00924315	0	0.0106966	0	0	0.00271109	0.0352442
KWMTBOMO06993	40.2616	462.287	1.26894	15.379	0.0184863	0	0.00356553	0	0	0.244248	0.176221	0.146399
KWMTBOMO07454	162.771	649.242	17.2341	21.3443	280.668	686.055	10.8143	21.19	64.2046	691.465	0.921772	1.74594
KWMTBOMO07455	49.1621	94.6894	5.31712	4.2137	93.9844	154.444	3.26959	5.00957	48.0679	86.5614	1.09799	1.21728
KWMTBOMO07549	1020.82	42.5217	46.8334	1.41376	2.66203	2.12593	5.62997	1.10175	7.63681	0.765309	15.1794	3.64642
KWMTBOMO07839	24.1849	119.946	1.67582	3.95853	0.665507	0	0.0499174	0	0	0	0.333465	0.00271109
KWMTBOMO08242	24.7441	40.5645	3.99991	1.75168	2.89311	6.88615	0.499174	1.24437	26.4764	55.5256	0.653374	0.105733
KWMTBOMO08263	888.878	43.4537	24.8063	1.10342	0.221836	1.68225	0.549092	0.520568	1.80743	7.55539	5.62552	0.417508
KWMTBOMO08267	11.8129	70.854	0.475851	1.88961	0.120161	0	0.0249587	0.00713106	0	0	0.111155	0.0108444
KWMTBOMO08474	15.0515	271.533	3.13786	10.6342	10.1582	168.364	0.370815	6.47857	10.812	467.36	0.111155	1.44772
KWMTBOMO08477	23.8121	69.5725	2.25512	3.66198	0.286538	0.0739452	0.228194	0.0820072	16.674	54.8092	0.268398	0.463597
KWMTBOMO08479	92.4294	57.6198	10.4549	5.63435	65.7003	38.9599	1.72572	4.73146	126.585	65.7026	0.178932	0.121999
KWMTBOMO08577	510.82	542.088	37.2957	20.7168	582.328	576.255	22.741	19.1326	387.784	780.86	3.47833	3.25873
KWMTBOMO08831	115.193	15.168	5.77918	99.6874	135.93	8.67932	5.3483	40.7469	111.068	12.7009	0.403953	43.9685
KWMTBOMO09847	10.7877	48.3932	0.51723	1.88272	0	0	0	0	0.0162832	0	0.00271109	0.00813328
KWMTBOMO09851	64.2369	148.651	3.12407	5.94469	0.0184863	0	0.142621	0.0142621	0.0162832	0	0.0379553	0.0216888
KWMTBOMO10598	70.0385	443.67	9.27565	18.041	112.24	611.046	4.06827	23.2045	52.904	615.097	1.66732	1.40706
KWMTBOMO11400	510.726	609.703	37.8129	22.3719	582.365	648.675	22.6982	21.4431	388.191	871.704	3.46207	3.34549
KWMTBOMO11519	50.9561	47.0884	2.55856	1.75858	3.09646	0.0554589	0.998349	0.00356553	2.00283	0	1.67817	0.00542219
KWMTBOMO12154	202.333	100.747	13.3376	13.4618	1.38647	3.40148	1.34421	3.05923	148.063	76.3681	0.241287	0.417508
KWMTBOMO12463	18.3134	47.6243	1.15859	0.462058	0.0831884	0	0.274546	0.0106966	0.732743	0.0162832	7.59106	0.135555
KWMTBOMO12781	393.972	1541.71	71.7777	115.177	2.42171	0.0739452	5.64424	0.402905	2.00283	0	22.784	0.108444
KWMTBOMO13045	34.1805	220.181	2.24133	9.33082	12.7186	130.347	0.427864	6.47857	15.0131	316.431	0.0813328	4.98028
KWMTBOMO13775	48.6029	666.903	5.59297	21.4202	25.5111	407.595	1.60449	17.6494	33.7876	716.183	0.116577	2.67856
KWMTBOMO14562	74.3489	828.439	9.57219	33.1165	70.8395	1060.76	10.3935	40.9608	70.0014	1177.29	0.127421	1.13595
KWMTBOMO15237	99.4658	737.524	12.1652	28.2131	134.377	993.658	5.2235	35.3487	67.4612	995.782	2.10381	2.30714
KWMTBOMO15954	31.4544	52.2609	0.613779	0.896531	0.00924315	0	0.053483	0.00356553	0.211681	0	1.64292	0.00542219
KWMTBOMO15955	31.5709	63.0253	0.868946	1.30342	0.00924315	0	0.0213932	0	0.0814159	0	0.192488	0.0108444
KWMTBOMO16303	34.0407	58.1324	2.84821	2.12409	26.6573	26.5833	0.955562	2.25698	37.5164	84.5748	0.105733	0.271109
KWMTBOMO16510	156.736	648.846	16.0203	21.3168	277.803	685.981	10.5254	21.1614	61.1596	690.928	0.797062	1.66732
KWMTBOMO16598	12.209	28.4721	1.06894	0.91722	0.0554589	0	0.260284	0	0	0.0162832	0.056933	0.0813328
aRPM
