# Supplementary material for: Non-gonadal somatic piRNA pathways ensure sexual differentiation, larval growth, and wing development in silkworms
Source: PLoS Genet. 2023 Sep 21;19(9):e1010912. doi: 10.1371/journal.pgen.1010912 (PMC10513339; doi:10.1371/journal.pgen.1010912)
Supplement: S3 Table — (XLSX) [file pgen.1010912.s003.xlsx]

## Sheet: GO term
S3 Table. GO analysis of differentially expressed genes in BmAgo3 and Siwi KO mutants (Fig. 4C cluster)
Cluster 1
	GOpress	GOpressC	description	ancestor	parent	adjusted p valuea	part
GO:0005515	150	1757	protein_binding	GO:0003674	3	1.56953e-06	0.0853728
Cluster 2
	GOpress	GOpressC	description	ancestor	parent	adjusted p value	part
GO:0055114	62	468	oxidation-reduction_process	GO:0008150	3	1.9254e-08	0.132479
GO:0008152	41	278	metabolic_process	GO:0008150	2	2.81568e-06	0.147482
GO:0005506	25	112	iron_ion_binding	GO:0003674	7	3.20315e-06	0.223214
GO:0020037	27	144	heme_binding	GO:0003674	4	1.95278e-05	0.1875
GO:0016705	20	89	oxidoreductase_activity,_acting_on_paired_donors,_with_incorporation_or_reduction_of_molecular_oxygen	GO:0003674	4	0.000112581	0.224719
Cluster 3
	GOpress	GOpressC	description	ancestor	parent	adjusted p value	part
GO:0042302	49	139	structural_constituent_of_cuticle	GO:0003674	3	9.50895e-18	0.352518
GO:0015074	61	301	DNA_integration	GO:0008150	6	1.98066e-12	0.202658
GO:0003676	122	1337	nucleic_acid_binding	GO:0003674	4	0.00151727	0.0912491
Cluster 4
	GOpress	GOpressC	description	ancestor	parent	adjusted p value	part
GO:0006457	21	56	protein_folding	GO:0008150	3	2.12649e-06	0.375
GO:0015074	51	301	DNA_integration	GO:0008150	6	3.39923e-06	0.169435
GO:0004812	16	35	aminoacyl-tRNA_ligase_activity	GO:0003674	5	2.09668e-05	0.457143
GO:0005524	80	638	ATP_binding	GO:0003674	4	3.83836e-05	0.125392
GO:0006418	15	33	tRNA_aminoacylation_for_protein_translation	GO:0008150	7	6.31089e-05	0.454545
Cluster 5
	GOpress	GOpressC	description	ancestor	parent	adjusted p value	part
GO:0006508	67	443	proteolysis	GO:0008150	5	5.01667e-23	0.151242
GO:0004252	45	193	serine-type_endopeptidase_activity	GO:0003674	6	9.7159e-22	0.233161
Cluster 6
	GOpress	GOpressC	description	ancestor	parent	adjusted p value	part
GO:0004298	13	15	threonine-type_endopeptidase_activity	GO:0003674	7	1.31662e-06	0.866667
GO:0005839	13	15	proteasome_core_complex	GO:0005575	3	1.31662e-06	0.866667
GO:0051603	13	15	proteolysis_involved_in_cellular_protein_catabolic_process	GO:0008150	6	1.31662e-06	0.866667
GO:0004175	12	14	endopeptidase_activity	GO:0003674	6	6.49043e-06	0.857143
GO:0055114	65	468	oxidation-reduction_process	GO:0008150	3	9.6311e-06	0.138889
aBonferroni-adjusted p values

## Sheet: GO term all
Cluster 1
	GOpress	GOpressC	description	ancestor	parent	adjusted p valuea	part
GO:0005515	150	1757	protein_binding	GO:0003674	3	1.56953e-06	0.0853728
GO:0007165	17	130	signal_transduction	GO:0008150	3	0.654067	0.130769
GO:0005524	52	638	ATP_binding	GO:0003674	4	0.965492	0.0815047
GO:0006468	24	231	protein_phosphorylation	GO:0008150	7	1.26489	0.103896
GO:0005488	23	217	binding	GO:0003674	2	1.40352	0.105991
GO:0004672	23	224	protein_kinase_activity	GO:0003674	4	1.85491	0.102679
GO:0006811	11	82	ion_transport	GO:0008150	5	5.52299	0.134146
GO:0008270	66	955	zinc_ion_binding	GO:0003674	7	9.65806	0.06911
GO:0005856	6	31	cytoskeleton	GO:0005575	5	10.2493	0.193548
GO:0003700	14	133	DNA-binding_transcription_factor_activity	GO:0003674	3	14.0587	0.105263
GO:0005886	5	24	plasma_membrane	GO:0005575	3	15.669	0.208333
GO:0003707	4	16	steroid_hormone_receptor_activity	GO:0003674	4	19.6725	0.25
GO:0005089	5	26	Rho_guanyl-nucleotide_exchange_factor_activity	GO:0003674	5	20.8161	0.192308
GO:0005044	3	9	scavenger_receptor_activity	GO:0003674	3	26.1151	0.333333
GO:0005509	15	161	calcium_ion_binding	GO:0003674	6	29.2959	0.0931677
GO:0006355	23	280	regulation_of_transcription,_DNA-templated	GO:0008150	7	29.5902	0.0821429
GO:0005216	8	65	ion_channel_activity	GO:0003674	5	29.6345	0.123077
GO:0043401	4	19	steroid_hormone_mediated_signaling_pathway	GO:0008150	5	32.3116	0.210526
GO:0004674	6	41	protein_serine/threonine_kinase_activity	GO:0003674	5	32.3622	0.146341
GO:0000184	2	3	nuclear-transcribed_mRNA_catabolic_process,_nonsense-mediated_decay	GO:0008150	9	32.7595	0.666667
GO:0000256	2	3	allantoin_catabolic_process	GO:0008150	6	32.7595	0.666667
GO:0004037	2	3	allantoicase_activity	GO:0003674	6	32.7595	0.666667
GO:0008272	3	10	sulfate_transport	GO:0008150	6	32.8295	0.3
GO:0015116	3	10	sulfate_transmembrane_transporter_activity	GO:0003674	5	32.8295	0.3
GO:0016020	41	586	membrane	GO:0005575	2	33.7251	0.0699659
GO:0008237	8	67	metallopeptidase_activity	GO:0003674	6	34.3937	0.119403
GO:0004713	5	31	protein_tyrosine_kinase_activity	GO:0003674	5	38.4052	0.16129
GO:0008017	5	31	microtubule_binding	GO:0003674	6	38.4052	0.16129
GO:0070588	3	11	calcium_ion_transmembrane_transport	GO:0008150	9	40.4081	0.272727
GO:0007155	6	45	cell_adhesion	GO:0008150	3	46.6787	0.133333
GO:0016887	8	73	ATPase_activity	GO:0003674	8	51.8922	0.109589
GO:0004012	2	5	phospholipid-translocating_ATPase_activity	GO:0003674	5	64.7908	0.4
GO:0006542	2	5	glutamine_biosynthetic_process	GO:0008150	6	64.7908	0.4
GO:0015914	2	5	phospholipid_transport	GO:0008150	7	64.7908	0.4
GO:0035023	4	25	regulation_of_Rho_protein_signal_transduction	GO:0008150	9	70.1232	0.16
GO:0035556	9	87	intracellular_signal_transduction	GO:0008150	4	72.6789	0.103448
GO:0005234	3	15	extracellularly_glutamate-gated_ion_channel_activity	GO:0003674	9	79.3078	0.2
GO:0005215	14	166	transporter_activity	GO:0003674	2	79.3149	0.0843374
GO:0004356	2	6	glutamate-ammonia_ligase_activity	GO:0003674	7	83.8515	0.333333
GO:0005086	2	6	ARF_guanyl-nucleotide_exchange_factor_activity	GO:0003674	4	83.8515	0.333333
GO:0032012	2	6	regulation_of_ARF_protein_signal_transduction	GO:0008150	9	83.8515	0.333333
Cluster 2
	GOpress	GOpressC	description	ancestor	parent	adjusted p value	part
GO:0055114	62	468	oxidation-reduction_process	GO:0008150	3	1.9254e-08	0.132479
GO:0008152	41	278	metabolic_process	GO:0008150	2	2.81568e-06	0.147482
GO:0005506	25	112	iron_ion_binding	GO:0003674	7	3.20315e-06	0.223214
GO:0020037	27	144	heme_binding	GO:0003674	4	1.95278e-05	0.1875
GO:0016705	20	89	oxidoreductase_activity,_acting_on_paired_donors,_with_incorporation_or_reduction_of_molecular_oxygen	GO:0003674	4	0.000112581	0.224719
GO:0005215	26	166	transporter_activity	GO:0003674	2	0.000805996	0.156627
GO:0055085	42	385	transmembrane_transport	GO:0008150	5	0.00405021	0.109091
GO:0009116	8	15	nucleoside_metabolic_process	GO:0008150	5	0.00666236	0.533333
GO:0003824	40	373	catalytic_activity	GO:0003674	2	0.009418	0.107239
GO:0022857	19	134	transmembrane_transporter_activity	GO:0003674	3	0.0868995	0.141791
GO:0004553	12	67	hydrolase_activity,_hydrolyzing_O-glycosyl_compounds	GO:0003674	5	0.303744	0.179104
GO:0016021	60	750	integral_component_of_membrane	GO:0005575	4	0.305445	0.08
GO:0016747	7	26	transferase_activity,_transferring_acyl_groups_other_than_amino-acyl_groups	GO:0003674	5	0.86829	0.269231
GO:0016491	27	275	oxidoreductase_activity	GO:0003674	3	1.03142	0.0981818
GO:0016020	46	586	membrane	GO:0005575	2	2.02759	0.0784983
GO:0009072	4	8	aromatic_amino_acid_family_metabolic_process	GO:0008150	5	2.44827	0.5
GO:0008081	6	26	phosphoric_diester_hydrolase_activity	GO:0003674	6	4.28523	0.230769
GO:0009166	4	10	nucleotide_catabolic_process	GO:0008150	7	4.6135	0.4
GO:0006629	10	73	lipid_metabolic_process	GO:0008150	4	6.15046	0.136986
GO:0016887	10	73	ATPase_activity	GO:0003674	8	6.15046	0.136986
GO:0050660	11	91	flavin_adenine_dinucleotide_binding	GO:0003674	5	9.36209	0.120879
GO:0005975	15	148	carbohydrate_metabolic_process	GO:0008150	4	11.353	0.101351
GO:0004714	3	8	transmembrane_receptor_protein_tyrosine_kinase_activity	GO:0003674	6	18.9506	0.375
GO:0006869	3	8	lipid_transport	GO:0008150	6	18.9506	0.375
GO:0004850	2	2	uridine_phosphorylase_activity	GO:0003674	6	19.3203	1
GO:0004854	2	2	xanthine_dehydrogenase_activity	GO:0003674	6	19.3203	1
GO:0004855	2	2	xanthine_oxidase_activity	GO:0003674	6	19.3203	1
GO:0006189	2	2	'de_novo'_IMP_biosynthetic_process	GO:0008150	10	19.3203	1
GO:0006564	2	2	L-serine_biosynthetic_process	GO:0008150	6	19.3203	1
GO:0009113	2	2	purine_nucleobase_biosynthetic_process	GO:0008150	5	19.3203	1
GO:0009156	2	2	ribonucleoside_monophosphate_biosynthetic_process	GO:0008150	8	19.3203	1
GO:0016812	2	2	hydrolase_activity,_acting_on_carbon-nitrogen_(but_not_peptide)_bonds,_in_cyclic_amides	GO:0003674	5	19.3203	1
GO:0007169	3	9	transmembrane_receptor_protein_tyrosine_kinase_signaling_pathway	GO:0008150	6	24.4513	0.333333
GO:0016829	3	9	lyase_activity	GO:0003674	3	24.4513	0.333333
GO:0003993	4	19	acid_phosphatase_activity	GO:0003674	7	29.7957	0.210526
GO:0004075	2	3	biotin_carboxylase_activity	GO:0003674	5	31.2665	0.666667
GO:0004588	2	3	orotate_phosphoribosyltransferase_activity	GO:0003674	6	31.2665	0.666667
GO:0004749	2	3	ribose_phosphate_diphosphokinase_activity	GO:0003674	6	31.2665	0.666667
GO:0009396	2	3	folic_acid-containing_compound_biosynthetic_process	GO:0008150	6	31.2665	0.666667
GO:0019441	2	3	tryptophan_catabolic_process_to_kynurenine	GO:0008150	8	31.2665	0.666667
GO:0040007	2	3	growth	GO:0008150	2	31.2665	0.666667
GO:0044249	2	3	cellular_biosynthetic_process	GO:0008150	4	31.2665	0.666667
GO:0004713	5	31	protein_tyrosine_kinase_activity	GO:0003674	5	34.9594	0.16129
GO:0016614	7	59	oxidoreductase_activity,_acting_on_CH-OH_group_of_donors	GO:0003674	4	45.1126	0.118644
GO:0004364	2	4	glutathione_transferase_activity	GO:0003674	5	45.5447	0.5
GO:0008374	2	4	O-acyltransferase_activity	GO:0003674	6	45.5447	0.5
GO:0009165	2	4	nucleotide_biosynthetic_process	GO:0008150	7	45.5447	0.5
GO:0018149	2	4	peptide_cross-linking	GO:0008150	7	45.5447	0.5
GO:0003333	3	12	amino_acid_transmembrane_transport	GO:0008150	7	45.8494	0.25
GO:0015171	3	12	amino_acid_transmembrane_transporter_activity	GO:0003674	6	45.8494	0.25
GO:0006520	4	23	cellular_amino_acid_metabolic_process	GO:0008150	4	51.4326	0.173913
GO:0046872	34	493	metal_ion_binding	GO:0003674	5	54.6784	0.0689655
GO:0006012	2	5	galactose_metabolic_process	GO:0008150	6	61.9275	0.4
GO:0006561	2	5	proline_biosynthetic_process	GO:0008150	6	61.9275	0.4
GO:0016624	2	5	oxidoreductase_activity,_acting_on_the_aldehyde_or_oxo_group_of_donors,_disulfide_as_acceptor	GO:0003674	5	61.9275	0.4
GO:0033227	2	5	dsRNA_transport	GO:0008150	6	61.9275	0.4
GO:0051033	2	5	RNA_transmembrane_transporter_activity	GO:0003674	6	61.9275	0.4
GO:0005319	2	6	lipid_transporter_activity	GO:0003674	3	80.2031	0.333333
GO:0006164	2	6	purine_nucleotide_biosynthetic_process	GO:0008150	7	80.2031	0.333333
GO:0006221	2	6	pyrimidine_nucleotide_biosynthetic_process	GO:0008150	7	80.2031	0.333333
GO:0009058	4	27	biosynthetic_process	GO:0008150	3	80.3982	0.148148
GO:0006979	5	40	response_to_oxidative_stress	GO:0008150	4	82.1951	0.125
Cluster 3
	GOpress	GOpressC	description	ancestor	parent	adjusted p value	part
GO:0042302	49	139	structural_constituent_of_cuticle	GO:0003674	3	9.50895e-18	0.352518
GO:0015074	61	301	DNA_integration	GO:0008150	6	1.98066e-12	0.202658
GO:0003676	122	1337	nucleic_acid_binding	GO:0003674	4	0.00151727	0.0912491
GO:0004190	15	102	aspartic-type_endopeptidase_activity	GO:0003674	7	1.84564	0.147059
GO:0006313	6	18	transposition,_DNA-mediated	GO:0008150	4	1.98568	0.333333
GO:0006811	13	82	ion_transport	GO:0008150	5	2.11623	0.158537
GO:0004930	17	126	G_protein-coupled_receptor_activity	GO:0003674	5	2.96338	0.134921
GO:0005216	11	65	ion_channel_activity	GO:0003674	5	3.0968	0.169231
GO:0007186	17	138	G_protein-coupled_receptor_signaling_pathway	GO:0008150	4	5.45032	0.123188
GO:0031012	4	10	extracellular_matrix	GO:0005575	3	8.20704	0.4
GO:0005245	3	5	voltage-gated_calcium_channel_activity	GO:0003674	8	11.1324	0.6
GO:0005891	3	5	voltage-gated_calcium_channel_complex	GO:0005575	5	11.1324	0.6
GO:0006813	6	29	potassium_ion_transport	GO:0008150	8	14.7444	0.206897
GO:0046983	10	73	protein_dimerization_activity	GO:0003674	4	18.1772	0.136986
GO:0005890	3	7	sodium:potassium-exchanging_ATPase_complex	GO:0005575	5	22.0759	0.428571
GO:0004803	4	15	transposase_activity	GO:0003674	4	25.8754	0.266667
GO:0005230	5	24	extracellular_ligand-gated_ion_channel_activity	GO:0003674	7	26.9992	0.208333
GO:0006814	6	36	sodium_ion_transport	GO:0008150	8	35.1259	0.166667
GO:0004568	3	9	chitinase_activity	GO:0003674	6	37.4711	0.333333
GO:0006032	3	9	chitin_catabolic_process	GO:0008150	6	37.4711	0.333333
GO:0008528	3	9	G_protein-coupled_peptide_receptor_activity	GO:0003674	5	37.4711	0.333333
GO:0005432	2	3	calcium:sodium_antiporter_activity	GO:0003674	8	42.3693	0.666667
GO:0005544	2	3	calcium-dependent_phospholipid_binding	GO:0003674	5	42.3693	0.666667
GO:0019825	2	3	oxygen_binding	GO:0003674	4	42.3693	0.666667
GO:0070588	3	11	calcium_ion_transmembrane_transport	GO:0008150	9	57.4265	0.272727
GO:0005201	2	4	extracellular_matrix_structural_constituent	GO:0003674	3	61.4048	0.5
GO:0006508	35	443	proteolysis	GO:0008150	5	65.0555	0.0790068
GO:0003333	3	12	amino_acid_transmembrane_transport	GO:0008150	7	69.0984	0.25
GO:0015171	3	12	amino_acid_transmembrane_transporter_activity	GO:0003674	6	69.0984	0.25
GO:0020037	14	144	heme_binding	GO:0003674	4	79.6141	0.0972222
GO:0004222	6	46	metalloendopeptidase_activity	GO:0003674	7	88.6407	0.130435
Cluster 4
	GOpress	GOpressC	description	ancestor	parent	adjusted p value	part
GO:0006457	21	56	protein_folding	GO:0008150	3	2.12649e-06	0.375
GO:0015074	51	301	DNA_integration	GO:0008150	6	3.39923e-06	0.169435
GO:0004812	16	35	aminoacyl-tRNA_ligase_activity	GO:0003674	5	2.09668e-05	0.457143
GO:0005524	80	638	ATP_binding	GO:0003674	4	3.83836e-05	0.125392
GO:0006418	15	33	tRNA_aminoacylation_for_protein_translation	GO:0008150	7	6.31089e-05	0.454545
GO:0006412	25	108	translation	GO:0008150	6	0.000216885	0.231481
GO:0003735	24	107	structural_constituent_of_ribosome	GO:0003674	3	0.000624741	0.224299
GO:0051082	12	24	unfolded_protein_binding	GO:0003674	4	0.000656447	0.5
GO:0005840	22	100	ribosome	GO:0005575	4	0.00245664	0.22
GO:0006260	13	42	DNA_replication	GO:0008150	6	0.0163214	0.309524
GO:0000166	31	211	nucleotide_binding	GO:0003674	4	0.055502	0.146919
GO:0005737	25	162	cytoplasm	GO:0005575	4	0.140645	0.154321
GO:0016272	5	6	prefoldin_complex	GO:0005575	3	0.351005	0.833333
GO:0045454	10	41	cell_redox_homeostasis	GO:0008150	4	0.879172	0.243902
GO:0003723	21	144	RNA_binding	GO:0003674	5	0.906242	0.145833
GO:0006396	9	36	RNA_processing	GO:0008150	7	1.42749	0.25
GO:0008408	5	10	3'-5'_exonuclease_activity	GO:0003674	7	1.88539	0.5
GO:0042555	4	6	MCM_complex	GO:0005575	3	2.8615	0.666667
GO:0006270	4	7	DNA_replication_initiation	GO:0008150	6	4.29607	0.571429
GO:0003676	110	1337	nucleic_acid_binding	GO:0003674	4	4.87704	0.0822738
GO:0043039	4	8	tRNA_aminoacylation	GO:0008150	6	6.15729	0.5
GO:0003747	3	4	translation_release_factor_activity	GO:0003674	6	9.37989	0.75
GO:0005739	6	25	mitochondrion	GO:0005575	5	12.3981	0.24
GO:0004525	3	5	ribonuclease_III_activity	GO:0003674	6	14.3807	0.6
GO:0005732	3	5	small_nucleolar_ribonucleoprotein_complex	GO:0005575	4	14.3807	0.6
GO:0006415	3	5	translational_termination	GO:0008150	7	14.3807	0.6
GO:0003678	6	26	DNA_helicase_activity	GO:0003674	4	14.5422	0.230769
GO:0003887	4	11	DNA-directed_DNA_polymerase_activity	GO:0003674	5	14.8205	0.363636
GO:0005783	5	19	endoplasmic_reticulum	GO:0005575	5	17.4556	0.263158
GO:0002161	3	6	aminoacyl-tRNA_editing_activity	GO:0003674	5	20.6723	0.5
GO:0019843	3	6	rRNA_binding	GO:0003674	6	20.6723	0.5
GO:0005198	5	20	structural_molecule_activity	GO:0003674	2	20.823	0.25
GO:0000398	4	13	mRNA_splicing,_via_spliceosome	GO:0008150	9	23.6138	0.307692
GO:0015035	3	7	protein_disulfide_oxidoreductase_activity	GO:0003674	6	28.3056	0.428571
GO:0004798	2	2	thymidylate_kinase_activity	GO:0003674	7	31.4013	1
GO:0004832	2	2	valine-tRNA_ligase_activity	GO:0003674	6	31.4013	1
GO:0005763	2	2	mitochondrial_small_ribosomal_subunit	GO:0005575	4	31.4013	1
GO:0005882	2	2	intermediate_filament	GO:0005575	6	31.4013	1
GO:0006122	2	2	mitochondrial_electron_transport,_ubiquinol_to_cytochrome_c	GO:0008150	6	31.4013	1
GO:0006233	2	2	dTDP_biosynthetic_process	GO:0008150	9	31.4013	1
GO:0006438	2	2	valyl-tRNA_aminoacylation	GO:0008150	8	31.4013	1
GO:0006569	2	2	tryptophan_catabolic_process	GO:0008150	7	31.4013	1
GO:0006662	2	2	glycerol_ether_metabolic_process	GO:0008150	5	31.4013	1
GO:0007094	2	2	mitotic_spindle_assembly_checkpoint	GO:0008150	6	31.4013	1
GO:0030150	2	2	protein_import_into_mitochondrial_matrix	GO:0008150	7	31.4013	1
GO:0008137	4	15	NADH_dehydrogenase_(ubiquinone)_activity	GO:0003674	7	35.1572	0.266667
GO:0000049	3	8	tRNA_binding	GO:0003674	6	37.3091	0.375
GO:0006614	3	8	SRP-dependent_cotranslational_protein_targeting_to_membrane	GO:0008150	8	37.3091	0.375
GO:0016818	3	8	hydrolase_activity,_acting_on_acid_anhydrides,_in_phosphorus-containing_anhydrides	GO:0003674	5	37.3091	0.375
GO:0006351	6	33	transcription,_DNA-templated	GO:0008150	6	37.4572	0.181818
GO:0003899	5	25	DNA-directed_5'-3'_RNA_polymerase_activity	GO:0003674	6	44.2676	0.2
GO:0000154	2	3	rRNA_modification	GO:0008150	7	50.3888	0.666667
GO:0000502	2	3	proteasome_complex	GO:0005575	4	50.3888	0.666667
GO:0003796	2	3	lysozyme_activity	GO:0003674	4	50.3888	0.666667
GO:0003909	2	3	DNA_ligase_activity	GO:0003674	4	50.3888	0.666667
GO:0003910	2	3	DNA_ligase_(ATP)_activity	GO:0003674	5	50.3888	0.666667
GO:0004000	2	3	adenosine_deaminase_activity	GO:0003674	5	50.3888	0.666667
GO:0005787	2	3	signal_peptidase_complex	GO:0005575	4	50.3888	0.666667
GO:0008173	2	3	RNA_methyltransferase_activity	GO:0003674	4	50.3888	0.666667
GO:0016255	2	3	attachment_of_GPI_anchor_to_protein	GO:0008150	7	50.3888	0.666667
GO:0022900	2	3	electron_transport_chain	GO:0008150	4	50.3888	0.666667
GO:0042176	2	3	regulation_of_protein_catabolic_process	GO:0008150	6	50.3888	0.666667
GO:0051103	2	3	DNA_ligation_involved_in_DNA_repair	GO:0008150	7	50.3888	0.666667
GO:0071897	2	3	DNA_biosynthetic_process	GO:0008150	6	50.3888	0.666667
GO:0004190	12	102	aspartic-type_endopeptidase_activity	GO:0003674	7	67.1615	0.117647
GO:0008233	3	11	peptidase_activity	GO:0003674	4	72.5641	0.272727
GO:0000179	2	4	rRNA_(adenine-N6,N6-)-dimethyltransferase_activity	GO:0003674	7	72.7859	0.5
GO:0004176	2	4	ATP-dependent_peptidase_activity	GO:0003674	6	72.7859	0.5
GO:0004616	2	4	phosphogluconate_dehydrogenase_(decarboxylating)_activity	GO:0003674	6	72.7859	0.5
GO:0006465	2	4	signal_peptide_processing	GO:0008150	6	72.7859	0.5
GO:0006606	2	4	protein_import_into_nucleus	GO:0008150	6	72.7859	0.5
GO:0008121	2	4	ubiquinol-cytochrome-c_reductase_activity	GO:0003674	5	72.7859	0.5
GO:0008649	2	4	rRNA_methyltransferase_activity	GO:0003674	5	72.7859	0.5
GO:0030833	2	4	regulation_of_actin_filament_polymerization	GO:0008150	7	72.7859	0.5
GO:0042765	2	4	GPI-anchor_transamidase_complex	GO:0005575	4	72.7859	0.5
GO:0051276	2	4	chromosome_organization	GO:0008150	5	72.7859	0.5
GO:0016746	4	20	transferase_activity,_transferring_acyl_groups	GO:0003674	4	77.1678	0.2
GO:0003677	44	534	DNA_binding	GO:0003674	5	79.6447	0.082397
GO:0009055	5	30	electron_transfer_activity	GO:0003674	4	80.1054	0.166667
GO:0016758	6	41	transferase_activity,_transferring_hexosyl_groups	GO:0003674	5	84.4484	0.146341
GO:0006139	4	21	nucleobase-containing_compound_metabolic_process	GO:0008150	4	87.9002	0.190476
GO:0008017	5	31	microtubule_binding	GO:0003674	6	88.8639	0.16129
Cluster 5
	GOpress	GOpressC	description	ancestor	parent	adjusted p value	part
GO:0006508	67	443	proteolysis	GO:0008150	5	5.01667e-23	0.151242
GO:0004252	45	193	serine-type_endopeptidase_activity	GO:0003674	6	9.7159e-22	0.233161
GO:0004181	9	28	metallocarboxypeptidase_activity	GO:0003674	8	0.000538347	0.321429
GO:0008417	7	13	fucosyltransferase_activity	GO:0003674	6	0.000724863	0.538462
GO:0004180	7	14	carboxypeptidase_activity	GO:0003674	7	0.00106294	0.5
GO:0006486	8	27	protein_glycosylation	GO:0008150	5	0.00408076	0.296296
GO:0005975	16	148	carbohydrate_metabolic_process	GO:0008150	4	0.0106627	0.108108
GO:0008237	10	67	metallopeptidase_activity	GO:0003674	6	0.0486065	0.149254
GO:0006629	10	73	lipid_metabolic_process	GO:0008150	4	0.0936716	0.136986
GO:0016021	40	750	integral_component_of_membrane	GO:0005575	4	0.158836	0.0533333
GO:0016787	12	114	hydrolase_activity	GO:0003674	3	0.182905	0.105263
GO:0008152	20	278	metabolic_process	GO:0008150	2	0.198146	0.0719425
GO:0003824	24	373	catalytic_activity	GO:0003674	2	0.271241	0.0643432
GO:0006631	4	12	fatty_acid_metabolic_process	GO:0008150	5	1.06129	0.333333
GO:0055114	26	468	oxidation-reduction_process	GO:0008150	3	1.37564	0.0555556
GO:0004046	3	6	aminoacylase_activity	GO:0003674	6	2.18881	0.5
GO:0016491	17	275	oxidoreductase_activity	GO:0003674	3	3.69062	0.0618182
GO:0003997	3	8	acyl-CoA_oxidase_activity	GO:0003674	6	4.13788	0.375
GO:0004553	7	67	hydrolase_activity,_hydrolyzing_O-glycosyl_compounds	GO:0003674	5	5.02708	0.104478
GO:0006635	3	9	fatty_acid_beta-oxidation	GO:0008150	6	5.41274	0.333333
GO:0005328	4	21	neurotransmitter:sodium_symporter_activity	GO:0003674	4	6.1418	0.190476
GO:0016853	3	10	isomerase_activity	GO:0003674	3	6.90356	0.3
GO:0006836	4	22	neurotransmitter_transport	GO:0008150	5	7.11297	0.181818
GO:0005777	3	11	peroxisome	GO:0005575	6	8.6205	0.272727
GO:0055085	20	385	transmembrane_transport	GO:0008150	5	10.8779	0.0519481
GO:0003995	3	14	acyl-CoA_dehydrogenase_activity	GO:0003674	5	15.2119	0.214286
GO:0005576	11	175	extracellular_region	GO:0005575	2	15.5007	0.0628571
GO:0033961	2	5	cis-stilbene-oxide_hydrolase_activity	GO:0003674	6	22.154	0.4
GO:0050660	7	91	flavin_adenine_dinucleotide_binding	GO:0003674	5	22.8346	0.0769231
GO:0008236	3	20	serine-type_peptidase_activity	GO:0003674	5	35.3758	0.15
GO:0004185	2	8	serine-type_carboxypeptidase_activity	GO:0003674	7	45.1274	0.25
GO:0004197	2	8	cysteine-type_endopeptidase_activity	GO:0003674	7	45.1274	0.25
GO:0006520	3	23	cellular_amino_acid_metabolic_process	GO:0008150	4	49.0944	0.130435
GO:0016627	3	23	oxidoreductase_activity,_acting_on_the_CH-CH_group_of_donors	GO:0003674	4	49.0944	0.130435
GO:0004177	2	10	aminopeptidase_activity	GO:0003674	7	64.0009	0.2
GO:0030145	2	10	manganese_ion_binding	GO:0003674	7	64.0009	0.2
GO:0008081	3	26	phosphoric_diester_hydrolase_activity	GO:0003674	6	65.2394	0.115385
GO:0016747	3	26	transferase_activity,_transferring_acyl_groups_other_than_amino-acyl_groups	GO:0003674	5	65.2394	0.115385
GO:0043169	2	11	cation_binding	GO:0003674	4	74.3822	0.181818
GO:0005215	9	166	transporter_activity	GO:0003674	2	83.2566	0.0542169
Cluster 6
	GOpress	GOpressC	description	ancestor	parent	adjusted p value	part
GO:0004298	13	15	threonine-type_endopeptidase_activity	GO:0003674	7	1.31662e-06	0.866667
GO:0005839	13	15	proteasome_core_complex	GO:0005575	3	1.31662e-06	0.866667
GO:0051603	13	15	proteolysis_involved_in_cellular_protein_catabolic_process	GO:0008150	6	1.31662e-06	0.866667
GO:0004175	12	14	endopeptidase_activity	GO:0003674	6	6.49043e-06	0.857143
GO:0055114	65	468	oxidation-reduction_process	GO:0008150	3	9.6311e-06	0.138889
GO:0016491	42	275	oxidoreductase_activity	GO:0003674	3	0.000371054	0.152727
GO:0005874	8	16	microtubule	GO:0005575	6	0.0493335	0.5
GO:0019773	6	7	proteasome_core_complex,_alpha-subunit_complex	GO:0005575	3	0.060126	0.857143
GO:0005200	8	17	structural_constituent_of_cytoskeleton	GO:0003674	3	0.0690288	0.470588
GO:0007017	8	17	microtubule-based_process	GO:0008150	3	0.0690288	0.470588
GO:0003824	43	373	catalytic_activity	GO:0003674	2	0.226261	0.115281
GO:0006281	13	59	DNA_repair	GO:0008150	6	0.250918	0.220339
GO:0050660	16	91	flavin_adenine_dinucleotide_binding	GO:0003674	5	0.459212	0.175824
GO:0004129	6	14	cytochrome-c_oxidase_activity	GO:0003674	5	0.971514	0.428571
GO:0006096	6	15	glycolytic_process	GO:0008150	5	1.29687	0.4
GO:0003857	4	5	3-hydroxyacyl-CoA_dehydrogenase_activity	GO:0003674	6	1.63159	0.8
GO:0006979	9	40	response_to_oxidative_stress	GO:0008150	4	2.25915	0.225
GO:0016614	11	59	oxidoreductase_activity,_acting_on_CH-OH_group_of_donors	GO:0003674	4	2.63837	0.186441
GO:0008152	31	278	metabolic_process	GO:0008150	2	2.6939	0.111511
GO:0006260	9	42	DNA_replication	GO:0008150	6	3.02928	0.214286
GO:0030163	4	7	protein_catabolic_process	GO:0008150	5	3.90922	0.571429
GO:0003924	10	53	GTPase_activity	GO:0003674	8	3.937	0.188679
GO:0016787	16	114	hydrolase_activity	GO:0003674	3	4.95706	0.140351
GO:0043161	3	3	proteasome-mediated_ubiquitin-dependent_protein_catabolic_process	GO:0008150	7	5.1971	1
GO:0005975	19	148	carbohydrate_metabolic_process	GO:0008150	4	5.41882	0.128378
GO:0007049	4	9	cell_cycle	GO:0008150	3	7.75147	0.444444
GO:0006098	3	4	pentose-phosphate_shunt	GO:0008150	3	8.72323	0.75
GO:0015074	31	301	DNA_integration	GO:0008150	6	8.77346	0.10299
GO:0016853	4	10	isomerase_activity	GO:0003674	3	10.3831	0.4
GO:0005739	6	25	mitochondrion	GO:0005575	5	10.9673	0.24
GO:0005783	5	19	endoplasmic_reticulum	GO:0005575	5	15.7125	0.263158
GO:0006631	4	12	fatty_acid_metabolic_process	GO:0008150	5	17.287	0.333333
GO:0006508	40	443	proteolysis	GO:0008150	5	20.3944	0.0902934
GO:0005743	4	13	mitochondrial_inner_membrane	GO:0005575	5	21.6355	0.307692
GO:0016616	5	21	oxidoreductase_activity,_acting_on_the_CH-OH_group_of_donors,_NAD_or_NADP_as_acceptor	GO:0003674	5	22.2	0.238095
GO:0009055	6	30	electron_transfer_activity	GO:0003674	4	22.9607	0.2
GO:0016810	5	22	hydrolase_activity,_acting_on_carbon-nitrogen_(but_not_peptide)_bonds	GO:0003674	4	26.0356	0.227273
GO:0051287	5	22	NAD_binding	GO:0003674	5	26.0356	0.227273
GO:0004601	6	31	peroxidase_activity	GO:0003674	3	26.1572	0.193548
GO:0000276	3	7	mitochondrial_proton-transporting_ATP_synthase_complex,_coupling_factor_F(o)	GO:0005575	5	26.4095	0.428571
GO:0004332	2	2	fructose-bisphosphate_aldolase_activity	GO:0003674	6	29.8878	1
GO:0004450	2	2	isocitrate_dehydrogenase_(NADP+)_activity	GO:0003674	7	29.8878	1
GO:0004576	2	2	oligosaccharyl_transferase_activity	GO:0003674	6	29.8878	1
GO:0004579	2	2	dolichyl-diphosphooligosaccharide-protein_glycotransferase_activity	GO:0003674	7	29.8878	1
GO:0006102	2	2	isocitrate_metabolic_process	GO:0008150	8	29.8878	1
GO:0008250	2	2	oligosaccharyltransferase_complex	GO:0005575	4	29.8878	1
GO:0009298	2	2	GDP-mannose_biosynthetic_process	GO:0008150	7	29.8878	1
GO:0004803	4	15	transposase_activity	GO:0003674	4	32.2842	0.266667
GO:0008137	4	15	NADH_dehydrogenase_(ubiquinone)_activity	GO:0003674	7	32.2842	0.266667
GO:0004518	4	16	nuclease_activity	GO:0003674	5	38.6345	0.25
GO:0006807	4	16	nitrogen_compound_metabolic_process	GO:0008150	3	38.6345	0.25
GO:0046873	3	9	metal_ion_transmembrane_transporter_activity	GO:0003674	6	44.593	0.333333
GO:0006511	7	46	ubiquitin-dependent_protein_catabolic_process	GO:0008150	8	45.0544	0.152174
GO:0003954	2	3	NADH_dehydrogenase_activity	GO:0003674	5	48.0066	0.666667
GO:0004517	2	3	nitric-oxide_synthase_activity	GO:0003674	6	48.0066	0.666667
GO:0006275	2	3	regulation_of_DNA_replication	GO:0008150	8	48.0066	0.666667
GO:0006541	2	3	glutamine_metabolic_process	GO:0008150	7	48.0066	0.666667
GO:0006779	2	3	porphyrin-containing_compound_biosynthetic_process	GO:0008150	6	48.0066	0.666667
GO:0006809	2	3	nitric_oxide_biosynthetic_process	GO:0008150	5	48.0066	0.666667
GO:0016070	2	3	RNA_metabolic_process	GO:0008150	6	48.0066	0.666667
GO:0006313	4	18	transposition,_DNA-mediated	GO:0008150	4	53.4786	0.222222
GO:0015986	4	18	ATP_synthesis_coupled_proton_transport	GO:0008150	7	53.4786	0.222222
GO:0030001	3	10	metal_ion_transport	GO:0008150	7	55.6455	0.3
GO:0006465	2	4	signal_peptide_processing	GO:0008150	6	69.4114	0.5
GO:0008236	4	20	serine-type_peptidase_activity	GO:0003674	5	71.2529	0.2
GO:0016758	6	41	transferase_activity,_transferring_hexosyl_groups	GO:0003674	5	76.1113	0.146341
GO:0045454	6	41	cell_redox_homeostasis	GO:0008150	4	76.1113	0.146341
aBonferroni-adjusted p values

## Sheet: Cluster 1
	K01_WT_F1	K02_WT_F2	K03_WT_F3	K04_WT_M1	K05_WT_M2	K06_WT_M3	K07_Siwi_F1	K08_Siwi_F2	K09_Siwi_F3	K10_Siwi_M1	K11_Siwi_M2	K12_Siwi_M3	K13_Ago3_F1	K14_Ago3_F2	K15_Ago3_F3	K16_Ago3_M1	K17_Ago3_M2	K18_Ago3_M3	Siwi_F	Siwi_M	Ago3_F	Ago3_M	transposon_gene
KWMTBOMO15636	1.41958	2.05711	1.59195	1.217	1.96156	1.4337	14.5375	16.9021	21.1351	13.4595	14.1849	12.7831	22.2709	22.6357	23.8103	25.4486	24.1513	23.0884	9.75849e-28	1.29783e-37	1.12894e-88	3.54306e-93	TRUE
KWMTBOMO13244	5.24213	5.27472	6.39808	5.3228	4.95641	5.7077	20.0517	16.28	19.5691	14.4465	26.2629	12.4519	68.8037	62.1763	50.7103	110.981	154.211	191.326	1.26024e-06	1.55864e-06	2.74552e-74	7.12635e-83	FALSE
KWMTBOMO13243	6.35039	7.98181	5.30127	4.45705	4.44139	4.77813	15.3089	10.7611	16.9088	9.17942	16.1804	5.22168	94.8087	131.379	86.615	153.904	260.488	278.972	0.0135999	0.0192909	1.49003e-68	1.43898e-91	FALSE
KWMTBOMO12890	0.036827	0.0449163	0.0539373	0	0	0	0.0450775	0.0541396	0.0429614	0.0747162	0	0.0187116	4.79756	3.55391	3.6956	10.048	7.08826	8.44273	1	0.371855	1.93255e-60	4.94243e-102	FALSE
KWMTBOMO11888	1.35197	1.60314	1.43009	1.07274	2.12047	1.76473	3.67747	3.58862	55.9897	1.47306	5.18178	1.18305	17.3858	22.082	15.8091	47.8523	33.3827	56.5385	0.000183784	0.588141	8.77013e-54	1.09291e-71	FALSE
KWMTBOMO01593	0.611952	1.09992	0.503171	0.805013	0.789192	0.922855	0.551932	0.236746	0	0.52276	1.18508	0.0981884	13.3979	5.32003	6.54635	34.1049	50.4934	51.0181	0.0809948	0.529942	4.98533e-20	6.37778e-106	FALSE
KWMTBOMO11400	1.59044	2.04057	2.05712	1.19846	2.13447	1.6808	10.8968	13.1785	19.4212	7.79453	11.4271	6.59072	10.4399	11.1624	10.3286	13.744	12.4911	13.4601	1.323e-17	3.31358e-14	1.06978e-39	2.48994e-49	FALSE
KWMTBOMO03769	120.243	131.894	147.636	139.799	86.2415	145.419	60.2613	26.2169	27.693	24.5161	27.2763	21.3305	832.939	838.321	1080.21	1097.16	985.309	1034.17	1.71639e-07	7.4585e-19	2.60971e-50	2.216e-42	TRUE
KWMTBOMO12889	0	0.0673745	0	0.0328736	0	0	0	0	0	0.0249054	0.0483939	0	1.95609	1.65298	2.11401	4.56262	4.89694	6.58134	0.554272	1	8.54157e-36	6.90039e-73	FALSE
KWMTBOMO02360	1.70655	2.19392	2.00406	1.3175	2.16203	1.55945	11.2913	12.6797	19.8544	7.57971	11.425	6.42117	9.95415	11.4277	9.55113	13.3763	11.51	13.7794	9.90752e-17	1.88505e-13	1.22089e-32	3.68955e-45	FALSE
KWMTBOMO03772	185.389	139.152	193.397	196.174	151.475	229.927	88.5986	28.651	198.073	22.6161	20.0065	13.7605	767.609	867.815	907.307	1309.84	980.275	1093.13	0.165182	6.40767e-34	1.76448e-36	9.07912e-36	FALSE
KWMTBOMO08577	1.27199	1.83346	2.23933	1.37629	2.09426	1.08234	10.073	11.3048	18.0087	7.06424	9.67446	6.11038	9.61174	8.97922	9.5717	11.8403	12.4273	12.4895	1.49646e-14	1.28336e-13	2.97143e-30	1.17535e-45	FALSE
KWMTBOMO16002	6.85897	5.27993	3.78774	5.6208	6.10928	4.25278	30.6922	32.6472	80.474	17.946	54.1536	41.6487	48.9739	77.6225	45.1823	42.8882	110.055	112.55	2.57109e-12	2.36959e-13	1.83836e-39	2.35447e-34	FALSE
KWMTBOMO12022	7.18075	6.56854	7.12893	7.50427	7.83657	7.75326	24.4123	21.5635	34.976	19.0843	25.7192	15.8065	29.0831	28.8506	27.7222	31.5424	29.8286	33.5617	2.84585e-08	1.79723e-07	8.11865e-43	8.79107e-38	TRUE
KWMTBOMO02433	10.0573	8.62966	9.96808	13.4213	15.3449	13.0618	33.4981	44.2816	109.927	17.9438	35.9626	12.7623	47.3305	63.857	50.9312	66.4138	69.5041	88.2657	1.6825e-08	0.216689	2.63119e-44	1.19599e-41	FALSE
KWMTBOMO14494	0.038158	0.0465398	0.0745158	0.102185	0	0.109334	0.140121	0.168289	0.400628	0.103222	0.175501	0	2.75217	5.49786	2.54738	5.73679	8.96627	11.6753	0.0586341	1	2.24827e-32	8.09077e-60	FALSE
KWMTBOMO13264	2.73327	3.01616	2.94838	2.67222	2.74548	3.40116	2.16669	0.420954	1.54873	0.915427	1.77877	0.317431	13.2735	20.2369	11.5115	24.4479	27.9441	33.4804	0.0199908	0.000706815	1.33712e-24	3.67565e-59	FALSE
KWMTBOMO15920	1.57192	2.13022	3.78593	1.15372	1.00478	7.68684	55.0287	8.98678	45.4772	1.03943	1.28529	0.177485	294.248	250.175	713.941	326.124	646.552	537.367	1.66757e-09	0.0246242	4.49093e-53	5.10962e-23	FALSE
KWMTBOMO02234	156.196	114.68	115.182	89.1831	122.738	116.982	288.434	443.984	1215.31	272.434	467.644	240.481	628.556	1002.55	689.879	635.234	836.704	943.734	5.5748e-05	1.36971e-06	5.29346e-32	3.18082e-44	TRUE
KWMTBOMO09254	2.91095	3.47936	3.27431	3.11816	3.83305	3.18951	9.64891	11.2121	15.0368	8.6777	12.6692	6.51962	11.3928	12.2924	10.8726	14.2855	12.7823	14.1247	3.87908e-09	4.11982e-07	9.5254e-33	7.22124e-38	TRUE
KWMTBOMO15740	2.9065	3.36872	3.98306	2.56414	2.52603	3.23379	8.22838	3.31085	7.05889	4.12663	3.93107	2.53039	14.502	14.2894	12.9515	14.6146	12.8487	14.3516	0.161445	0.645505	1.03879e-36	9.09507e-43	TRUE
KWMTBOMO01204	79.4494	68.8682	69.9768	106.785	116.165	84.5248	219.862	192.36	114.218	231.933	249.594	305.472	399.082	406.811	311.896	331.04	423.829	358.709	0.00302495	2.95781e-06	2.3921e-46	5.98156e-26	FALSE
KWMTBOMO03326	6.0555	6.98218	7.07904	5.02813	5.34501	6.26631	17.1751	7.20015	14.9967	10.179	7.559	5.56527	28.8735	29.9106	25.7254	25.2676	24.2476	28.5469	0.080807	0.334561	2.63442e-39	1.17791e-38	TRUE
KWMTBOMO10009	0.55288	0.44955	0.579826	0.694596	0.67627	0.56326	0.401035	0.361242	3.08155	0.332358	0.40363	0.124852	5.93056	10.4412	4.91082	8.19054	16.2377	14.7117	0.319388	0.0149272	5.98666e-29	5.37392e-48	FALSE
KWMTBOMO13262	1.30526	0.975262	0.987427	0.535335	1.5033	1.10514	8.39145	5.39359	6.63945	1.84497	5.50109	1.72073	5.7331	5.02474	6.33017	8.41388	7.26837	11.3352	6.52231e-16	0.00973827	1.86208e-34	1.438e-27	FALSE
KWMTBOMO00016	158.428	117.454	127.413	87.1744	133.833	125.52	280.209	412.203	1205.34	260.767	454.595	214.228	635.045	1002.86	691.59	650.242	866.287	977.697	0.000186597	8.20287e-05	6.2855e-32	2.0042e-38	TRUE
KWMTBOMO02796	15.7531	17.8655	19.0376	13.7528	13.6369	16.4669	45.7729	18.5998	39.3522	24.8992	19.1836	12.6389	77.9878	77.8899	66.4514	69.5768	63.0784	80.9628	0.0957409	0.608008	9.12151e-39	6.82407e-37	TRUE
KWMTBOMO03908	7.27763	8.70011	9.672	6.23859	6.67637	9.30092	17.4627	7.55717	16.4744	5.19516	6.22384	5.84007	36.4919	36.5805	39.6889	41.3009	34.5789	36.7529	0.347119	0.140037	6.0173e-38	9.3498e-37	TRUE
KWMTBOMO05581	59.1493	58.5949	49.2607	44.9155	38.7782	45.5527	193.943	266.573	435.244	111.86	147.541	125.653	169.545	194.494	266.078	369.472	183.795	322.494	3.45783e-10	1.33704e-10	3.56501e-24	9.11615e-32	FALSE
KWMTBOMO13505	9.84979	11.6195	11.9326	7.91242	7.90404	10.2663	25.1221	9.89506	21.712	12.4949	10.1962	6.94345	46.0623	44.127	41.8177	45.5868	39.3922	46.7904	0.296515	0.986388	1.0378e-36	1.29182e-37	TRUE
KWMTBOMO10273	4.55198	4.36218	5.39702	3.5796	2.30926	3.76792	1.76882	2.76174	34.8115	1.71023	2.37369	0.770947	16.038	15.7615	18.6183	25.7489	26.5418	24.6184	0.276814	0.016861	1.96211e-23	1.82199e-47	FALSE
KWMTBOMO08419	3.93258	3.19761	3.20452	3.32252	4.39344	2.89514	10.4471	8.03197	10.0571	6.70384	8.63809	7.22438	14.8403	20.6148	18.9759	10.6203	15.9998	17.0564	3.47452e-06	7.65702e-05	4.4571e-39	2.07065e-23	TRUE
KWMTBOMO14781	16.2184	18.3377	19.9817	18.3608	19.4288	20.5029	47.372	51.8301	57.4096	41.8958	48.9364	34.5536	63.4754	61.6428	58.3374	63.7584	57.3519	59.7471	2.59877e-06	2.00596e-05	2.87036e-31	1.63885e-28	FALSE
KWMTBOMO03771	2612.91	3150.21	3637.86	2729.1	1892.27	3254.79	507.032	73.4134	473.563	81.8392	43.4577	25.9717	5492.86	5961.58	7318.77	8090.06	7865.16	7767.91	3.27306e-08	7.58819e-39	1.98153e-08	3.17618e-15	FALSE
KWMTBOMO04487	7.34061	4.40432	6.06921	3.80473	4.54082	5.19041	1.48545	1.87111	6.35347	1.48129	1.47805	1.17306	24.7246	47.5361	28.9227	27.1946	59.9904	51.8014	0.0702513	2.96119e-09	2.07111e-22	7.75507e-35	FALSE
KWMTBOMO09711	6.69505	5.76976	7.75059	3.75758	4.52725	4.45696	5.29975	5.95262	38.4901	2.98234	6.32184	1.1407	19.3216	15.5832	12.9556	27.7924	29.6969	27.8981	0.19552	0.531307	3.91661e-11	3.08845e-54	FALSE
KWMTBOMO03038	0.0655266	0.15984	0.0639808	0.0584923	0.139617	0.0751013	0	0	0.267546	0.0886289	0	0	2.27147	3.47058	2.14544	4.07436	4.8937	5.73684	1	0.372524	1.85346e-21	1.13704e-42	TRUE
KWMTBOMO10693	0.113246	0	0.0884598	0.0202178	0.0844525	0.0519175	0.110894	0.0332968	0.277431	0.107221	0.0744078	0.0460319	1.6969	2.99901	1.92615	1.60799	3.71306	4.7938	0.64451	0.86547	1.07198e-30	7.74304e-33	FALSE
KWMTBOMO15032	15.5396	12.5631	11.228	6.65828	8.27753	12.2127	29.6185	30.8733	56.715	13.752	16.1613	8.84307	50.7401	48.9444	70.7963	111.416	51.0583	87.8406	6.5938e-05	0.420591	3.08927e-28	4.04709e-30	FALSE
KWMTBOMO12913	22.0552	18.0643	18.7643	13.5472	19.9468	18.9461	35.2321	52.5855	105.349	32.6222	47.2307	26.4098	76.9445	110.515	79.7602	64.8557	98.1513	118.352	0.000626722	0.0019256	2.30605e-31	1.37486e-25	FALSE
KWMTBOMO16738	0.0400901	0.195585	0	0.107359	0	0.505429	0.343502	0.17681	0.187072	0.650693	1.10632	0.0407392	3.94501	5.83022	3.34119	6.36211	9.20119	11.1086	0.349796	0.458289	4.89311e-28	5.22623e-34	FALSE
KWMTBOMO01543	1.49307	1.54512	1.32532	2.18093	3.75969	1.71124	14.6206	7.11704	10.6618	7.09875	6.95628	5.28737	7.842	10.3977	11.774	13.7303	13.6808	16.6613	4.48657e-12	0.00130182	5.29411e-24	1.13832e-23	FALSE
KWMTBOMO08316	18.6068	11.9264	15.9646	4.20535	7.71821	13.476	2.03525	3.60841	45.1213	2.46314	1.87284	0.36207	64.8103	90.4471	67.4025	69.3656	122.928	93.6179	1	1.52763e-05	4.05475e-30	4.78427e-24	FALSE
KWMTBOMO13254	1.03459	0.875569	0.700946	0.565426	1.1022	0.653382	5.60825	4.19041	5.19718	0.828188	2.77458	1.15862	3.16378	3.27908	6.78738	6.60344	7.07664	10.2718	6.30725e-12	0.158983	9.26995e-12	4.12782e-33	TRUE
KWMTBOMO01268	17.3118	29.5603	32.3917	174.587	142.569	69.9524	113.639	106.891	17.5654	345.348	129.829	2066.37	355.475	650.691	619.369	162.23	564.091	399.932	0.0369966	0.00231092	6.2444e-47	2.63766e-05	FALSE
KWMTBOMO05826	13.0475	12.6109	13.0596	14.2446	14.6187	14.7994	34.9136	26.8594	26.0464	41.3297	32.0245	32.2166	42.4016	31.8771	37.7541	50.8848	42.501	38.5123	0.00362066	5.98878e-06	7.41022e-25	3.69972e-23	TRUE
KWMTBOMO12217	2.97014	1.99146	2.12571	2.38756	2.7832	1.90703	7.53761	4.9151	6.58512	4.54314	6.68216	4.55106	9.23353	13.8899	11.9682	6.8694	10.2917	10.4845	0.000215795	0.000316732	3.60751e-27	1.10538e-20	TRUE
KWMTBOMO16635	2.02287	1.04669	1.07735	1.25853	1.89384	1.1241	5.62742	7.47965	17.5914	3.56517	12.4051	8.72082	9.80209	16.2334	8.86218	10.0123	23.4482	25.2844	7.90695e-07	1.23088e-06	2.6597e-18	2.72177e-24	FALSE
KWMTBOMO05073	18.2618	19.2431	22.8952	12.5956	11.9679	19.7813	48.3205	37.1787	59.5004	27.7362	33.4764	22.6764	56.4982	79.7185	68.339	75.7186	79.5222	68.2514	0.00360063	0.0142212	6.99821e-22	4.40518e-28	FALSE
KWMTBOMO07862	1064.15	959.959	873.613	962.293	1025.85	910.614	2897.63	3602.01	4506.05	1784.58	4138.01	2166.52	3149.89	3994.11	3122.9	2337.44	4146.38	4750.7	5.06386e-07	4.68112e-05	2.5992e-26	3.06531e-17	FALSE
KWMTBOMO08782	5.96559	6.17326	5.91157	7.34285	6.88003	7.07784	17.7464	13.3628	12.6944	20.2322	15.5513	15.4303	19.7869	13.892	17.1216	23.314	19.743	17.7925	0.000585688	5.2985e-06	1.33518e-22	1.28961e-21	TRUE
KWMTBOMO04486	2.75402	3.35896	3.63022	1.84378	2.78728	2.52515	1.34841	0	3.53404	1.11749	0.180951	0.13993	17.3998	27.4424	17.7999	21.9802	35.9517	36.5399	0.256431	0.00151278	1.79303e-17	3.14821e-31	FALSE
KWMTBOMO16636	4.42042	4.39988	3.12548	6.66719	7.25337	8.03624	12.1897	24.5001	17.9004	13.1948	25.7057	15.438	19.1471	25.3601	13.5679	24.0482	50.8412	47.0058	4.22925e-08	0.000142293	1.43819e-18	7.23186e-22	FALSE
KWMTBOMO08471	20.9528	17.7582	19.7857	20.6799	21.6191	23.5439	27.7469	27.1816	35.5955	28.5979	31.1563	28.3696	87.3254	69.3803	188.065	86.775	132.384	135.358	0.32371	0.383295	1.83756e-17	1.55387e-32	TRUE
KWMTBOMO10570	6.21242	6.38447	6.01766	5.65132	6.45003	6.2146	13.7698	13.213	16.7758	11.0878	13.7446	9.82581	15.1197	15.5604	13.7414	17.7453	15.8917	16.2243	0.000480262	0.000744047	1.38445e-19	7.48291e-24	TRUE
KWMTBOMO16003	4.3188	3.78018	2.62937	6.12293	6.92859	7.57037	11.2568	23.1556	16.3593	12.7825	22.9014	14.1988	17.8971	23.262	11.9259	22.8222	46.8924	44.8504	7.74094e-08	0.000148415	1.00295e-16	4.34124e-22	FALSE
KWMTBOMO01666	21.2649	17.1757	18.8306	23.6772	25.4864	21.6173	59.0153	62.5236	91.4763	47.0445	62.9484	53.4484	43.0994	67.1943	60.6497	56.8949	67.614	83.4343	9.95699e-08	6.81625e-06	5.75882e-17	7.28255e-19	FALSE
KWMTBOMO16837	0.0230429	0.0936815	0.0149996	0.0754206	0	0.0528198	0.216241	0.146794	0.546585	0.176613	0.757011	0.210744	0.996328	0.875693	0.62055	0.719954	1.65095	2.24618	0.00387109	0.000915691	9.08366e-22	9.63581e-21	TRUE
KWMTBOMO11511	100.179	94.4511	107.409	85.1844	86.5304	99.8574	193.194	174.194	322.997	113.602	148.13	107.754	241.375	248.015	250.683	326.296	286.714	298.525	0.0123502	0.379621	7.19222e-19	9.38128e-27	FALSE
KWMTBOMO15261	12.3654	13.3627	32.0486	14.041	6.82888	29.1781	7.12268	1.87131	18.933	0.614889	1.73246	2.07887	114.329	117.493	301.442	206.603	365.186	331.005	0.102349	1.11798e-10	4.73821e-14	8.53128e-22	FALSE
KWMTBOMO12869	17.3697	25.1082	27.5418	19.7899	14.0762	28.3586	53.9099	41.4676	129.198	35.7424	26.7271	26.1998	74.5938	76.4091	90.0608	128.407	89.7199	89.1067	0.00171231	0.378776	9.12078e-22	8.5149e-22	FALSE
KWMTBOMO16125	3.18206	1.80386	3.63212	2.28037	3.77197	4.26342	13.4952	5.00741	8.26074	4.24332	4.77045	4.14444	13.5815	10.8629	17.4563	17.261	19.6472	22.9359	0.00366742	0.713129	7.53497e-17	4.33451e-27	FALSE
KWMTBOMO06323	32.0493	36.5986	48.6846	29.1658	24.6862	39.8205	25.343	1.66782	7.54376	5.79263	2.45986	1.03757	76.9731	116.331	88.2312	147.242	109.043	111.177	0.00819452	3.80628e-13	3.93187e-10	8.35851e-22	FALSE
KWMTBOMO06653	11.5437	15.3249	26.3794	6.38086	5.65237	20.1256	3.85855	0.946432	1.32076	0.900784	0.758473	0.676766	44.4597	59.367	53.4654	57.5208	75.5092	56.1828	6.01339e-11	2.32514e-15	6.18645e-10	2.99044e-11	TRUE
KWMTBOMO01918	105.387	122.743	115.303	90.7854	88.7245	107.786	220.97	158.352	430.128	86.9422	133.647	73.8918	259.111	269.111	294.763	365.303	298.34	313.625	0.0248719	0.812467	5.96039e-17	2.77432e-26	FALSE
KWMTBOMO13158	369.727	305.934	337.61	226.121	211.335	266.182	335.854	376.408	944.456	157.902	290.535	96.9717	687.091	1196.41	1093.22	942.416	1247.21	1514.09	0.427643	0.228732	1.40363e-13	3.22626e-30	FALSE
KWMTBOMO13247	0.196919	0	0.0480685	0.241698	0.104894	0.16927	1.23531	1.12178	1.20604	0.965504	1.71435	1.12561	1.37625	1.72356	1.08853	1.34778	2.86955	3.42139	1.3943e-08	1.58672e-07	5.73812e-14	3.86395e-16	FALSE
KWMTBOMO01922	2.26646	1.81035	2.00471	1.67406	2.53766	2.11885	3.55754	5.65777	8.00456	4.39994	5.1858	3.82956	5.18808	6.78202	6.24346	5.10583	7.00483	7.40445	0.000301897	0.00015325	6.6782e-20	2.80274e-17	FALSE
KWMTBOMO14815	79.4201	67.0764	74.1086	64.9574	68.1763	69.5659	145.443	114.949	318.764	56.3184	76.0889	58.1015	171.182	191.861	194.543	214.476	177.481	233.41	0.00964327	0.489866	8.86087e-19	3.02815e-23	FALSE
KWMTBOMO12210	3.09973	2.87655	3.14175	2.8572	3.48176	3.03135	6.99037	7.5784	8.76504	5.92431	7.54894	4.742	7.91197	8.00009	6.73352	12.0383	8.22389	9.86812	7.53302e-05	0.00262141	6.01372e-16	1.94824e-21	TRUE
KWMTBOMO10165	0.926961	0.565288	0.876811	1.21532	0.925815	0.863207	3.51028	3.36425	3.14273	7.13084	1.9033	5.4752	2.88291	3.32854	3.8184	4.73142	5.13581	5.15064	1.26008e-06	2.20498e-05	1.38669e-12	8.33904e-21	FALSE
KWMTBOMO04136	35.5421	35.7309	26.6291	20.8108	24.7433	22.4852	32.844	50.3108	118.127	30.938	39.0754	19.9362	68.5683	80.4764	71.9738	76.6646	80.4455	103.067	0.121635	0.548102	1.24171e-13	8.81016e-29	FALSE
KWMTBOMO00686	4.49184	4.04089	4.61139	3.12809	3.95387	4.8926	6.84347	8.37145	17.2253	4.07188	8.26794	3.19681	11.1679	12.0184	10.0986	11.7372	11.625	13.78	0.00801079	0.714647	9.99331e-21	1.94366e-20	FALSE
KWMTBOMO13654	12.8206	9.81725	10.6141	6.33326	7.38172	7.56097	6.04354	3.78174	7.35709	1.96416	6.16103	1.0119	20.4142	28.0092	20.6063	32.4983	28.8198	22.6563	0.000683677	0.0122229	3.10083e-09	1.23352e-28	FALSE
KWMTBOMO10692	0.0335737	0	0	0.0299696	0	0.076959	0.0410954	0	0.156665	0	0	0	1.35154	1.11515	1.51326	1.74484	3.58779	2.75755	0.538527	0.531478	3.14023e-18	5.35997e-24	FALSE
KWMTBOMO09332	32.8771	26.8133	21.6132	24.9899	16.797	19.8019	40.924	64.4633	105.09	25.2077	40.3093	17.7672	78.6135	71.2186	66.0076	83.4763	66.5342	75.7459	0.00956204	0.591188	3.06823e-17	9.46003e-23	FALSE
KWMTBOMO09972	3.34448	2.68851	2.30075	1.42487	1.21467	1.2632	2.27948	0.446977	3.63556	0.97669	1.19862	0.579311	7.43725	13.4764	7.20756	9.09982	14.0302	17.0485	0.475048	0.24062	1.65373e-09	2.32661e-31	FALSE
KWMTBOMO00243	1.66274	2.49151	1.69309	1.95072	3.03667	2.96744	0.1163	0.279361	0.13855	0.899583	0.468211	0.627587	4.9139	5.18161	4.66633	6.37076	8.45158	11.1913	1.58952e-13	5.0459e-08	3.37572e-09	1.75419e-12	FALSE
KWMTBOMO00354	1.96157	0.934549	0.77809	0.930216	1.33875	1.08897	6.30271	6.8939	8.04487	3.23352	2.25547	2.86541	4.55831	6.46583	6.15139	4.55105	6.96002	8.82466	4.89875e-09	0.00228966	1.11465e-11	2.36181e-18	FALSE
KWMTBOMO01370	12.2462	8.94883	10.6173	7.63325	10.4596	9.49823	10.7578	14.2784	34.4529	8.74595	11.5492	6.89273	22.902	28.9762	24.8467	28.3635	28.204	35.6844	0.197914	0.706577	5.5405e-15	8.22482e-25	TRUE
KWMTBOMO11153	7.43974	9.51124	10.3056	12.102	12.5096	12.8416	14.5649	17.5259	10.2214	26.0661	32.7159	50.4393	36.635	26.0307	40.687	19.8813	41.7164	29.1856	0.33659	1.45631e-06	1.15274e-24	1.43098e-09	FALSE
KWMTBOMO14116	14.7435	13.7196	12.6895	9.45626	12.9146	14.6448	17.6455	25.5278	50.0693	12.8512	25.8323	5.54896	36.7588	45.8822	36.4074	46.4194	48.5391	58.3541	0.0424539	0.973784	2.84739e-15	1.46225e-23	FALSE
KWMTBOMO03241	63.381	52.1478	61.7727	49.9574	49.994	57.3701	58.15	57.5755	152.473	43.2552	50.8561	40.8579	111.559	157.586	136.181	149.255	157.592	153.212	0.539542	0.205328	1.4572e-12	3.54244e-25	FALSE
KWMTBOMO09411	2.70459	2.29473	3.30673	2.18333	2.02946	2.6146	5.26805	5.98136	9.71225	3.94442	5.37747	3.32196	7.99478	7.05153	7.66021	8.35931	7.65392	7.93888	0.00390934	0.0313559	6.38379e-14	1.16159e-20	FALSE
KWMTBOMO04431	6.18297	4.49699	5.04016	5.01288	5.22731	5.03851	9.99833	9.21473	13.7641	9.70552	9.39218	6.11015	11.6078	13.4688	13.7484	14.3715	14.4655	17.305	0.0122432	0.0642204	2.07265e-13	2.31853e-21	FALSE
KWMTBOMO04584	56.9048	58.8867	62.1171	47.8922	56.7726	58.7688	125.086	81.6067	219.934	45.049	69.621	43.2385	122.183	125.669	145.137	164.325	138.644	151.566	0.017675	0.61484	1.16977e-14	3.05851e-21	FALSE
KWMTBOMO03037	0.173541	0	0	0.0774556	0	0.149174	0	0	0.404896	0	0.057012	0	1.50394	2.5705	1.47584	2.65738	3.21378	4.26826	0.912805	0.525563	6.02785e-13	1.50751e-24	TRUE
KWMTBOMO12450	10.7394	9.41119	10.1768	8.48139	9.44742	11.6817	12.4053	19.0896	39.2644	9.11266	14.5666	8.92374	20.9917	26.958	26.2485	25.7582	29.824	31.1063	0.0268935	1	4.8791e-16	3.44853e-20	FALSE
KWMTBOMO10936	38.1438	32.1213	34.4969	34.5843	34.9365	37.7439	58.8275	68.0772	116.113	39.4893	63.3373	44.5264	75.765	83.8862	68.3288	91.3441	91.7439	93.7913	0.00696101	0.342301	1.53833e-14	1.7171e-20	FALSE
KWMTBOMO11064	12.5221	12.3788	15.1048	7.40838	8.44077	11.4647	23.1065	21.1595	46.9944	9.18952	15.6311	8.6355	26.0532	25.9541	31.7342	38.7337	30.9965	31.897	0.0250611	0.799671	9.29224e-12	7.78077e-24	FALSE
KWMTBOMO09851	1.6881	1.12509	0.801624	0.876959	0.815676	1.25813	0.141141	0.305127	1.88321	0.268253	0.515184	0.168731	3.00172	7.33693	4.58141	3.39437	4.36315	6.2361	0.395721	4.83518e-06	4.47682e-11	2.14741e-20	FALSE
KWMTBOMO06675	578.985	481.101	481.424	505.203	486.313	446.82	202.684	346.917	578.113	216.935	235.028	178.834	983.414	1540.06	1569.8	1108.64	2053.84	2262.9	0.169023	3.49909e-08	1.92268e-12	2.50505e-16	FALSE
KWMTBOMO11936	2.63726	4.58249	2.15175	1.90267	2.92506	2.56715	3.31654	3.34595	22.5474	1.66137	2.84843	2.27613	12.2002	15.8913	8.14167	10.2258	13.1612	13.532	0.0893388	0.683993	2.13657e-10	6.06335e-25	FALSE
KWMTBOMO05987	62.0088	59.8779	65.9808	51.1212	53.854	63.4194	50.4854	63.6712	150.383	52.6399	51.9139	39.5487	120.445	147.537	154.689	156.276	174.337	178.245	0.736337	0.259343	1.63644e-13	2.71462e-22	FALSE
KWMTBOMO02953	682.462	805.267	1001.41	620.446	527.228	887.151	498.131	134.385	446.407	253.47	135.261	122.016	1710.49	1722.77	1806.95	2326.36	1840.77	1872.23	0.00466196	1.31888e-09	1.90066e-10	1.52694e-14	TRUE
KWMTBOMO02630	42.3242	41.2367	42.8921	42.4804	46.8866	45.633	44.2544	61.2537	129.986	48.5118	49.9425	46.813	88.8146	122.07	104.693	106.919	138.256	149.425	0.19058	0.989475	7.81783e-16	1.30589e-19	FALSE
KWMTBOMO01206	31.7804	27.5724	25.2724	30.0504	32.0247	29.3834	54.7412	42.6266	42.1385	42.4311	60.706	31.962	71.1668	88.1616	58.7906	71.9855	100.957	80.0644	0.140801	0.201455	1.94493e-15	3.59995e-19	FALSE
KWMTBOMO11989	8.30448	7.54594	7.40739	5.95012	8.37635	9.22247	14.222	18.1097	25.8628	7.32219	16.9379	8.08342	18.8402	19.4721	20.4511	14.6277	22.7406	27.8045	0.000440891	0.535657	3.66239e-21	3.31254e-11	FALSE
KWMTBOMO06427	43.5026	40.725	40.389	34.3799	41.2481	39.514	63.0512	42.9517	118.48	23.9124	37.4123	26.2069	77.2943	91.7519	105.88	103.576	102.565	101.224	0.214559	0.0493097	1.16593e-12	3.49401e-21	FALSE
KWMTBOMO16169	11.4016	16.4345	15.3496	12.4908	15.2754	16.9615	39.7535	32.846	35.0659	32.79	47.067	27.0345	33.3549	28.2245	56.1698	72.091	36.1524	66.9423	0.000241101	2.15534e-05	2.98226e-09	8.33569e-18	FALSE
KWMTBOMO00619	3.54532	3.57415	3.59535	3.95591	4.34799	4.69626	7.48921	7.18015	10.3316	7.13327	8.84818	6.27882	8.16242	7.98993	7.79805	9.50886	8.93173	9.81544	0.00308687	0.0209717	4.18278e-17	4.93599e-14	TRUE
KWMTBOMO16728	4.39996	3.11098	5.23011	6.37527	6.38584	6.79692	8.97618	12.0931	23.9534	8.36621	12.0666	11.7936	16.4005	17.6312	15.5097	16.6884	16.6488	23.1371	0.000568174	0.09999	1.70772e-17	1.8046e-13	FALSE
KWMTBOMO12809	0	0	0	0	0	0	0	0.36758	0.0972284	0.11273	0.438092	0	2.14357	4.33951	2.05549	3.01657	4.65568	6.69505	0.375664	0.266082	9.11125e-14	2.09734e-20	FALSE
KWMTBOMO11659	23.7667	22.203	17.2811	12.6864	12.8725	16.5633	11.2065	24.9625	71.4719	9.4314	6.05046	9.03315	40.832	47.4253	43.7509	38.1357	60.017	47.4665	0.499678	0.00197271	1.05048e-11	2.03567e-20	FALSE
KWMTBOMO13348	11.5993	10.7027	9.35601	7.18487	9.90733	8.67014	12.272	10.1424	7.20109	9.00402	21.9228	7.19527	28.558	23.6324	19.1112	22.222	24.7173	22.1038	0.390432	0.430502	7.95366e-14	1.62362e-20	FALSE
KWMTBOMO05619	0.509701	0.494141	0.382829	0.373321	0.362006	0.396942	0.959835	0.941449	1.23495	1.37881	1.85481	1.44097	0.694182	0.668742	0.611296	1.34024	1.53152	1.92275	0.0112166	1.1457e-11	0.0162501	2.91951e-19	TRUE
KWMTBOMO08238	6.45967	5.92806	6.64408	6.24208	5.11123	6.541	8.86644	12.1702	21.4365	7.12541	10.4665	6.56425	14.8324	16.0172	14.6671	14.7834	19.6108	17.774	0.0227957	0.503291	1.59792e-15	5.37169e-17	FALSE
KWMTBOMO14491	0.0616971	0.150499	0.271088	0	0.0657288	0.0707123	0	0.181403	0.0719743	0	0	0	1.00037	2.21543	0.682096	1.94676	2.99688	2.6451	0.428416	0.362124	5.36567e-06	1.52621e-27	FALSE
KWMTBOMO02955	96.0749	126.486	136.247	76.1633	62.5371	118.831	69.9656	9.65874	56.1129	24.1472	6.07678	4.44241	229.786	245.095	262.199	364.139	281.438	253.815	0.0100954	1.35333e-07	8.78747e-10	5.38163e-15	TRUE
KWMTBOMO11281	15.4257	12.0997	13.4793	10.7015	11.4917	12.4271	17.2056	21.5683	46.1618	12.3976	19.6098	10.1096	22.8742	28.8243	25.9042	31.0433	30.2703	34.0253	0.0621146	0.802109	1.09921e-09	1.84551e-22	FALSE
KWMTBOMO00861	19.3461	18.6392	20.3987	13.0286	16.159	18.6962	17.5151	30.208	45.4045	20.5155	22.3387	16.5185	38.5943	41.4138	38.9895	47.3285	42.6072	44.4799	0.365562	0.699213	3.8464e-13	1.68219e-19	FALSE
KWMTBOMO14346	26.8638	27.8952	28.98	24.5601	27.3663	29.0155	40.5724	42.6321	72.2809	28.0466	35.7081	21.0401	51.6005	61.0393	61.1412	72.5231	63.8912	71.8179	0.0861943	0.879161	1.43846e-12	2.1511e-19	FALSE
KWMTBOMO16623	5.64143	3.62138	7.92429	7.50956	9.17328	8.90459	9.57052	13.8953	28.4606	10.1739	13.4611	13.7788	18.7591	21.2346	18.5593	20.9879	21.9342	25.5037	0.00642983	0.225853	2.76061e-13	1.55136e-16	FALSE
KWMTBOMO11656	1.24646	1.11868	1.13833	1.36758	1.625	1.80981	2.13847	3.24011	5.38524	1.94949	2.77704	2.01434	2.49837	3.94198	3.40295	2.93714	3.85552	4.97014	0.000119044	0.262997	5.1379e-16	9.74977e-12	FALSE
KWMTBOMO09788	291.327	297.9	340.816	254.442	264.472	320.632	360.967	350.251	551.702	315.965	366.965	288.349	581.719	585.257	708.325	910.937	771.137	768.007	0.736133	0.917429	6.53565e-11	6.48756e-21	FALSE
KWMTBOMO05651	12.0111	11.2386	12.9181	8.48139	10.9244	13.0676	12.5516	15.3385	38.5641	8.92309	10.9308	7.79702	22.5323	25.9422	25.0029	30.4791	29.8246	35.5001	0.217707	0.282982	5.05934e-12	9.32247e-19	FALSE
KWMTBOMO06665	25.395	30.9732	36.9389	25.3775	23.0533	28.8776	39.4568	20.9155	22.2551	28.2928	24.3829	22.8237	64.6379	60.6659	67.307	87.0224	76.4166	64.9911	0.360451	0.655013	7.37208e-11	2.49238e-20	FALSE
KWMTBOMO12176	11.1971	10.828	11.006	10.8856	13.0181	10.661	15.9951	19.7239	37.7614	11.5357	20.6455	10.6435	20.2175	24.4464	22.2471	26.8233	25.1958	28.6531	0.01661	0.753545	1.19544e-12	3.09629e-17	FALSE
KWMTBOMO16662	5.64143	3.62138	7.82766	7.50956	9.06784	8.90459	9.57052	13.7498	27.9987	10.1739	13.331	13.5776	18.1504	20.8792	18.1805	20.7582	21.2131	25.2357	0.00627975	0.234349	5.76022e-13	5.78931e-16	FALSE
KWMTBOMO09289	20.7607	20.0669	23.4813	13.4888	15.7838	18.7032	19.9254	27.9755	62.0581	11.6895	19.8747	10.0779	33.5547	41.129	44.3613	48.0363	48.9876	49.3829	0.347214	0.339334	1.6096e-08	2.63283e-22	FALSE
KWMTBOMO09526	60.6395	73.9595	102.972	49.867	46.9545	96.1828	89.8129	53.3857	175.546	35.9968	17.1923	14.4575	164.098	146.786	194.941	305.386	267.247	332.79	0.846843	4.15671e-05	1.53802e-08	1.58038e-18	FALSE
KWMTBOMO04740	69.6766	66.0797	70.2183	60.0105	70.3608	68.2905	123.175	118.014	158.477	86.7598	116.477	89.7718	142.937	131.239	146.162	169.73	137.225	146.701	0.0367536	0.15855	8.33584e-14	2.28953e-15	FALSE
KWMTBOMO04155	7.42635	6.5934	6.98458	7.50651	8.78424	7.69789	6.88443	10.3556	26.4998	8.93675	10.3329	6.9362	16.3033	23.8725	19.6897	20.3718	24.0043	29.522	0.155754	1	3.53201e-13	4.29889e-17	FALSE
KWMTBOMO00765	0.806175	1.82605	1.01206	0.616828	0.490775	1.38596	1.33921	0.592583	4.16491	0.467316	0	0	6.69674	3.8253	11.5572	7.00068	6.9228	8.73161	0.686905	0.0309574	7.19074e-09	2.55328e-20	TRUE
KWMTBOMO07389	35.255	33.5454	31.331	27.3785	29.834	33.1467	37.6445	45.3348	104.715	35.2844	41.7283	31.5911	57.6899	81.553	63.5786	74.7954	76.5151	84.8541	0.156904	0.774677	4.24808e-10	7.99793e-20	FALSE
KWMTBOMO01561	3.67699	4.61025	5.15561	3.28227	3.13382	4.88856	4.24873	2.85415	3.03696	3.0636	3.32435	3.69169	11.1674	8.74065	14.8846	10.5375	18.8251	16.3681	0.0689505	0.480042	1.16177e-11	1.37393e-17	TRUE
KWMTBOMO13256	0.0786862	0	0.288112	0.0702392	0.146699	0.473465	1.85406	0.636225	1.07857	0.851425	0.697954	0.339831	1.14385	1.2538	2.32536	2.24549	3.846	4.68733	0.000291253	0.140263	1.93276e-09	8.84036e-17	FALSE
KWMTBOMO00837	54.5154	46.6621	46.3156	44.5031	46.8394	46.2915	68.4976	80.6747	141.016	57.8548	66.4634	56.4627	87.7038	107.088	93.7367	106.885	113.274	124.885	0.0730131	0.437021	1.08166e-10	2.41045e-18	FALSE
KWMTBOMO12963	8.663	7.80135	7.65522	6.67978	7.69092	8.16727	7.77234	10.6814	17.3867	7.43353	8.58897	7.20984	13.8711	17.7974	16.4773	17.4768	19.098	21.257	0.479567	0.834535	7.69007e-11	8.58903e-19	FALSE
KWMTBOMO05950	162.762	165.387	163.36	116.896	117.726	152.574	185.574	191.757	297.703	150.303	161.499	141.05	277.742	328.752	313.021	419.03	358.305	340.324	0.684773	0.875177	3.44866e-10	1.53655e-19	FALSE
KWMTBOMO00798	1.13058	1.32413	0.994249	1.44364	1.81068	1.48457	0.962293	1.58502	1.44119	4.0103	5.29336	5.32595	0.979577	1.36443	1.12703	3.96065	5.98266	6.17665	1	2.13817e-10	0.541477	2.8777e-19	TRUE
KWMTBOMO09416	26.9671	26.7312	26.2725	18.406	19.7766	22.3971	14.6841	18.2523	53.3245	13.6341	16.053	11.6836	37.1416	57.0358	45.3239	51.7945	60.1139	59.5434	0.913139	0.00393359	1.49855e-06	8.55293e-21	FALSE
KWMTBOMO05577	28.0516	54.6311	62.4004	28.3723	30.8487	59.5044	3.73822	0.83143	0.263906	7.80251	1.18911	5.97702	32.6328	16.9572	170.454	285.944	36.1249	145.787	2.0823e-16	1.11438e-08	0.323788	6.50634e-05	FALSE
KWMTBOMO10496	25.6793	21.5539	22.9993	17.4629	18.0808	24.1339	31.2324	35.1431	49.2926	24.692	29.2967	15.7994	44.4825	45.4132	54.3578	53.9025	47.8246	53.519	0.204654	0.9207	3.94435e-12	1.37923e-16	FALSE
KWMTBOMO15911	873.345	839.838	818.206	826.813	848.697	783.237	1789.71	2014.71	2482.7	1212.91	1791.95	1355.19	1558.88	2038.92	1824.77	1601.22	1859.2	2464.02	0.00186384	0.017018	7.79523e-12	1.19985e-12	FALSE
KWMTBOMO03744	73.09	55.3239	49.3067	24.062	18.1825	34.9277	28.3858	48.7329	184.98	38.1252	24.74	13.553	91.4506	116.568	85.77	125.929	108.756	124.538	0.760135	0.816652	1.42789e-05	4.05377e-23	TRUE
KWMTBOMO16154	0	0	0	0.0550739	0	0.141425	0.0755195	0	0.0359871	0	0.0810755	0.062696	0.586425	0.996942	1.25925	1.20241	1.38606	1.11373	0.528842	0.941048	1.35813e-13	5.38163e-15	FALSE
KWMTBOMO13443	0.465101	0.162076	0.0973135	0.118621	0.14157	0.304607	4.39175	1.26982	2.82914	1.39296	0.742153	0.57391	0.81728	1.87885	7.82595	8.69433	1.25062	10.1649	9.51217e-07	0.00248886	2.18136e-06	7.58467e-14	FALSE
KWMTBOMO16258	25.4667	22.6544	23.4212	20.543	21.655	28.2061	28.8844	37.2099	81.3132	25.597	32.5445	22.9113	43.0211	52.26	43.8782	55.6886	57.7845	64.2473	0.0752733	0.938361	3.90083e-11	1.72828e-16	FALSE
KWMTBOMO09245	5.15027	6.75088	7.16745	4.38601	4.41468	7.02232	5.72443	2.82842	3.93639	3.80331	3.15058	3.85004	16.2514	12.2759	21.5473	13.8995	25.7358	24.0173	0.0340182	0.0723385	8.4159e-11	2.76651e-15	TRUE
KWMTBOMO07395	0.737969	2.13767	1.71133	1.15281	1.08102	1.05725	5.30689	3.52591	5.27299	4.49168	8.0005	7.40544	1.85673	2.64991	2.82415	7.79036	9.07357	6.74398	0.0168757	2.85424e-08	0.139155	1.09973e-17	FALSE
KWMTBOMO07031	3.95718	4.24824	3.28023	2.96205	3.074	2.90549	3.4562	6.57497	5.48191	7.0807	4.65841	5.11034	8.55042	7.77081	9.02671	6.82842	8.40947	8.07342	0.754245	0.0117417	1.48134e-11	8.55397e-15	FALSE
KWMTBOMO03303	65.4054	75.9775	77.0924	67.4031	66.543	76.2662	133.704	102.842	111.699	72.4916	98.8299	70.9521	143.395	146.922	151.874	159.463	161.898	158.348	0.2814	0.937972	3.33979e-12	2.73531e-15	FALSE
KWMTBOMO02468	43.4603	38.0645	47.9578	31.5308	31.4861	40.5865	54.8115	57.0881	119.76	31.3871	39.719	31.7826	70.0976	78.5707	81.1064	103.779	88.9104	94.2115	0.208032	0.723091	1.92937e-08	1.05086e-18	FALSE
KWMTBOMO01502	115.314	100.113	104.719	106.948	112.085	123.771	107.62	151.332	251.202	118.106	121.811	117.181	208.865	267.989	264.952	221.173	306.854	313.661	0.389532	0.892931	6.59504e-14	1.49825e-13	FALSE
KWMTBOMO14014	54.8049	58.9497	58.0835	58.5093	52.8117	56.0267	110.232	107.493	132.848	92.0071	91.9232	86.1971	104.245	105.319	98.8363	126.514	111.032	109.247	0.00464187	0.0248771	2.81976e-10	1.50251e-13	FALSE
KWMTBOMO03338	33.835	32.3768	35.9404	28.2281	30.2122	35.1213	44.922	44.7297	95.0604	24.2309	43.4138	22.627	56.4079	63.417	62.4521	78.1137	73.4997	76.5593	0.16496	0.634182	2.33447e-09	2.0938e-17	FALSE
KWMTBOMO09177	4.10152	3.85081	4.84029	5.05722	5.6584	5.37721	4.87593	7.4178	17.0391	4.43007	7.40607	5.66718	9.70076	12.5292	9.96226	11.8299	13.7238	13.1565	0.0650276	1	1.15543e-11	1.05674e-14	FALSE
KWMTBOMO01061	53.0034	47.6944	50.9097	39.3228	39.8197	47.4287	47.4812	63.2602	109.008	42.1646	49.3234	37.5834	83.7678	87.6906	92.0878	96.9942	103.174	110.917	0.557641	0.785841	2.30166e-09	9.91556e-18	FALSE
KWMTBOMO01267	1390.26	1451.83	1527.57	1367.64	1516.82	1334.07	1519.22	1848.48	1961.89	1518.32	1722.38	2396.71	3074.54	3581.99	3045.35	2704.96	3763.09	3224.69	0.997667	0.481464	1.12514e-13	2.83047e-13	FALSE
KWMTBOMO09404	0.980298	1.56352	0.883545	1.37991	1.2452	0.9939	1.52298	1.44115	1.97929	2.54984	2.37822	2.60537	3.45722	2.6739	2.75754	5.6335	5.67743	7.28253	0.719355	0.0250868	8.16802e-06	2.05848e-19	FALSE
KWMTBOMO02882	72.1107	70.5931	66.7838	45.981	44.4892	46.6973	30.1923	44.3134	54.4279	28.9573	26.9886	18.3406	91.1214	119.598	110.653	100.075	122.333	101.485	0.00879003	6.60307e-05	2.44536e-05	2.18569e-15	FALSE
KWMTBOMO16637	0.678668	0.636726	0.356816	0.372808	0.278084	0.299167	0.958517	7.4445	2.07064	0.988553	1.78366	1.80372	1.40105	3.65545	1.46509	2.66468	5.45202	5.32446	0.0046117	0.000294589	0.000303553	9.40418e-17	FALSE
KWMTBOMO07070	5.16703	3.80204	4.37801	4.87918	5.84588	6.77853	8.25861	9.5422	22.5168	6.67107	10.8863	6.16196	9.04885	14.8162	11.6573	11.5719	12.964	16.3805	0.00130696	0.483231	9.98806e-12	8.70244e-12	FALSE
KWMTBOMO07600	95.0135	103.624	86.3185	80.02	79.6576	95.6399	138.38	104.861	225.857	91.4483	86.4947	78.7808	168.916	190.366	163.244	209.196	182.1	189.162	0.258671	0.751459	4.61903e-10	6.67875e-16	FALSE
KWMTBOMO14865	10.0843	8.95791	8.8219	11.083	11.3642	11.1569	13.6278	14.4822	25.5681	10.8801	16.3922	8.41127	20.4671	21.9776	19.4818	23.2072	28.8804	28.4102	0.0746374	0.940631	1.75594e-11	7.01102e-14	FALSE
KWMTBOMO00001	2.42988	2.55991	2.18158	4.27763	4.23163	3.62128	2.52306	3.07451	3.01893	9.18814	11.3092	11.8951	2.12829	2.34339	2.61663	8.98521	12.3967	13.6206	1	2.93739e-08	0.47642	7.3743e-18	TRUE
KWMTBOMO13283	24.7404	22.9361	23.8227	21.6733	23.0624	25.1579	23.0989	31.4764	63.7869	19.6862	25.7494	19.9389	40.6297	52.1923	49.8467	49.4863	55.6285	66.8357	0.364352	0.499578	9.07014e-11	6.58801e-15	FALSE
KWMTBOMO13526	27.7961	30.3571	29.6143	16.7965	19.133	26.9039	19.7482	23.4992	51.8124	14.2623	18.5081	12.3056	48.2484	54.8891	52.4105	56.2601	51.9888	55.9942	0.88676	0.0337285	2.22792e-09	1.65745e-15	FALSE
KWMTBOMO02848	129.594	116.625	109.169	108.138	114.052	114.278	88.8478	129.773	151.246	106.695	125.51	86.5599	210.207	331.605	341.342	228.951	373.979	414.624	0.755135	0.540656	2.38413e-11	1.59555e-14	FALSE
KWMTBOMO16483	12.5047	12.4209	13.2227	12.4296	12.8273	15.9903	12.9334	14.6905	21.5629	12.8143	11.3375	12.5684	23.417	24.7058	30.8349	27.1118	34.3156	37.2845	0.830597	0.352322	6.08488e-12	1.04934e-13	FALSE
KWMTBOMO03526	2100.47	1763.21	1620.79	1454.01	1412.47	1604.63	1261.24	2651.79	5241.58	1619.4	1173.21	1071.27	3077.02	3109.82	2856.12	3636.09	3794.37	3875.4	0.450316	0.344881	4.3728e-07	3.55377e-18	FALSE
KWMTBOMO06254	4.90486	6.46412	7.14139	4.96324	3.45963	7.41073	7.70222	7.38067	14.2316	8.25031	5.98956	5.79703	10.7755	12.5	14.7427	18.9946	23.5207	18.6734	0.360195	0.7257	3.81445e-09	3.13625e-16	TRUE
KWMTBOMO11232	8.18734	7.4585	8.3643	7.89491	7.24171	8.80443	9.09367	12.3706	24.6443	6.93827	9.62987	5.85474	13.7047	18.7374	17.192	17.2835	18.1662	21.462	0.117636	0.531034	3.03882e-10	1.97006e-14	FALSE
KWMTBOMO13081	22.1537	18.4469	16.0458	15.5781	13.634	18.9458	21.7173	28.6487	45.0148	21.7683	29.1119	18.4237	32.5244	49.9579	33.434	37.9249	45.5633	49.0039	0.206554	0.269866	4.75547e-08	1.4556e-16	FALSE
KWMTBOMO16004	0.626463	0.636726	0.356816	0.372808	0.278084	0.299167	0.830715	6.60028	1.94884	0.988553	1.78366	1.69762	1.2843	3.18681	1.4207	2.56778	4.75467	5.32446	0.00748862	0.000355637	0.000433493	4.50288e-16	FALSE
KWMTBOMO13893	8.84357	6.23991	6.06588	9.26428	9.18788	4.69094	9.48293	3.97552	2.98416	6.72216	5.66655	3.93635	19.3695	18.8303	30.767	22.5868	27.8687	41.3612	0.353282	0.168944	1.50335e-11	7.43387e-13	FALSE
KWMTBOMO07127	154.127	135.24	135.949	143.633	144.775	120.964	299.237	356.751	369.368	194.782	328.811	164.086	286.636	282.208	253.85	215.77	392.354	432.4	0.00139838	0.0807411	8.18905e-12	1.18559e-09	FALSE
KWMTBOMO03047	4.73412	6.94497	6.36799	5.28978	7.12436	5.91914	2.1477	0.681367	0.811027	2.82099	1.65315	0.740119	8.14432	8.05389	6.84144	10.6303	16.5231	17.6295	2.71271e-08	2.74722e-06	0.0401889	3.77806e-10	TRUE
KWMTBOMO03299	10.8587	12.5541	9.38767	9.89495	8.07369	9.33402	13.4299	18.7903	17.4178	12.0862	16.7961	13.2184	23.1465	38.2807	26.8379	25.6132	32.2789	40.3261	0.458519	0.231386	7.12987e-09	1.86899e-15	FALSE
KWMTBOMO02232	28.6373	29.8187	22.4029	24.8153	25.1129	24.0926	25.3343	22.9535	127.211	66.8056	32.7529	56.4026	49.1203	97.6179	96.3311	42.763	91.6103	82.0619	0.24238	0.00431662	7.10474e-11	2.18904e-11	FALSE
KWMTBOMO03473	40.8703	45.4027	49.5198	31.8214	31.8928	41.8339	45.5434	47.2887	104.093	27.3946	35.4315	21.3188	68.4722	76.911	85.4283	96.3884	91.3792	87.9008	0.635838	0.139458	4.20968e-07	6.68866e-17	FALSE
KWMTBOMO04737	10.0664	12.9668	9.66548	10.1067	8.71761	10.1701	10.8615	12.4605	22.1437	10.3036	12.9807	10.9737	17.6687	21.4738	17.3351	22.3743	24.3467	24.3481	0.668917	0.836438	4.68204e-07	1.07159e-17	TRUE
KWMTBOMO16283	0.0917119	0.0894858	0.143278	0.0654933	0.058623	0.189203	0.336776	0.215722	0.641933	1.3397	1.85597	0.820132	0.266642	0.510446	0.452367	0.629833	0.735046	0.89399	0.0424299	2.02717e-10	0.000305297	1.5369e-09	TRUE
KWMTBOMO14098	60.1937	64.7329	62.7227	70.4227	75.0757	62.1316	35.0595	35.2255	53.3197	46.2343	32.2151	53.2865	109.561	118.516	120.355	120.414	154.468	139.236	0.0150808	0.0132486	2.26918e-10	9.2136e-11	FALSE
KWMTBOMO07503	3.31975	2.47326	3.30531	4.49616	4.1813	3.95478	3.12269	4.15915	4.00628	10.1527	12.9154	13.1783	2.66988	3.83162	4.1166	8.55965	13.9012	12.6347	0.946752	1.50889e-09	0.166143	1.90938e-14	TRUE
KWMTBOMO03986	445.127	403.985	410.288	444.618	451.221	410.313	724.721	823.769	928.254	628.479	677.885	679.678	770.91	930.204	841.116	749.528	906.979	937.37	0.0406219	0.115827	2.21904e-11	5.70237e-11	FALSE
KWMTBOMO03069	14.6559	15.5763	16.4135	19.1947	17.6627	15.7834	40.446	52.366	41.15	39.386	38.4679	52.224	21.1202	22.135	36.2465	46.6943	30.2697	102.457	1.67484e-06	2.03705e-06	6.63463e-05	2.67921e-08	FALSE
KWMTBOMO06929	55.6618	52.1244	53.3722	47.2829	49.7916	49.3343	61.1164	75.269	129.822	58.6888	66.927	48.8623	92.2236	103.251	86.4616	101.814	105.991	115.477	0.292027	0.810373	5.49755e-09	6.10492e-15	FALSE
KWMTBOMO15983	8.40767	8.17024	9.01025	7.99325	9.3212	9.87123	5.6895	8.5416	13.875	7.48882	6.9165	7.50187	18.4976	18.6542	23.1943	20.2362	26.0642	24.8633	0.924132	0.243299	2.24215e-10	1.81269e-13	FALSE
KWMTBOMO14079	3.26371	3.25517	2.94846	3.00865	3.33075	3.18126	5.33897	6.23292	10.7282	3.40361	5.57144	3.36304	5.86658	6.88649	5.73268	6.94939	6.59314	9.05746	0.00552166	0.60683	4.44294e-09	6.24407e-13	FALSE
KWMTBOMO14340	2.83774	1.42151	4.08198	1.22132	1.64655	1.68427	4.52795	2.0114	1.12318	6.71689	3.66245	3.37288	3.48488	5.84548	5.53764	10.5342	9.47654	4.77951	0.698492	0.000100993	0.0100431	1.33018e-17	FALSE
KWMTBOMO04605	211.613	208.431	210.725	173.907	170.399	199.853	168.072	262.013	449.184	225.695	215.161	177.219	339.058	488.868	409.373	382.674	475.052	504.167	0.734166	0.971472	7.49702e-09	2.73348e-15	FALSE
KWMTBOMO11486	48.9798	44.2426	43.2218	42.1768	43.1961	45.838	53.5972	68.3784	117.156	54.5926	55.411	48.3134	76.6786	93.5588	84.0593	87.6297	91.1412	104.869	0.199003	0.753148	8.37152e-10	1.21357e-13	FALSE
KWMTBOMO09135	20.5397	16.7009	19.4412	13.221	16.0021	16.1744	20.6946	18.8979	35.4526	14.8356	19.0039	11.359	30.0771	36.4381	37.2522	35.9838	35.0382	38.7167	0.786215	0.757282	6.5656e-08	5.4002e-16	FALSE
KWMTBOMO08201	12.5516	12.2298	12.1528	11.2668	10.1222	15.2697	12.2308	16.339	22.9452	13.847	9.76736	9.33454	20.5828	21.7798	23.6741	28.6981	32.0169	30.6953	0.617563	0.481465	3.12647e-09	2.53035e-14	FALSE
KWMTBOMO07907	52.5564	45.6243	51.7708	45.4911	53.2302	54.6769	69.292	73.7473	126.73	52.573	67.2303	58.4713	85.4429	96.2092	84.023	107.847	94.8052	110.284	0.111284	0.873646	1.30414e-09	3.28346e-13	FALSE
KWMTBOMO14024	112.026	117.34	116.427	102.087	104.826	102.739	109.298	141.216	235.318	110.211	112.436	113.689	199.587	244.003	212.751	195.881	254.923	273.973	0.673939	1	4.09475e-10	1.56418e-13	FALSE
KWMTBOMO00786	80.3564	87.5868	84.7895	59.1725	65.7553	81.4616	55.2651	76.4452	141.343	51.8032	60.8795	60.5508	128.072	176.935	157.094	149.422	195.878	178.494	0.876141	0.193517	4.00907e-08	7.02804e-15	FALSE
KWMTBOMO04502	12.7689	14.0841	13.7532	14.5415	15.1242	15.071	15.4937	20.6372	36.6014	14.7392	18.8639	16.0383	23.2359	31.6826	26.8576	27.2773	31.455	34.2312	0.1711	1	2.83051e-10	1.56162e-12	FALSE
KWMTBOMO13830	124.091	97.3257	113.922	66.3936	78.7388	92.5126	70.9494	81.9441	119.614	30.0018	74.229	18.4455	156.728	221.343	224.429	177.788	183.827	216.618	0.201824	0.0128656	1.25015e-06	2.8908e-14	FALSE
KWMTBOMO05401	4.14389	4.15161	4.45075	3.98969	5.26609	4.54585	5.14474	7.17983	13.9155	3.64317	5.21207	4.06059	8.60563	12.0899	9.76674	10.5482	9.59702	10.8999	0.0843909	0.60454	2.5761e-10	8.49946e-12	FALSE
KWMTBOMO01491	10.1589	10.1048	9.59823	8.15856	10.3674	10.023	13.0385	13.968	25.8116	10.2276	13.4361	8.9536	17.7935	19.1542	16.0766	20.6864	19.3231	21.5431	0.144886	0.95975	8.70438e-09	1.26036e-13	FALSE
KWMTBOMO13140	1753.18	1498.31	1627.98	1348.38	1436.22	1446.15	1538.94	2704.3	3335.46	1905.83	1787.63	1382.08	2706.89	3803.47	3381.77	2736.06	3820.16	4719.63	0.449648	0.802596	1.37225e-09	3.16609e-13	FALSE
KWMTBOMO12263	17.235	14.0588	15.6059	11.7687	12.9863	12.9579	21.1864	20.5731	40.7704	14.0965	19.8415	16.9901	22.5259	25.0923	25.1489	40.8073	26.2959	29.6493	0.146666	0.359067	3.56051e-06	8.51159e-16	FALSE
KWMTBOMO12308	1.83625	1.39718	1.85873	1.96997	1.81267	2.51004	2.78378	3.17005	6.79978	2.25579	3.09927	1.40377	3.84296	4.61253	4.31232	5.31561	4.43926	5.56507	0.015764	0.974579	2.06072e-10	6.68321e-11	FALSE
KWMTBOMO09342	79.678	92.8089	86.3433	127.146	127.771	83.8697	186.59	137.842	105.493	254.206	143.913	264.84	172.324	165.126	195.839	192.055	218.817	220.786	0.218064	0.0180198	1.43846e-12	4.34376e-08	FALSE
KWMTBOMO14280	1.86683	2.58275	2.72059	2.93491	2.10756	3.35313	7.02575	15.033	6.40339	14.3963	4.97961	46.747	4.08161	9.02965	9.50196	3.25814	13.4666	19.1633	2.99532e-05	1.45391e-05	2.13835e-07	3.53216e-06	FALSE
KWMTBOMO15396	0	0.144855	0.0773102	0.0353391	0	0	0.193833	0.0582001	0	0.749653	0.884399	0.522989	0.0885387	0	0	0.918506	1.24995	1.7866	1	1.42926e-07	0.738178	4.54085e-15	TRUE
KWMTBOMO03444	1.58356	2.09235	1.2885	0.824579	1.26528	1.20997	7.75334	0.776002	4.00257	0	1.73412	0.2682	7.96848	3.43545	36.9221	120.63	9.2945	63.1266	0.270908	0.547041	9.64032e-06	3.47947e-16	FALSE
KWMTBOMO02781	1.31193	1.27585	1.11169	1.37229	1.08365	1.74209	1.70488	2.27703	4.15314	1.76665	2.47586	1.89697	2.44289	3.05585	2.60002	2.64959	3.1161	3.39585	0.0269667	0.271449	2.10499e-11	3.37814e-09	FALSE
KWMTBOMO02148	44.9642	37.9888	42.9235	41.2124	40.1682	47.0864	54.7921	61.479	121.105	48.8255	56.4491	52.9676	71.9034	85.0837	77.4734	83.5193	82.6348	101.549	0.127044	0.685546	6.74001e-10	1.06171e-11	FALSE
KWMTBOMO01279	2.27637	1.32784	1.64284	1.76696	1.79248	1.81495	3.27094	4.94701	13.5087	2.008	3.90176	2.8161	4.53761	9.77326	8.75357	8.08285	7.57181	13.7568	0.00660509	0.394796	1.38583e-07	1.82117e-12	FALSE
KWMTBOMO16417	2.37081	3.57585	4.84183	1.98707	1.88948	5.43447	7.4432	5.66703	29.8741	0.856746	0.190257	0.809197	4.37128	16.7663	10.081	29.1738	16.5048	11.1076	0.00520063	6.00927e-05	8.31641e-05	4.12706e-11	FALSE
KWMTBOMO09022	9.039	9.81208	11.241	9.69891	10.8611	12.188	23.0336	27.2563	21.3321	21.4499	20.3233	20.2736	17.8111	15.1288	47.1248	62.8392	18.7527	37.9125	0.00025183	0.000681424	2.19297e-05	3.06137e-10	FALSE
KWMTBOMO01486	16.8101	16.5493	18.7716	12.3959	15.1326	16.9719	26.7218	26.4411	41.074	18.9544	23.4262	16.4364	29.4576	30.9511	25.781	37.6594	28.7485	30.5455	0.0684187	0.44108	6.06291e-08	7.3713e-13	FALSE
KWMTBOMO05322	8.45566	7.30048	8.46745	6.75936	5.64694	5.53783	6.55429	7.02377	12.346	5.80376	6.91803	4.10391	11.4714	13.8542	13.2626	14.4897	14.5812	13.1483	0.819042	0.53257	2.16996e-06	1.56289e-15	FALSE
KWMTBOMO14835	3.83623	2.62961	3.01982	4.30042	3.92851	3.97073	4.71388	6.18615	9.76575	3.45916	5.15838	4.00411	5.95246	7.32807	7.76409	7.31355	8.34202	10.9511	0.0191031	0.862401	5.77213e-10	1.56888e-10	FALSE
KWMTBOMO11772	64.6597	61.2237	61.164	49.7625	49.7154	60.2306	53.3128	64.5249	132.42	45.6047	46.8487	46.9088	102.391	114.354	89.526	112.054	109.254	119.604	0.790173	0.261917	1.38416e-07	7.04031e-14	FALSE
KWMTBOMO02490	302.071	291.459	292.495	246.52	238.159	279.639	313.9	440.52	668.911	295.941	347.36	243.201	476.906	566.078	493.046	527.063	545.769	590.185	0.355257	0.918698	1.80976e-08	3.91872e-13	FALSE
KWMTBOMO06221	15.7478	14.5366	17.3627	11.8568	14.3292	14.0167	21.8539	22.9751	37.5238	14.8582	21.9835	10.4821	27.8061	26.7913	24.7495	27.2748	24.6745	28.7728	0.136531	0.903043	2.46127e-08	8.6276e-13	FALSE
KWMTBOMO05805	10.8672	13.6888	8.6974	7.58024	9.99571	9.86878	10.6124	15.8886	29.0956	12.1283	14.9828	9.23278	19.9212	27.7738	19.645	24.0281	21.9222	29.4253	0.356072	0.547207	1.67042e-06	8.52434e-15	FALSE
KWMTBOMO00984	546.943	413.468	451.801	257.61	261.958	363.748	71.6613	166.589	1000.6	156.407	119.054	94.7345	596.48	829.809	628.902	577.245	955.312	881.303	0.748934	1.34923e-06	0.000634962	5.78434e-12	FALSE
KWMTBOMO12844	107.807	113.255	131.036	74.8997	72.4907	101.512	151.764	123.8	242.359	74.2707	80.9334	62.5861	211.694	166.728	212.716	214.972	191.764	196.49	0.562893	0.345624	6.4112e-07	4.37843e-14	FALSE
KWMTBOMO16361	0.151416	0.277014	0.110883	0.202742	0.0806553	0.173541	0.741355	0.556495	1.19231	0.3584	1.49231	0.307735	1.14289	2.14084	0.997955	1.0539	2.0226	1.40081	0.0078077	0.0331081	1.36764e-07	2.27951e-10	FALSE
KWMTBOMO14041	45.3407	43.1713	45.9775	47.2848	52.001	44.8847	67.6408	86.4498	107.998	61.8588	77.2427	67.2862	78.8591	92.8952	78.1646	80.4326	85.0703	97.9983	0.0454877	0.211943	5.22067e-10	1.83601e-09	FALSE
KWMTBOMO09240	0.813652	0.512195	0.435671	0.796594	0.531278	0.842297	1.34934	0.964643	2.14332	1.20702	1.17268	1.60031	1.84904	1.64933	1.22766	3.06913	3.66538	2.7717	0.0499868	0.162309	4.52873e-05	3.19671e-14	FALSE
KWMTBOMO13131	2.65716	3.83007	2.12275	3.66568	4.37487	3.87599	2.46398	4.02469	2.34831	11.5443	12.274	13.01	2.43106	2.9636	5.06726	11.1342	17.8937	16.8607	0.826213	9.97214e-07	0.387891	4.30481e-14	TRUE
KWMTBOMO13162	10.2931	9.97891	8.76182	11.387	9.55989	7.96561	18.5219	16.5547	16.7287	19.3958	18.7284	25.3896	18.5931	23.2979	24.0162	19.1866	25.7468	44.3077	0.0950321	0.00163635	9.83619e-09	9.46871e-09	FALSE
KWMTBOMO13813	2.26858	1.92055	2.11083	2.09652	3.07079	4.22129	3.59354	4.86527	11.1774	2.41862	5.19065	2.30531	5.07356	6.90018	5.7424	6.53894	6.67648	7.90119	0.0034681	0.957769	2.80937e-11	2.63059e-07	FALSE
KWMTBOMO07297	11.3456	9.49968	11.4156	9.8631	11.9292	12.7015	10.9245	13.145	20.0358	12.0494	12.2476	11.1445	18.1558	22.9274	19.2413	19.9887	24.6157	24.5232	0.677063	0.830553	1.80256e-09	2.72675e-11	FALSE
KWMTBOMO02859	0.275402	0.246982	0.158179	0.231376	0.146699	0.30636	0.39659	0.440594	0.463016	0.92029	1.25601	0.773732	0.172096	0.312672	0.247986	0.917096	0.944286	1.11857	0.179227	4.87291e-07	0.640404	5.21336e-13	TRUE
KWMTBOMO12407	23.8929	20.2316	20.0236	20.5698	22.1965	20.6668	22.6362	29.4702	24.9426	18.1033	25.4018	14.8712	32.5117	34.7821	36.005	44.5613	41.6134	46.5475	1	0.460078	5.2929e-07	1.21357e-13	TRUE
KWMTBOMO03218	9.34893	10.38	8.85553	7.665	9.52681	10.0453	12.4696	13.2958	22.8497	8.76217	11.4507	9.31958	14.829	18.5412	17.8888	17.6825	18.1399	19.7195	0.172626	1	3.97744e-08	6.49297e-12	FALSE
KWMTBOMO00701	0.221698	0.103008	0.0412321	0.30156	0.224939	0.326691	0.206756	0.20176	0.246312	1.09949	1.23469	1.36245	0.0590258	0.161111	0.143648	1.01893	1.07688	1.02908	0.54503	3.18957e-08	0.904792	3.01028e-12	TRUE
KWMTBOMO03654	0.245075	0.298907	0.257701	0.168281	0.0803352	0.151246	0.230754	0.471144	0.109961	0.917942	1.13956	1.05364	0.295129	0.236928	0.51303	0.734805	0.892821	1.10599	0.903126	2.71452e-09	0.372921	6.36883e-11	TRUE
KWMTBOMO02404	2.4125	1.9314	2.21604	2.40867	2.17427	1.69046	4.81435	4.65601	4.56166	4.85592	4.55252	5.29235	3.22191	2.64298	5.55697	7.56557	2.96433	6.66654	0.00133324	7.34109e-06	0.000302035	1.97263e-08	FALSE
KWMTBOMO13263	11.0481	16.5067	13.5922	11.8838	14.536	13.992	7.77587	2.5987	0.966631	4.48297	4.791	1.51564	13.5897	20.778	11.4157	20.865	40.5842	29.5163	0.000756423	1.87278e-08	0.306488	1.9738e-08	FALSE
KWMTBOMO01060	43.6139	49.0898	49.4141	36.2226	37.3258	49.6086	47.1661	54.4171	83.0533	44.6222	41.8789	33.2568	72.7493	82.9246	81.4194	94.9735	80.125	88.3772	0.822687	0.644123	7.81963e-08	2.15362e-12	FALSE
KWMTBOMO02098	2.15364	2.90483	2.12758	1.67366	2.37535	1.65523	4.68301	4.09729	3.33999	5.62025	4.49483	5.8961	3.62654	3.16156	3.21054	5.10248	5.23056	5.23688	0.23646	1.07355e-05	0.0176352	2.24607e-12	TRUE
KWMTBOMO14814	12.759	14.0716	10.0724	10.7835	11.8575	8.08949	20.1033	15.9635	35.7856	17.6245	13.3775	10.2069	28.0794	36.189	27.7036	22.2961	28.0208	32.3426	0.129126	0.620628	4.56418e-09	4.6153e-10	FALSE
KWMTBOMO05879	4.45108	4.7096	4.27179	4.96658	5.64373	4.32754	2.58445	5.97032	3.30635	6.07183	5.73664	5.16103	9.51857	8.49524	9.30155	6.0991	8.75455	7.59708	0.353779	0.945789	1.66075e-14	3.72387e-05	FALSE
KWMTBOMO01406	12.361	10.9134	13.8708	13.9161	12.2843	12.5813	20.4372	19.5281	46.4884	13.2255	20.6073	13.311	23.6218	28.0725	23.6131	31.3326	25.3164	37.7996	0.0281603	0.821347	1.51987e-07	6.8872e-11	FALSE
KWMTBOMO01688	60.0486	63.1954	65.992	47.213	51.1511	60.8371	56.6769	69.1883	128.944	37.6111	41.5355	37.269	79.2598	102.864	101.218	109.456	109.073	124.119	0.767234	0.0161781	5.30467e-05	4.62183e-13	FALSE
KWMTBOMO16482	2.08821	1.68732	1.75859	1.95724	1.72412	2.06425	3.61041	2.99315	4.14129	3.45994	3.56732	3.44828	3.99883	4.68648	4.79486	3.65787	5.61051	5.06531	0.0676205	0.0304059	9.96236e-09	1.50926e-08	TRUE
KWMTBOMO03794	14.948	16.1647	18.4954	13.2353	17.2143	15.745	16.6672	23.1318	41.3004	10.6411	21.3926	9.53219	25.039	29.6627	24.2921	32.1255	33.4381	36.0506	0.334208	0.515929	2.06598e-05	1.14204e-13	FALSE
KWMTBOMO11850	2.54106	3.77297	2.96655	3.05724	3.06021	2.84905	5.13884	5.27862	18.946	3.28751	6.46059	6.1187	7.90671	11.2072	14.0934	3.94744	14.8921	19.6443	0.0187811	0.131542	1.49431e-10	1.16407e-06	FALSE
KWMTBOMO13668	72.4502	76.8922	78.4381	59.7606	59.8815	72.7143	67.8456	73.5911	117.948	59.5172	65.4557	51.6814	113.592	123.121	133.51	141.312	131.82	129.306	0.981142	0.456337	5.83163e-07	1.656e-12	FALSE
KWMTBOMO07990	19.1855	17.8709	18.8869	21.9492	23.5357	18.8745	12.6101	20.2244	37.0914	25.89	23.4965	34.3922	31.2958	47.4748	42.1008	32.9068	48.6096	44.2954	0.960681	0.530644	2.18715e-10	5.57111e-09	FALSE
KWMTBOMO08343	9.47132	9.18281	9.83444	8.02559	7.80767	9.76515	10.6741	11.9074	18.8043	7.89488	12.4988	7.42707	14.196	16.142	14.2106	18.1092	17.3617	17.5128	0.512653	0.990085	1.11228e-06	1.18019e-12	FALSE
KWMTBOMO04412	0.791022	1.36399	0.861139	1.85048	1.7726	1.79237	0.0779043	0.240598	0.148494	0.651783	1.07532	0.720674	0.284679	0.236701	0.394346	1.28257	1.5568	1.34585	1.1349e-09	1.22044e-05	8.49466e-05	0.790118	FALSE
KWMTBOMO07572	1.36769	1.50241	1.14086	0.929799	1.10968	1.13153	1.69627	1.61118	4.80766	0.306272	2.38048	0.414188	2.56247	2.73201	2.60354	3.33709	2.01282	2.83676	0.152734	0.872125	9.14486e-08	7.85364e-11	TRUE
KWMTBOMO11499	4.53225	4.7952	3.73222	6.0767	6.39912	4.33919	5.54765	5.51229	4.01319	5.2685	5.62093	4.66113	8.46715	8.46403	9.95322	11.7907	9.21713	10.9578	1	0.504039	1.84834e-10	1.08779e-08	FALSE
KWMTBOMO06666	686.598	639.192	568.108	663.222	690.843	585.034	583.03	657.784	1092.65	538.059	487.268	555.809	976.488	1621.37	1399.05	1047.44	1723.41	1587.18	0.975114	0.173389	2.11682e-08	2.87056e-10	FALSE
KWMTBOMO06674	96.192	80.9392	77.0225	86.7534	79.3301	53.5199	86.8644	138.976	153.071	90.2572	107.434	79.7115	151.216	161.298	191.075	135.238	166.317	138.773	0.479567	0.664849	2.39843e-10	1.44494e-08	FALSE
KWMTBOMO06580	38.566	32.0647	35.7406	32.9998	35.2935	38.9331	51.8719	51.9166	93.2171	28.3181	65.1168	28.1966	69.1385	63.2282	69.5995	47.5997	74.5034	96.7104	0.108375	1	1.78054e-11	6.37852e-07	FALSE
KWMTBOMO01263	0.804275	0.615167	0.878474	0.657094	0.638994	0.734312	0.667432	0.821649	1.54254	0.848142	0.770276	0.540247	1.60056	2.19048	1.14769	3.76996	2.68171	2.0055	0.875131	0.982786	0.000155458	9.83131e-15	FALSE
KWMTBOMO00254	168.926	160.423	159.613	182.503	199.437	213.77	119.756	153.48	244.383	226.47	220.93	194.034	233.187	317.54	260.287	376.432	447.294	475.038	0.818768	0.992154	1.90671e-06	8.78131e-13	FALSE
KWMTBOMO11061	84.1186	78.5308	86.4946	71.3567	75.3769	83.7417	118.122	134.512	204.131	71.881	142.295	57.8346	151.543	144.403	120.772	155.749	131.495	149.932	0.11079	0.938361	6.39916e-08	2.85303e-10	FALSE
KWMTBOMO00192	19.0648	17.9507	19.5852	15.2998	15.4811	10.3915	20.9796	25.9276	21.009	29.5661	28.3171	31.6791	33.2628	29.1003	24.2407	28.5277	34.4632	26.3997	1	0.000173295	2.09132e-05	5.63028e-10	FALSE
KWMTBOMO09643	28.1346	33.027	29.9448	22.994	24.687	32.6086	33.9208	36.3945	70.0142	23.9889	34.2661	14.5364	40.3736	53.1665	49.6933	57.5597	56.9208	59.6963	0.404745	0.49294	1.07762e-05	1.24748e-12	FALSE
KWMTBOMO12600	0.0475068	0.115884	0	0.127221	0.253056	0.217794	0.2326	0	0.11084	1.34937	1.37342	2.26897	0.106246	0.0852939	0.36361	1.71944	1.67301	2.70134	0.80367	1.83713e-06	0.189976	1.18749e-11	FALSE
KWMTBOMO14593	2.9065	1.99014	2.60559	2.30621	2.8067	2.39612	2.72546	4.34783	4.26309	3.05762	3.90874	4.19716	4.3905	5.50825	4.48098	5.01613	6.1302	6.68873	0.453372	0.204675	2.8046e-06	1.38145e-11	TRUE
KWMTBOMO14410	10.9219	11.6168	10.2322	8.41902	11.586	12.5445	16.7609	16.5014	29.5031	10.8353	18.606	9.30022	19.0619	18.0413	20.4778	16.4899	21.9165	27.85	0.0468622	0.88187	1.11053e-09	8.0401e-08	FALSE
KWMTBOMO11319	28.3601	25.4886	26.8711	22.4457	26.098	22.6044	23.9649	27.5128	74.3694	17.5243	23.3317	12.9224	27.0177	35.7114	35.9529	48.2744	53.7566	53.1649	0.527451	0.0477863	0.0171279	8.98143e-15	FALSE
KWMTBOMO13880	62.4198	58.2947	57.3171	49.9664	59.4131	62.7341	70.4374	81.4397	145.731	52.2988	78.1709	48.9056	97.2848	94.6392	87.0907	116.661	101.835	118.605	0.270377	0.876656	3.68206e-07	4.82793e-11	FALSE
KWMTBOMO14775	2.48497	3.56566	2.21226	3.19683	2.72522	3.09937	2.95223	7.52125	9.3788	4.84391	5.0903	4.60478	6.37478	7.54523	6.02909	9.49594	9.85167	8.04795	0.0893763	0.230253	8.81825e-06	2.6989e-11	FALSE
KWMTBOMO02082	300.527	312.248	316.887	253.774	280.314	302.168	379.578	426.52	644.969	279.286	393.936	259.93	442.136	483.489	482.586	571.69	536.38	594.896	0.378198	1	6.36034e-06	2.58817e-12	FALSE
KWMTBOMO02584	21.8134	22.6551	24.1029	22.9625	21.644	23.7752	21.8016	19.5373	27.6566	24.3801	19.6317	22.3839	36.7934	41.0014	37.3093	41.65	44.5938	35.9021	0.567147	0.640195	1.74816e-08	1.08096e-09	FALSE
KWMTBOMO02470	84.6816	71.8778	87.3127	66.6214	74.5031	80.5698	52.4218	61.6797	127.289	42.746	48.3985	39.1354	95.9616	131.778	130.059	128.486	152.7	154.691	0.699377	0.000271691	0.000333209	1.1989e-10	FALSE
KWMTBOMO14736	1.50951	1.14529	1.57742	1.92882	2.31811	2.19298	1.97129	3.15431	4.69393	1.97343	2.59399	2.0162	2.52914	2.90507	3.22865	3.02668	3.62938	4.89844	0.0113224	0.806407	1.44388e-09	5.79884e-07	FALSE
KWMTBOMO15523	6.34445	5.383	5.56633	8.20779	7.31413	5.72587	3.22639	3.28925	1.1084	2.36296	2.73878	3.51947	7.77998	11.1708	10.6867	8.44788	18.2003	14.468	0.00122087	3.80204e-06	4.82938e-05	3.82556e-05	FALSE
KWMTBOMO10782	12.3865	12.7525	12.4544	10.3403	10.4227	13.9229	12.639	14.5739	28.7223	9.97581	11.8015	8.24439	19.2117	18.383	17.8392	23.7553	22.4965	24.3761	0.505697	0.260008	2.80957e-06	2.55148e-11	FALSE
KWMTBOMO09181	17.5276	16.5095	18.5968	13.9807	18.1183	17.8014	24.3752	30.2959	35.5297	24.118	24.0591	21.2502	27.2165	25.9387	26.7496	31.9288	29.2928	33.2063	0.0957352	0.23787	2.6874e-06	1.64174e-10	FALSE
KWMTBOMO04746	0.661487	0.586755	0.587166	0.536797	0.320324	0.827065	2.42905	0.972458	3.85837	0.813366	2.0546	0.672197	1.54662	3.13104	2.60817	2.67878	3.72429	3.09376	0.0106807	0.313467	9.54883e-06	3.77624e-10	FALSE
KWMTBOMO00206	6.91081	6.35877	6.0183	4.30593	4.60259	5.22147	6.9283	5.61109	5.3336	6.45855	5.19701	5.86738	9.81644	8.86474	11.4919	8.28257	10.1377	9.11808	0.312031	0.634305	1.84958e-06	3.98717e-11	TRUE
KWMTBOMO01582	1275.98	1301.25	1193.31	1184.05	1337.65	1241.12	764.027	1132.34	2039.52	795.56	1217.56	688.898	2030.01	3205.72	2164.74	1924.8	2801.49	2609.82	0.820559	0.0429206	1.6065e-07	3.27346e-09	FALSE
KWMTBOMO12726	14.9123	17.7165	15.0008	11.2127	11.3918	17.0913	15.7301	12.6896	23.5958	9.6275	13.5014	8.01872	24.5987	23.1016	24.4598	30.0697	28.0432	28.4887	0.864193	0.144925	3.6566e-06	4.51198e-11	FALSE
KWMTBOMO00159	16.3064	15.2685	9.59064	5.32952	8.07043	7.65222	12.4158	17.6488	28.5339	11.1145	11.7264	10.5685	23.7619	22.5337	19.6	18.5886	17.1511	20.9757	0.658669	0.125822	0.00033675	7.75426e-13	FALSE
KWMTBOMO02432	40.0948	34.728	39.968	29.3922	31.7478	40.3775	35.2634	46.8815	101.909	24.8566	32.0859	21.6196	51.486	64.6344	67.8064	66.8896	70.4318	70.3674	0.448932	0.0913545	6.83014e-06	7.85364e-11	FALSE
KWMTBOMO09128	97.3862	89.1225	87.2622	70.3697	79.6913	76.6566	130.298	143.75	169.727	80.6777	106.121	77.7737	133.758	134.83	131.938	171.453	131.629	155.558	0.256409	0.890823	2.0697e-05	5.95832e-12	FALSE
KWMTBOMO06977	115.152	101.745	120.079	104.764	111.026	109.856	131.807	173.327	229.767	147.748	156.973	100.863	214.297	202.291	170.345	171.806	190.631	197.456	0.323675	0.686479	1.11374e-08	1.15188e-08	FALSE
KWMTBOMO02651	64.4221	57.6787	67.4004	55.7715	49.2309	62.7807	46.6962	47.7241	101.856	44.5897	38.4974	34.0857	86.8484	98.5403	96.5341	103.741	99.1219	114.277	0.760937	0.0100427	1.2132e-05	4.09793e-10	FALSE
KWMTBOMO06244	23.7059	25.1468	23.0539	22.2636	22.1677	23.9029	26.749	33.8725	45.6108	18.1202	31.7759	17.7173	34.6363	35.0984	39.7547	43.2947	42.6329	39.8769	0.418146	0.704223	3.22631e-06	5.26308e-11	FALSE
KWMTBOMO12672	37.6389	32.4613	37.7145	26.476	35.7132	43.7526	19.9815	24.9518	32.4956	26.3888	16.2647	82.1121	62.9597	64.3627	62.1961	49.8969	89.1884	77.8428	0.0301754	0.906597	2.12026e-09	9.0767e-07	FALSE
KWMTBOMO05243	2.72724	2.74688	2.83471	3.07843	2.77424	2.5006	8.03332	6.18215	4.82361	4.6883	3.90754	5.04215	3.9744	3.47494	12.5393	14.892	4.76476	12.403	0.00378637	0.0750114	0.00108836	2.01696e-10	FALSE
KWMTBOMO16126	7.37815	7.89824	4.19807	8.38662	10.2353	7.78704	11.1752	26.8436	20.1866	12.4204	20.7164	16.1279	11.8711	14.7716	8.44135	15.7141	19.0796	22.5172	0.00157098	0.0118076	0.00137089	2.6276e-09	FALSE
KWMTBOMO01591	0.0732483	0.153151	0.102172	0.0560444	0.0334435	0.131924	0.115275	0.123066	0.0488284	0.198146	0.110006	0.212669	0.327632	0.122117	0.204675	0.582664	1.33424	1.49224	0.780107	0.2157	0.069505	6.42825e-15	TRUE
KWMTBOMO03124	40.6834	45.5035	49.574	43.6513	45.9604	56.4246	64.5263	69.8401	102.153	61.6758	67.6827	68.3319	73.7161	72.7139	95.7147	108.91	75.5984	91.6174	0.152419	0.366778	1.16805e-07	1.15673e-08	FALSE
KWMTBOMO09150	8.12474	7.67074	7.37961	9.15604	7.39039	8.29102	8.68946	12.976	19.712	7.44785	9.32875	9.1066	12.0433	16.9134	14.5306	14.9048	13.9308	18.5644	0.142584	0.894747	5.95765e-08	1.10432e-08	FALSE
KWMTBOMO04691	30.6859	27.8122	29.6871	26.8263	28.4173	34.9277	38.4221	46.974	67.6537	33.0323	38.8442	30.4675	43.9939	58.063	48.3018	51.7956	54.2713	66.3186	0.11221	0.970835	3.17948e-07	2.60863e-09	FALSE
KWMTBOMO02185	66.0534	59.7962	60.9328	62.0837	64.094	67.1241	74.5251	88.6132	128.486	72.8405	82.8546	74.2291	99.0642	113.85	91.8236	110.221	115.888	120.231	0.354003	0.80361	3.77697e-07	1.04528e-09	FALSE
KWMTBOMO11558	61.3676	52.9886	52.8984	41.908	49.0631	53.3381	57.2835	76.4681	112.362	56.7972	60.4696	46.4206	74.6641	95.2616	81.6261	92.741	95.3355	111.45	0.520367	0.970835	3.04759e-05	8.14097e-12	FALSE
KWMTBOMO01137	26.779	24.4096	28.3449	33.1195	40.1731	28.3441	43.4847	44.6977	41.742	51.9516	43.8325	50.3029	51.1641	43.7479	49.2148	52.2681	52.7638	49.6781	0.206373	0.230091	3.58586e-10	7.57233e-06	FALSE
KWMTBOMO15572	25.5632	23.2458	28.66	21.2539	21.9918	25.863	31.2902	34.5875	51.7255	22.7191	39.5378	19.3679	39.463	43.2054	35.6395	43.9308	43.4048	45.5328	0.360181	0.907814	1.02067e-05	4.00085e-11	FALSE
KWMTBOMO10594	2.0227	2.43454	2.36478	2.23319	1.33262	2.89782	1.62885	1.83893	5.37126	2.41185	2.16837	1.51454	3.98796	9.29393	6.20162	5.35975	9.211	8.11927	0.927425	0.743859	5.00221e-07	4.37273e-10	FALSE
KWMTBOMO06154	5.22574	5.60106	6.68733	6.21968	7.71821	6.62456	6.20267	9.37022	16.0719	8.19263	8.63589	6.35633	9.42937	12.723	11.9183	13.2265	13.9898	14.7931	0.214015	1	2.16003e-06	3.3132e-10	FALSE
KWMTBOMO08130	17.4279	20.4878	23.9363	14.901	20.7478	20.155	32.6411	31.1773	48.5003	18.2473	25.6611	17.0699	32.5196	29.7822	32.3655	42.4806	35.2514	33.8763	0.0755672	1	2.18e-05	9.42253e-11	FALSE
KWMTBOMO01799	48.0809	43.5878	46.7785	42.1251	43.5776	49.6452	56.9554	69.7135	89.6434	50.007	58.0902	49.7928	69.7824	76.6099	70.1832	81.0105	82.0557	87.7	0.331432	0.87871	9.97878e-07	5.88811e-10	FALSE
KWMTBOMO15407	95.936	91.2446	103.446	82.0965	91.4441	96.5271	105.291	115.338	192.679	74.7989	105.885	69.3674	145.135	154.606	143.13	171.302	158.507	178.507	0.616013	0.47837	3.60285e-06	1.79801e-10	FALSE
KWMTBOMO16639	131.415	113.627	121.206	104.09	116.866	117.948	123.701	143.127	245	91.9611	129.883	86.6459	191.52	182.108	158.666	207.272	199.293	230.207	0.6448	0.371855	1.60853e-05	5.73806e-11	FALSE
KWMTBOMO11849	3.71147	4.64743	5.02516	4.15235	5.64104	5.9553	6.60245	8.87552	33.1367	7.36266	11.2501	6.03449	9.51791	17.9473	15.3187	4.27105	18.2084	26.665	0.00838691	0.230865	6.57563e-10	0.000195564	FALSE
KWMTBOMO16010	0	0	0	0.056795	0.0903771	0.0972294	0	0	0	0.487657	0.390176	0.474139	0	0	0.0721448	0.787291	0.978669	1.89507	1	0.00040236	0.381126	1.86477e-12	FALSE
KWMTBOMO15097	0.918763	0.765272	1.17059	0.940154	1.09817	1.18143	1.11088	1.28479	2.44424	0.894128	1.04538	0.922253	1.7666	2.3838	2.01053	2.23561	2.48992	2.83159	0.343655	0.511321	2.98092e-06	5.70669e-10	FALSE
KWMTBOMO14221	0.525607	0.246562	1.02642	3.2121	3.31665	1.20482	5.39434	1.78315	0.235831	9.73409	4.1973	25.6376	3.39084	3.41176	10.9341	3.30193	5.69535	7.48092	0.112708	0.000419307	3.74489e-09	0.00180889	FALSE
KWMTBOMO10581	5.76487	3.67834	3.36169	4.52658	4.54932	4.28246	6.30503	5.49304	3.42484	3.42939	6.59353	1.84425	7.81926	7.78666	8.48877	10.3285	9.23688	8.57568	1	0.569174	9.50963e-06	6.69857e-11	FALSE
KWMTBOMO08930	158.554	140.469	148.274	120.919	132.116	137.029	97.7243	137.886	289.032	91.9217	110.897	88.8747	211.091	245.872	217.436	218.88	248.548	252.566	1	0.0411444	1.24548e-05	7.4353e-10	FALSE
KWMTBOMO16416	0.038158	0.139619	0.167661	0.0340618	0	0.0656006	0.233534	0.168289	1.26865	0	0.0501431	0	0.426692	0.736474	0.600338	1.29255	0.648723	0.361625	0.0687818	0.757282	1.29808e-05	6.13205e-10	FALSE
KWMTBOMO11379	37.0377	42.5981	39.4282	85.5992	67.2004	48.9028	29.5057	34.4027	52.0334	56.9974	34.7979	80.2811	78.8978	120.912	129.658	55.5186	121.897	99.8908	0.528787	0.514994	8.13961e-14	0.0226696	FALSE
KWMTBOMO07617	39.2323	38.454	46.7761	32.9577	34.0752	42.7412	31.0832	36.5769	63.0425	28.1337	29.883	25.3992	56.4095	65.5713	62.3851	67.2578	70.3367	76.1768	0.790687	0.0429698	4.45424e-05	3.63162e-10	FALSE
KWMTBOMO01305	5.01671	4.60446	4.0325	4.9079	4.66973	4.12356	4.71403	8.04558	5.88193	7.77925	8.25716	8.96002	6.37478	7.16469	5.0636	8.93522	11.3842	10.8168	0.702313	0.0071332	0.0101769	1.16856e-11	TRUE
KWMTBOMO02422	93.665	90.8382	103.965	71.2436	76.9943	95.478	81.9352	84.8896	151.744	72.7958	68.6307	49.7087	131.677	135.92	142.837	164.805	150.366	169.024	0.911534	0.0958108	6.32042e-05	1.21957e-10	FALSE
KWMTBOMO10114	142.392	150.181	176.611	122.566	118.843	157.662	85.0126	107.135	208.992	99.6075	78.7814	91.7731	215.534	252.177	250.895	242.768	261.139	249.474	0.376139	0.0188822	2.65199e-05	3.70545e-09	FALSE
KWMTBOMO01296	8.31569	7.67024	9.18335	6.87235	7.485	8.47486	8.81566	10.6939	17.0092	8.59274	9.12735	8.28751	11.7444	14.0886	12.5427	13.5313	14.6998	15.5028	0.546105	0.942308	1.24548e-05	1.11795e-10	FALSE
KWMTBOMO15033	55.1258	51.7652	45.5984	40.4466	44.0222	48.1304	69.0669	65.6893	86.8424	53.1627	44.5831	46.3631	65.953	75.4771	83.3177	125.901	73.3642	107.479	0.466683	1	6.26585e-05	2.63803e-11	FALSE
KWMTBOMO04469	15.056	11.8113	16.8774	12.9504	16.4292	12.0624	14.4033	20.5223	34.7868	14.8777	17.72	10.5836	19.9416	23.8167	22.7178	26.7243	26.2711	34.6985	0.365117	0.883806	8.35682e-05	2.91824e-11	FALSE
KWMTBOMO05819	0.1368	0	0.0607148	0.0222026	0.079494	0.028507	0.137003	0.0914138	0.130571	0.521449	0.686383	0.240116	0.069533	0.0446565	0.0846096	0.346243	0.453063	0.359191	0.719495	6.99808e-07	1	1.61339e-09	TRUE
KWMTBOMO03424	4.63696	2.94333	2.52903	4.70311	5.15534	4.51806	5.39744	4.62505	8.9026	5.14389	8.2352	4.17279	6.80994	9.67496	8.35959	5.94488	10.1571	8.79236	0.109584	0.793301	2.02815e-09	4.64925e-06	FALSE
KWMTBOMO03092	871.812	901.819	838.747	902.067	873.603	876.476	823.929	887.959	1777.1	1107.11	844.465	1199.68	1274.13	1881.58	1799.55	1314.9	2016.24	1963.38	0.814003	0.819582	1.33936e-07	1.09695e-08	FALSE
KWMTBOMO14967	142.659	135.123	139.248	114.416	127.412	142.835	177.16	189.585	237.607	153.902	165.95	130.486	214.504	232.364	210.949	219.5	229.304	259.602	0.512852	0.875141	6.70692e-07	4.03061e-09	FALSE
KWMTBOMO02907	294.864	284.505	276.587	236.113	244.306	288.115	335.89	426.735	559.18	281.528	365.363	247.026	449.836	523.835	398.464	470.848	444.408	513.742	0.381801	0.915153	1.66972e-06	2.38554e-09	FALSE
KWMTBOMO07419	22.3032	18.7448	20.4424	15.4153	15.8049	22.6582	26.6062	30.3866	45.9696	16.0527	32.1122	12.7381	35.08	35.165	28.4083	34.9612	31.0919	35.2355	0.169619	1	5.54553e-07	1.54955e-08	FALSE
KWMTBOMO07263	58.9132	65.001	62.8214	53.5791	59.0892	63.2652	54.2242	78.5967	150.225	53.1661	66.8964	49.4032	83.8646	111.748	92.82	101.918	117.166	120.843	0.54778	0.610053	2.3746e-05	1.9754e-10	FALSE
KWMTBOMO06741	10.6664	10.9269	11.2386	11.2248	12.7331	11.9027	7.99102	10.7787	22.1446	9.26481	8.86928	11.4923	14.5106	19.6915	18.4325	18.2691	24.0273	23.4426	0.959218	0.178164	4.79673e-06	1.92114e-09	FALSE
KWMTBOMO04137	335.627	393.255	353.222	272.425	277.893	269.117	143.329	206.804	319.59	209.546	219.192	142.503	409.442	569.89	617.912	404.306	640.359	640.874	0.0213882	0.0168452	0.000595312	7.39164e-09	FALSE
KWMTBOMO09023	4.80657	4.09003	8.62236	4.88927	4.40615	6.66193	12.9982	17.0903	17.2129	11.7929	9.10717	12.495	10.1247	7.62628	26.0468	31.0174	10.8593	22.7003	0.00627975	0.0212341	0.00336901	3.89313e-09	FALSE
KWMTBOMO15660	21.342	17.4164	17.8833	17.2696	22.1579	20.3308	14.9955	20.8298	30.8335	17.5298	18.1093	14.7475	26.6174	34.9337	32.5283	31.1859	38.8145	41.9378	1	0.201455	1.75379e-06	5.99615e-09	FALSE
KWMTBOMO03733	318.648	266.165	299.231	178.319	194.683	194.514	214.559	260.852	452.331	179.826	159.754	121.458	321.968	378.729	337.57	380.904	387.481	383.572	0.811371	0.161293	0.0309652	7.3066e-13	TRUE
KWMTBOMO07954	0	0.0524362	0	0.191887	0.183208	0.172461	0.157873	0.252815	0.100308	0.407051	0.254232	0.611641	0.288452	0.347351	0.109686	0.73813	1.14858	0.931296	0.0255284	0.134803	0.000192973	4.59065e-09	FALSE
KWMTBOMO03547	0.777487	0.599641	0.346082	0.928768	0.791752	0.746946	1.13361	0.874052	1.90736	1.91763	2.3589	1.82415	0.69041	0.482408	0.379216	1.89935	2.29094	2.00202	0.0731034	0.000111395	1	4.54783e-10	TRUE
KWMTBOMO00573	0.338578	0.283903	0.330591	0.717801	0.608687	0.436558	0.233118	0.311092	0.345605	1.9749	2.22461	2.75248	0.212966	0.284946	0.413909	1.61035	2.03007	3.05592	0.743702	1.09882e-06	0.922744	5.83212e-09	TRUE
KWMTBOMO11201	91.2572	81.1862	85.1131	68.2456	67.3247	80.9129	83.8442	107.927	153.372	74.6415	97.6347	63.0394	122.739	142.173	114.063	134.213	132.352	152.218	0.760433	0.997511	3.14014e-05	1.9878e-10	FALSE
KWMTBOMO03002	210.362	203.622	223.389	163.094	166.276	208.852	130.672	164.096	354.509	113.676	112.193	120.847	245.144	308.081	303.994	312.615	375.946	376.215	0.774346	0.0054734	0.00176299	6.42941e-10	FALSE
KWMTBOMO14317	253.494	219.55	187.226	140.878	117.338	172.524	99.6456	161.877	513.147	134.452	87.588	98.8271	264.91	329.941	255.857	315.171	352.554	315.616	1	0.110243	0.00779221	5.83119e-12	TRUE
KWMTBOMO11834	0.19658	0.21312	0.191943	0.389949	0.46539	0.0500675	0.42777	0.256883	0.101922	0.649945	1.062	1.48712	2.22263	0.80392	1.17024	4.50004	0.848772	0.808283	1	0.0159803	2.95485e-09	0.000119789	FALSE
KWMTBOMO03576	0.828977	1.32217	0.70565	1.0246	1.06431	0.925746	1.50904	1.9999	2.70282	1.26499	1.36867	1.9656	1.9015	2.6714	2.09688	3.03785	2.24565	2.49405	0.07667	0.338698	5.06654e-05	4.64213e-09	FALSE
KWMTBOMO07564	88.1443	81.7453	86.6919	67.4499	76.6007	92.1209	120.465	124.013	158.547	98.1206	126.544	91.6591	129.219	124.137	118.091	167.595	129.257	147.119	0.288194	0.432348	1.26115e-05	4.25148e-09	FALSE
KWMTBOMO09631	66.5095	66.1952	71.1405	59.0387	59.3509	77.184	74.1484	82.241	133.333	67.9546	72.4776	57.2247	101.634	104.724	103.782	119.103	118.307	119.056	0.604582	0.778933	2.20953e-06	7.21654e-09	FALSE
KWMTBOMO13706	33.5554	26.2573	29.828	26.0883	30.1745	31.0149	30.6208	36.9534	74.4314	26.5157	30.977	22.488	44.0452	56.4127	46.6403	42.8047	52.8703	59.9755	0.378576	0.384362	1.30388e-06	3.9869e-08	FALSE
KWMTBOMO04057	17.5255	16.0147	13.7289	18.1511	19.2148	18.4351	14.4203	16.4346	18.1685	20.4731	17.8298	18.9212	26.1639	33.2335	28.8158	23.0681	34.9019	35.1916	0.671804	0.836454	4.38932e-09	3.12582e-06	TRUE
KWMTBOMO14440	500.957	484.069	483.785	480.251	475.541	499.391	522.882	672.715	859.72	507.061	598.053	528.379	709.498	874.348	815.018	751.631	892.685	914.72	0.647019	1	1.16017e-06	1.15741e-08	FALSE
KWMTBOMO00265	8.42775	8.1839	9.22481	9.15223	10.5797	11.0743	11.4329	13.1789	20.7904	9.58394	14.4608	9.3279	17.8278	14.312	12.4171	21.4712	17.2744	21.9479	0.160586	1	1.44702e-05	3.89313e-09	FALSE
KWMTBOMO14435	0.348383	0.154512	0.10308	0.480612	0.528606	0.617083	0.335978	0.403521	0.295574	1.59926	1.85897	1.67357	0.106246	0.303267	0.233429	1.1365	1.35892	1.43881	0.526918	4.82599e-07	0.762966	4.81134e-08	TRUE
KWMTBOMO08929	9.03913	7.57944	8.07369	5.73067	6.56578	8.41744	10.8756	10.5704	20.3107	9.37789	14.5103	7.72415	15.4488	13.6009	10.6135	14.0129	16.0908	18.3102	0.243428	0.266391	0.000203846	9.06482e-10	FALSE
KWMTBOMO06643	53.9342	48.3986	47.1365	32.6783	42.8707	47.4823	56.5252	56.0775	87.2053	42.0498	58.7559	32.2313	73.7475	77.8307	66.6024	74.8852	76.524	75.92	0.724148	0.985224	1.4984e-05	1.26685e-09	FALSE
KWMTBOMO03536	2.18793	2.27516	2.40867	3.29918	3.95603	3.07709	2.83815	2.9602	2.53204	3.90252	4.2497	2.92313	4.32784	4.19427	4.52937	4.77286	5.74783	4.43733	1	0.96831	2.62647e-10	5.36163e-05	TRUE
KWMTBOMO13882	84.7813	82.8331	85.581	68.5537	71.814	81.4472	89.1175	87.2795	115.366	72.3165	80.6025	75.3562	116.997	121.683	115.083	137.9	139.685	133.862	1	0.844587	6.90255e-05	2.38802e-10	FALSE
KWMTBOMO10272	0.144507	0.264374	0.0705492	0	0	0	0.176882	0.265552	2.02294	0	0.189896	0.220271	0.242387	0.713485	0.614465	1.34109	0.877414	0.423893	0.0956903	0.046745	0.0131666	2.75058e-10	FALSE
KWMTBOMO00176	13.9572	10.949	13.244	13.1023	12.775	14.4946	13.7956	13.5827	20.4099	13.0284	17.1355	13.1177	18.9778	20.4117	18.278	26.6354	26.5772	29.6305	0.924132	0.971184	0.000260655	7.85364e-11	FALSE
KWMTBOMO10672	2217.94	1731.87	1799.58	1458.82	1517.4	1470.69	2153.45	2410.75	2687.39	1012.2	2145.67	691.995	2909.13	3207.78	2752.95	2365.43	3126.09	4019.23	0.908604	0.468968	1.52164e-05	2.86544e-09	FALSE
KWMTBOMO11771	79.2731	73.0617	72.5853	73.3112	73.5492	76.6017	74.1725	85.187	141.096	68.5581	83.5412	79.645	108.344	124.683	113.609	118.792	129.79	142.511	0.773928	0.874953	3.09813e-06	1.07355e-08	FALSE
KWMTBOMO08596	14.6879	13.9805	15.2351	12.6443	16.6692	13.3374	17.3383	16.9795	30.8624	13.4407	15.3493	12.0911	20.4208	20.3062	22.6469	27.1001	24.6638	25.4517	0.464688	0.60036	7.14877e-05	1.16115e-09	FALSE
KWMTBOMO10381	103.403	101.583	104.221	100.694	96.0536	102.873	109.99	112.19	164.492	117.575	85.9383	102.509	146.823	175.125	161.347	160.688	172.579	169.507	0.919552	0.841914	2.17781e-06	1.39665e-08	FALSE
KWMTBOMO01477	76.9669	82.285	90.0882	54.4089	53.7306	79.7208	58.7352	67.9075	120.182	48.6567	53.1621	34.6129	103.841	110.507	113.885	151.897	122.346	121.516	0.638727	0.0404519	0.00115618	8.27999e-10	FALSE
KWMTBOMO09694	0.050095	0	0.0815222	0.0745289	0.0355791	0.0574149	0.0204394	0.0245484	0.0584396	0.496883	0.329147	0.576936	0	0.0749507	0.0710037	0.650864	0.324443	0.889219	0.959325	6.0371e-06	0.899365	4.83621e-09	TRUE
KWMTBOMO01545	122.237	157.029	118.311	125.41	126.13	113.057	125.578	87.7318	86.5551	107.575	88.1008	70.7324	142.657	238.823	182.849	183.486	267.837	279.721	0.0583579	0.0270673	0.00442408	3.65822e-09	FALSE
KWMTBOMO15118	96.2612	96.9212	80.9648	78.3886	87.3171	78.4278	90.3381	82.8205	120.133	80.8716	86.5166	83.3857	126.101	157.234	129.528	125.407	161.648	161.985	0.783599	0.828034	2.858e-05	1.41363e-09	FALSE
KWMTBOMO04692	1.26394	0.850525	0.978789	1.20607	1.53227	1.69839	2.50739	2.88331	2.94896	1.12006	2.40549	1.7273	2.82674	4.69508	3.26174	3.883	3.81071	2.43896	0.00709965	0.950571	1.54762e-07	2.61759e-05	FALSE
KWMTBOMO01304	418.06	389.434	400.708	366.878	402.475	414.608	551.198	675.207	824.083	472.429	640.891	426.6	725.497	704.731	534.925	717.709	569.596	647.818	0.189835	0.545752	1.05742e-06	2.56988e-07	FALSE
KWMTBOMO14632	166.981	150.649	154.91	157.285	163.162	148.702	132.384	170.41	224.322	158.534	166.67	185.503	225.468	283.757	256.229	232.636	301.952	307.009	0.929239	1	1.51356e-06	2.13096e-08	FALSE
KWMTBOMO08942	0.27258	0.379948	0.342193	0.382358	0.580784	0.401669	0.452808	0.429345	0.181706	1.34305	1.7398	1.02883	0.413664	0.262174	0.182136	1.35517	2.10427	2.14392	0.943704	0.000409638	1	7.95296e-11	TRUE
KWMTBOMO13982	79.1541	78.5049	95.7019	85.4516	90.4913	102.265	136.762	136.635	142.259	126.579	109.179	161.525	113.516	118.642	182.868	219.513	149.647	158.038	0.191612	0.265154	8.92172e-05	7.59402e-09	FALSE
KWMTBOMO13908	100.224	104.245	100.526	103.518	109.074	96.2189	78.5281	104.351	221.128	115.717	95.8208	127.754	118.725	148.551	188.298	222.988	167.69	218.026	0.850887	1	0.000468273	9.6175e-11	FALSE
KWMTBOMO03022	2.35456	1.45277	1.92036	1.85453	2.09527	1.52392	2.71254	3.78725	4.84725	2.51029	3.23971	1.91415	3.9339	3.40678	3.18026	3.98465	4.373	5.70045	0.0978419	0.513659	0.000174762	4.43307e-09	TRUE
KWMTBOMO09934	166.014	165.587	158.438	137.557	144.954	162.58	107.759	145.464	246.36	157.025	141.39	136.719	205.769	300.661	262.639	237.319	316.619	309.495	0.74894	0.683584	4.15566e-05	2.03451e-09	FALSE
KWMTBOMO12001	54.6328	64.0359	62.9412	41.6758	44.2412	62.8035	42.8104	53.4638	81.5059	30.577	43.4844	27.1344	75.5632	88.7498	85.9568	96.082	90.4141	89.9708	0.550817	0.0152301	0.000398652	1.52529e-08	FALSE
KWMTBOMO07965	8.78427	7.79849	8.57705	8.96146	7.5121	7.25979	10.4597	14.1437	14.6393	7.84003	11.7004	8.1978	13.4311	16.0932	12.6539	17.1917	15.2389	17.2053	0.326179	0.931041	6.37151e-05	2.86029e-09	FALSE
KWMTBOMO04505	26.3602	21.3544	25.3181	22.2691	26.6985	26.5727	19.2044	26.0617	48.3245	20.5509	25.4301	19.1701	32.4006	43.1062	40.4494	39.3629	47.0592	50.2374	0.904654	0.265067	1.50396e-05	1.56283e-08	FALSE
KWMTBOMO16079	59.7621	59.2856	47.1928	45.6028	51.3447	53.975	59.1613	64.5768	104.575	40.4161	62.0662	41.9791	84.0732	81.9563	70.8483	86.8986	89.1268	102.908	0.665874	0.587649	0.00016251	9.12794e-10	FALSE
KWMTBOMO13405	29.5962	32.0124	31.9193	28.7912	31.4526	31.4174	28.518	35.4285	68.2454	26.6379	34.9215	23.9715	41.7658	52.5489	46.7167	48.3789	49.2465	61.2784	0.658628	0.441699	1.61575e-05	1.23488e-08	FALSE
KWMTBOMO06797	3.47542	4.31859	4.23268	3.95298	4.90685	4.95765	4.50563	4.2165	7.53104	3.74037	4.33375	3.46524	5.09816	6.18947	6.26078	7.92462	8.04369	8.1878	0.727687	0.146378	0.000214528	2.54898e-09	FALSE
KWMTBOMO02053	68.4147	70.4417	69.3056	59.9477	63.7316	68.9347	64.6128	80.4214	112.642	69.1572	74.7501	58.3867	98.2675	112.995	110.486	108.863	108.318	114.417	0.963315	0.904227	5.03952e-06	1.38683e-08	FALSE
KWMTBOMO06521	25.3927	24.2377	26.133	22.2487	26.3036	23.6966	27.9693	36.1988	45.4289	29.2319	29.4116	22.4041	39.8798	37.9618	34.5685	40.5798	36.9297	37.5639	0.480335	0.999358	3.34355e-06	4.26281e-08	FALSE
KWMTBOMO12076	231.171	219.967	228.781	186.513	203.931	237.475	210.834	231.562	335.979	157.633	204.581	158.558	326.245	349.392	326.471	369.937	340.106	374.812	0.990552	0.180909	1.0814e-05	3.96875e-08	FALSE
KWMTBOMO08760	102.551	93.8494	97.6338	79.88	88.6669	94.6042	78.5025	107.446	171.643	102.871	98.1142	87.477	129.922	175.611	149.62	139.662	170.407	176.667	1	1	2.20473e-05	3.94557e-09	FALSE
KWMTBOMO07064	1.95616	2.15862	1.3643	2.07877	0.992376	1.49466	2.16637	2.87577	5.21602	1.5119	1.34649	0.851929	3.43738	6.35523	5.54525	6.22423	6.90017	5.38082	0.364352	0.626378	0.000107367	3.58754e-09	FALSE
KWMTBOMO06634	148.826	140.167	143.544	137.398	148.061	153.248	121.798	136.95	259.064	108.651	136.718	111.517	202.399	249.679	216.991	229.86	240.882	262.572	1	0.135589	7.04826e-06	9.21048e-08	FALSE
KWMTBOMO06232	282.901	339.196	281.827	216.619	220.136	255.466	345.233	338.63	455.144	326.142	291.669	227.549	413.595	480.489	372.491	459.471	454.244	404.293	0.913139	0.753931	0.000529284	2.46403e-10	FALSE
KWMTBOMO06346	4.10191	2.82478	3.63733	3.82347	4.3105	4.04566	4.18407	3.65097	9.34249	3.83082	4.56523	4.1825	5.1173	5.93676	6.39536	6.52584	7.2176	7.41715	0.384662	0.863613	2.25595e-05	1.27344e-08	FALSE
KWMTBOMO02914	110.715	104.891	117.549	87.6324	80.7333	105.837	111.486	126.261	183.54	102.072	124.63	85.9633	162.098	173.474	157.332	180.163	154.56	172.524	0.909396	0.978204	1.31668e-05	1.11882e-08	FALSE
KWMTBOMO04830	0.545532	0.332682	0.458682	0.189377	0.694189	0.451566	0.482265	0.17822	0.212135	0.327941	0.0995664	0.369577	1.98259	0.911434	0.631468	2.34856	1.49055	2.03792	0.239461	0.373371	0.00118744	1.31659e-09	FALSE
KWMTBOMO10662	25.6859	24.1589	24.1365	17.394	16.4701	23.3482	27.7937	35.1568	51.9447	21.455	39.2557	13.5827	35.5655	36.6475	36.8403	34.075	40.9697	37.0644	0.335355	0.753992	2.71739e-05	2.03501e-08	FALSE
KWMTBOMO00655	22.2215	22.4673	25.5976	20.113	25.4089	24.1351	18.1808	23.7171	39.7668	23.1846	27.6722	20.8079	34.1723	32.3072	34.2337	37.466	38.7111	45.6436	1	0.825795	2.18259e-05	9.31643e-09	FALSE
KWMTBOMO01170	135.184	140.893	131.564	117.28	125.563	135.488	120.79	148.451	231.527	121.638	146.169	108.812	192.084	231.285	199.074	194.358	244.015	232.979	0.982697	0.727152	1.01944e-05	2.35692e-08	FALSE
KWMTBOMO01116	1.84334	1.98375	2.19689	1.93584	2.29591	2.51659	2.472	3.30769	4.94908	2.03492	3.54442	2.06602	3.42535	3.37039	3.5848	4.1887	3.86794	4.62426	0.16632	1	1.11913e-05	9.412e-08	FALSE
KWMTBOMO15607	15.3077	15.9341	18.1679	13.1344	16.8001	14.2171	21.8063	27.7421	34.9455	18.5628	23.4973	14.4157	27.447	29.5567	23.1184	24.616	23.8772	32.9926	0.137921	0.621206	1.05795e-05	2.07474e-07	FALSE
KWMTBOMO03173	115.478	111.16	105.332	121.675	123.959	116.687	136.071	161.277	218.697	116.946	162.025	119.056	168.278	192.043	165.147	196.159	169.52	215.579	0.345998	1	9.27887e-07	6.08038e-07	TRUE
KWMTBOMO10292	66.0634	65.0148	72.0836	57.6575	61.6839	67.9455	52.7991	57.9706	112.766	41.2083	45.4876	37.3969	77.2656	93.1826	93.0174	108.006	101.296	101.982	0.912269	0.00204032	0.00279235	4.00401e-08	FALSE
KWMTBOMO00704	37.6136	39.6037	44.5689	30.0783	31.6711	41.3135	42.8032	29.5201	68.6182	46.7677	31.3428	35.0374	54.1638	71.1369	62.9341	60.7691	62.21	58.7921	1	1	1.63958e-05	1.62874e-08	FALSE
KWMTBOMO12199	54.0919	48.4763	50.6114	55.6329	56.9501	57.3057	64.5695	71.154	100.113	63.6834	67.1257	66.4153	78.7644	88.6086	77.1421	81.7597	87.1061	96.5401	0.371499	0.882801	5.64274e-07	1.46628e-06	FALSE
KWMTBOMO03146	18.732	20.9318	18.3694	21.868	19.0333	19.8558	24.3866	24.8718	38.5257	20.2104	26.0384	19.5855	24.0341	32.1006	31.9756	32.0048	35.0413	35.842	0.369053	0.988293	5.67666e-05	1.68763e-08	FALSE
KWMTBOMO03013	105.724	100.25	90.9842	102.486	98.9035	91.7506	116.892	143.185	127.124	152.111	148.92	141.212	138.159	171.022	152.643	135.086	177.685	187.574	0.806929	0.116023	7.70647e-06	5.35509e-07	FALSE
KWMTBOMO11751	16.5143	17.8425	16.9346	16.0428	18.7181	17.5733	25.3214	28.1208	35.9498	19.5828	23.617	15.1469	25.6059	28.4764	25.6087	25.6832	25.4263	24.6834	0.0855611	1	1.20753e-06	3.95811e-06	FALSE
KWMTBOMO08200	9.82805	8.56679	9.17089	8.11686	9.91922	9.11115	11.3967	12.6473	18.484	10.1631	12.4856	7.4973	12.5426	13.7594	14.0304	14.1487	16.6293	15.7753	0.315647	1	5.21926e-05	2.51613e-08	FALSE
KWMTBOMO00138	0.891964	0.449346	0.85199	0.726976	0.826305	0.822283	0.569633	1.16875	0.678614	1.7572	1.57981	2.83744	0.758903	0.243697	0.197883	1.90749	2.63726	2.41519	0.957202	0.0021904	0.325609	6.38074e-10	TRUE
KWMTBOMO01409	1.79271	2.04073	0.525126	2.72044	1.65521	2.3971	3.65723	2.98687	3.48555	2.10145	4.47598	2.06463	4.74434	4.29152	4.67535	5.60115	5.58758	8.68355	0.118898	0.867513	2.43268e-05	1.89508e-07	FALSE
KWMTBOMO02892	7.40657	6.14398	6.42831	7.01217	6.42935	8.46023	6.10499	10.0819	12.8877	10.5238	9.2741	10.0607	11.9353	12.7157	12.0885	8.86394	9.8724	12.8973	0.538574	0.359589	2.95466e-09	0.000866743	FALSE
KWMTBOMO06725	13.7877	10.3686	11.1606	14.412	15.2975	11.9541	21.2488	25.9406	18.5845	14.2039	21.7794	15.0273	18.3734	23.3436	20.5954	21.4143	24.2905	28.1128	0.0565576	0.77207	1.1673e-05	1.00894e-06	FALSE
KWMTBOMO06668	735.15	757.225	583.634	729.273	665.197	604.622	527.169	600.834	1033.63	563.918	446.687	493.279	868.208	1583.16	1381.84	890.846	1623.59	1423.44	0.78444	0.0691975	2.20473e-05	5.16856e-07	FALSE
KWMTBOMO13045	0	0	0.0539373	0.0493104	0.176551	0.316561	0.54093	0.162419	0.837747	0.971311	1.08886	0.842022	0.679483	0.694253	0.281868	0.56392	0.939139	0.747879	0.00466451	0.00175994	6.66751e-05	0.00123913	FALSE
KWMTBOMO06727	23.1574	23.6337	25.2048	22.9514	24.6344	21.7404	27.3868	29.3879	43.78	22.2017	27.1641	21.802	35.9486	38.2141	34.1454	37.1353	34.1177	34.5486	0.590673	0.805835	3.56667e-06	4.01935e-07	FALSE
KWMTBOMO14351	823.155	844.113	863.996	742.557	796.724	826.701	1164.96	1150.99	1259.75	959.515	1053.23	970.572	1164.34	1169.32	1224.04	1427.55	1229.82	1358.08	0.584544	0.608062	0.000116479	1.74716e-08	FALSE
KWMTBOMO10464	74.4838	68.7027	72.5059	68.1287	74.2599	74.8666	44.3048	64.5606	90.5196	62.1906	47.0812	56.6668	92.0486	124.311	110.285	99.1199	141.409	133.74	0.466898	0.0850765	4.33222e-05	4.26803e-07	FALSE
KWMTBOMO01478	101.712	88.4195	107.616	71.4981	67.0598	97.5172	79.4911	82.6907	174.684	63.9989	76.849	44.269	125.955	148.795	127.102	170.137	137.591	153.891	0.979589	0.135732	0.000887423	7.58475e-09	FALSE
KWMTBOMO13442	7.28631	7.18055	8.8219	4.59625	5.81667	6.32448	8.58575	9.88331	13.1694	5.25611	11.4388	4.40308	9.99455	9.52362	10.5588	12.2978	9.86274	10.5749	0.672973	0.791357	0.00309704	5.44404e-10	FALSE
KWMTBOMO13295	42.3423	40.943	40.8262	37.6195	43.8748	40.068	52.1121	60.6417	76.6227	50.957	58.4258	50.1935	53.3083	61.7861	58.8702	67.7147	63.9615	66.0358	0.36169	0.432168	0.000120771	4.79476e-08	FALSE
KWMTBOMO01011	0.380054	0	0	0.0565426	0.0224939	0.193595	0.155067	0.24832	0.591149	0.199907	0.305204	0.128736	0.236103	0.549672	0.359121	0.783792	0.999959	1.35305	0.554471	0.386142	0.179601	2.82388e-11	FALSE
KWMTBOMO01182	881.657	852.183	863.116	774.761	765.825	831.41	518.216	723.15	1097.62	857.981	642.241	745.711	1114.22	1581.6	1359.3	1140.95	1582.78	1523.59	0.446174	0.619532	4.26328e-05	9.46385e-08	FALSE
KWMTBOMO13625	1.16433	1.05836	0.858009	1.31388	1.41594	1.25892	0.954601	1.6471	2.3962	1.42626	1.42899	1.23899	1.65818	2.30737	1.98035	2.22225	2.8945	2.63715	0.410228	0.877415	2.45472e-05	1.56833e-07	FALSE
KWMTBOMO12281	2.14212	1.98056	1.95665	3.08414	3.1655	2.41553	3.93306	3.70788	7.49684	3.36467	2.81494	3.37054	3.51579	4.90052	5.34764	5.06614	4.53128	7.3595	0.0138644	1	4.17602e-06	2.44226e-05	FALSE
KWMTBOMO12685	87.9567	85.9005	90.7456	79.0086	86.727	82.7828	77.6839	95.3352	144.846	76.9824	86.6115	80.663	124.607	143.012	117.752	128.626	134.535	149.242	1	0.683584	3.996e-05	5.94777e-08	FALSE
KWMTBOMO16709	458.988	416.96	412.123	458.484	479.119	386.165	329.815	247.306	327.334	351.431	345.676	241.937	565.694	855.454	596.486	581.23	815.13	662.197	0.0345747	0.0274429	0.000113969	1.52756e-05	FALSE
KWMTBOMO04078	42.5334	39.8351	44.2118	33.7268	30.9994	40.411	51.6081	62.2014	86.8538	38.654	53.5516	37.1876	68.1471	63.9704	53.9102	62.4814	53.9041	53.397	0.249073	0.72656	1.17228e-05	8.84169e-07	FALSE
KWMTBOMO13329	0	0	0	0.0750565	0.313521	0.722767	0	0.123611	0.0245222	1.45002	1.10492	1.83705	0.0470117	0.113222	0	2.22392	2.37397	5.00881	0.282025	0.00705607	0.0929461	1.09204e-08	FALSE
KWMTBOMO02881	6.23969	5.65831	6.13207	4.92788	5.4604	5.82796	5.31905	7.40097	11.1786	5.21994	6.7087	4.73495	7.52107	8.23841	7.97685	9.01507	8.94256	9.52651	0.772571	0.812431	0.000552243	6.45734e-09	FALSE
KWMTBOMO07381	6.07187	6.10277	6.03843	7.07619	6.46865	8.24781	4.74834	6.36413	10.1658	9.27719	5.54096	8.45543	11.5048	11.6585	9.6102	12.9917	13.3813	15.9843	1	1	1.07515e-05	2.74435e-07	FALSE
KWMTBOMO13155	29.1097	28.4401	26.7228	30.8506	26.6969	27.1592	29.0982	30.0507	38.772	41.7792	32.1841	31.6198	36.1492	50.7006	44.7792	38.7836	52.4036	59.7906	1	0.642592	1.57095e-05	2.97413e-07	FALSE
KWMTBOMO00380	1.74439	71.7938	68.7094	34.555	38.3143	43.261	41.5227	38.4666	40.6559	67.2679	55.405	74.2243	49.0145	53.7751	47.2819	72.1946	77.7012	69.3759	0.736795	0.0282888	0.86696	1.70891e-10	FALSE
KWMTBOMO04471	2.0669	2.24733	2.1433	2.03096	2.28732	2.55256	2.35346	3.29768	4.50464	2.62225	3.34775	2.06781	4.03127	3.61025	3.39287	3.73226	4.59185	4.23723	0.369325	0.923493	1.28124e-05	7.28904e-07	FALSE
KWMTBOMO16208	4.60353	4.99942	4.10497	4.97249	4.65802	5.66168	4.47704	6.73679	11.8933	5.34518	7.01626	5.61795	6.51112	8.85019	6.81098	8.9152	8.16849	11.1939	0.301516	0.874961	9.53657e-05	1.37565e-07	FALSE
KWMTBOMO16449	87.7694	106.28	102.101	94.9821	91.3798	101.256	78.1973	118.535	160.137	168.13	81.8809	72.2272	127.907	185.573	152.408	150.728	163.126	165.639	1	1	5.98376e-05	6.60297e-08	FALSE
KWMTBOMO02831	0.820798	0.94042	1.16572	0.710483	0.874434	1.2258	0.730681	1.31636	3.24977	0.941972	0.392219	1.21322	1.97474	2.52309	1.88256	2.74686	2.08409	2.73883	0.443223	0.813974	8.33999e-05	1.31927e-07	FALSE
KWMTBOMO16447	78.4376	88.1923	92.973	86.0989	87.7261	94.283	74.4622	98.6227	149.371	152.045	84.805	78.997	110.34	165.935	147.858	136.998	151.442	146.64	0.960988	0.886085	2.59847e-05	1.89882e-07	FALSE
KWMTBOMO04568	12.45	13.5403	12.181	10.4161	11.1962	12.825	12.6943	17.0803	22.7414	11.3172	11.2602	11.2302	16.9938	18.19	17.9822	17.3079	20.8112	19.0508	0.668879	0.664849	0.00010036	1.12917e-07	FALSE
KWMTBOMO12385	3.31651	2.95176	3.06323	3.09384	3.5014	4.72572	3.87667	4.30461	8.81843	2.14186	5.88945	2.67188	4.47705	6.32999	4.67535	8.78993	7.692	7.09247	0.201924	0.736112	0.000633708	5.73713e-08	FALSE
KWMTBOMO15500	68.9939	65.4765	68.1532	54.0951	53.1149	66.7619	78.4512	94.568	108.843	76.7893	91.9436	51.5512	98.8129	99.2785	91.4521	96.7449	91.7332	94.7568	0.620245	0.68115	2.8738e-05	5.28503e-07	FALSE
KWMTBOMO09249	53.3638	45.8245	50.8341	40.0058	41.5058	43.6085	31.5975	36.6103	62.8602	32.9788	31.5276	36.0637	65.5429	59.9005	62.5387	66.837	67.9108	63.9065	0.312085	0.0976673	0.00262775	8.27166e-08	FALSE
KWMTBOMO09236	48.5158	43.4822	49.3827	49.2371	46.1323	47.3172	49.8135	56.3047	80.58	48.7322	55.4119	47.8915	68.1669	74.0095	63.0329	71.1265	74.3843	87.73	0.772571	0.945213	2.7778e-05	3.27842e-07	FALSE
KWMTBOMO03985	4.58933	2.62379	4.06097	5.21685	4.31628	3.86276	7.81185	5.32366	9.07636	5.33446	7.02022	5.68381	7.4573	9.6881	6.3727	9.44986	7.22757	7.24888	0.0784367	0.516003	1.77608e-05	9.43528e-06	FALSE
KWMTBOMO11467	19.6603	18.5857	21.1893	17.2259	20.1962	22.1432	26.5908	28.4028	40.3152	22.2365	28.2491	20.8543	26.2954	25.7714	31.0867	34.513	29.9052	30.4754	0.235744	0.786906	0.000131175	2.83933e-07	FALSE
KWMTBOMO14334	9.97984	10.6713	11.6132	8.48139	7.28219	6.89419	6.02417	9.14454	12.6789	5.36237	7.6351	2.9174	15.4401	11.4748	14.4746	15.4785	15.1073	17.8917	0.348771	0.137535	0.028047	6.24142e-09	FALSE
KWMTBOMO07817	0.818788	0.530529	0.832785	0.715664	0.963158	0.997081	1.00223	0.664547	0.746232	2.26107	2.56662	2.21012	0.495944	0.62018	0.638294	1.39309	2.24753	1.71668	0.928295	2.24636e-06	0.911897	4.5438e-06	TRUE
KWMTBOMO14727	0.113449	0.0345923	0.0553864	0.0253176	0.151078	0.260052	0.243015	0.0833912	0.29778	1.34266	1.52809	0.77818	0.0634307	0.254609	0.337681	0.315856	1.27435	1.07516	0.295936	1.7866e-06	0.0810214	0.000201846	TRUE
KWMTBOMO16441	3.67794	3.05701	2.853	3.24056	2.96048	2.5058	2.95961	3.73482	5.30762	3.92445	4.74364	2.80312	4.70683	6.43831	6.01238	3.39432	4.88814	4.80115	0.915977	0.505473	1.68709e-07	0.000127614	FALSE
KWMTBOMO05371	10.5522	9.5057	8.55044	9.96661	8.95608	8.88238	9.59341	10.1703	21.2487	8.94253	10.1841	6.71859	11.9466	16.5871	15.0806	16.6195	17.3336	15.5706	0.629224	0.523761	0.000567633	5.47851e-08	FALSE
KWMTBOMO05359	2.61953	3.03248	3.16466	2.51667	3.12181	3.30762	2.88033	3.91627	7.74329	2.10183	3.4423	2.00774	3.87253	5.42055	4.51209	6.34542	4.98722	6.75235	0.384045	0.362346	0.00138384	5.44144e-08	FALSE
KWMTBOMO13366	30.1695	26.1716	25.8094	29.1798	30.9126	30.1241	36.7194	36.8505	26.9753	45.8022	42.6475	40.7905	46.1277	43.0303	40.3466	37.4701	46.6705	40.0263	0.977338	0.192378	4.18783e-07	0.00013746	FALSE
KWMTBOMO09674	71.214	69.3054	70.1646	56.57	65.2541	62.695	67.7476	82.5877	107.074	72.9898	78.3079	66.9302	93.8682	105.417	86.3721	91.7721	101.602	110.651	0.980282	0.794521	0.000317084	4.63269e-08	FALSE
KWMTBOMO14983	80.8131	72.9314	79.9152	66.33	73.7163	79.6605	83.1798	111.516	125.539	79.9009	107.689	61.3944	119.181	109.909	104.955	115.78	112.495	113.535	0.672949	1	2.35945e-05	7.28904e-07	FALSE
KWMTBOMO13249	0	0	0	0	0	0.041803	0.200902	0.0804301	0.0850982	0.27133	0.0479295	0.0370641	0.122357	0.0327424	0.0775453	0.169245	0.26575	0.345661	0.00385882	0.101158	0.00839054	3.56721e-06	FALSE
KWMTBOMO09095	0.534451	0.724275	0.86974	6.67909	6.64272	6.39769	0.29075	0.349201	0.13855	5.54208	2.80927	3.6207	0.597636	0	0	12.2345	12.4755	16.3474	0.0357544	0.0352453	0.196298	4.73115e-08	FALSE
KWMTBOMO12417	0.0711712	0.173609	0.277969	0	0.075822	0.326283	0.261348	0.418518	0.788752	0.433186	0.0935253	0.0723235	0.875439	1.21392	1.48289	0.429324	1.68532	0.995679	0.230874	0.897629	2.42031e-07	0.000248076	FALSE
KWMTBOMO06784	12.5928	12.0727	12.2958	11.4689	11.8747	13.1326	12.8451	14.4684	23.1607	11.4702	13.3801	10.3181	19.5684	17.7462	15.1956	18.3197	18.943	21.6056	0.675276	0.577485	6.88779e-05	4.69324e-07	FALSE
KWMTBOMO08369	16.349	15.2586	15.2924	13.9382	14.8678	14.8817	19.1997	23.7561	30.0458	15.3189	18.4015	12.9057	24.2433	23.0145	20.6942	20.0541	21.551	22.562	0.274761	0.940206	1.27386e-05	3.86098e-06	FALSE
KWMTBOMO11557	1.91268	2.11845	2.46316	2.07651	2.5223	2.47655	1.8856	2.43187	3.99218	2.65694	3.1248	2.11174	2.79778	3.60109	3.18285	4.2697	3.97992	4.79641	0.902161	1	0.00125405	1.15086e-08	FALSE
KWMTBOMO06326	96.0551	74.2092	67.818	80.4144	109.396	64.5374	127.977	125.227	128.311	98.8064	137.793	104.077	128.291	129.286	114.095	148.615	118.974	161.792	0.280439	0.477752	1.29643e-05	7.57097e-06	FALSE
KWMTBOMO01517	0.139271	0.226484	0.151095	0.221013	0.247286	0.177357	0.378827	0.181994	0.108313	0.439536	0.752391	0.739078	0.34608	0.513986	0.447439	0.545718	0.732869	1.00562	0.997067	0.00364125	0.0019116	1.9763e-06	FALSE
KWMTBOMO06345	9.2219	8.90433	8.56097	11.3813	11.7969	9.3283	9.49213	11.5544	11.6953	15.5915	12.9906	13.0274	13.5542	15.0205	16.8437	15.7551	15.6951	15.8587	0.966519	0.547041	7.97109e-07	3.30316e-05	FALSE
KWMTBOMO10695	0.0380054	0	0.111327	0	0	0	0.2326	0	0.11084	0.0514048	0.0499425	0	0.106246	0.170588	0.193925	0.211624	0.415368	0.49739	0.686031	0.362124	0.0524773	1.20737e-09	FALSE
KWMTBOMO02003	4.9478	6.25101	5.83195	3.64242	3.78009	6.14522	7.33511	6.95503	11.6359	3.1728	6.06149	1.74274	8.2881	8.45861	8.58314	11.4703	7.87552	8.0953	0.393279	0.402719	8.5862e-05	1.16907e-06	FALSE
KWMTBOMO11862	24.0264	19.5804	26.2321	14.8181	23.7349	25.5344	33.9543	35.8031	61.7903	25.2592	32.0034	17.3128	44.2083	35.5882	37.0576	42.2639	29.9723	39.527	0.0843909	0.942718	6.11792e-06	3.35343e-05	FALSE
KWMTBOMO07874	22.4091	21.7969	21.928	18.0596	17.3154	20.5942	24.0939	25.0745	34.6287	17.0143	23.7243	15.5892	30.9625	29.6181	28.1308	31.3303	29.8717	32.0627	0.893936	0.757282	0.000263661	9.54547e-08	FALSE
KWMTBOMO12416	0.416726	0.609916	1.22069	1.33917	1.24308	0.191047	1.32623	1.8379	7.48659	8.22927	0.547615	3.72656	2.23677	5.31216	2.62253	2.78452	5.16173	2.70811	0.0292511	0.0495077	7.84956e-05	0.000150563	FALSE
KWMTBOMO07810	43.1765	40.4569	44.7031	33.888	38.6526	38.644	40.2419	43.5728	61.0112	36.7908	48.1194	33.1523	56.0379	56.2713	52.2712	62.621	59.4768	59.1191	0.943271	0.924629	0.00121098	1.62839e-08	FALSE
KWMTBOMO06673	1905.53	1606.7	1529.57	1986.6	1747.27	1485.13	1144.58	1535.39	1542.45	1295.2	1378.34	1006.37	2264.23	2844.22	3146	1938.18	3062.07	3151.87	0.228455	0.0279392	1.2085e-05	0.000234014	FALSE
KWMTBOMO14565	0	0	0	0	0	0	0	0.195357	0.0775107	0.629079	1.04775	1.21534	0	0	0	0.30831	0.645482	0.599698	0.52996	7.81019e-07	1	4.75749e-05	FALSE
KWMTBOMO06656	19.534	17.3445	19.5005	17.5208	18.0469	20.0958	18.3632	22.7899	27.0538	19.0231	20.5766	15.785	28.5537	27.2997	24.5065	28.4253	26.2641	30.6073	1	0.690699	2.18488e-05	1.32768e-06	FALSE
KWMTBOMO05363	5.52173	4.64143	5.27005	4.06307	4.34567	5.6444	4.23186	5.52139	9.66226	3.53239	4.77199	3.41217	6.50829	8.14981	7.59371	8.51758	9.00084	9.24917	0.933057	0.27667	0.00133682	6.03302e-08	FALSE
KWMTBOMO12495	34.8276	31.4375	35.4478	25.7593	27.46	31.9701	31.6289	39.9693	59.689	27.8732	35.0947	22.6701	44.1856	51.6086	41.6568	46.68	44.203	50.8457	0.850612	0.741444	0.000578998	5.9904e-08	FALSE
KWMTBOMO10436	0	0.139619	0	0	0	0	0	0	0.267085	1.23867	1.20343	0.930621	0	0.102764	0.097352	0.956131	1.25111	1.65314	1	3.64336e-05	1	6.16757e-07	FALSE
KWMTBOMO06628	40.9966	38.8426	42.3488	36.2422	41.2856	44.3654	29.7211	35.2434	49.519	40.16	39.3644	37.2351	52.1394	64.5233	57.8708	53.5999	72.2727	81.9057	0.401623	0.561456	9.26383e-05	1.16907e-06	FALSE
KWMTBOMO01085	1.2277	1.8229	1.30298	1.85828	1.3648	0.917671	2.8095	3.76666	5.41748	2.16593	2.73562	1.89849	3.34258	3.54593	2.99604	2.82363	3.30583	4.57691	0.0124712	0.348891	0.000110884	5.09023e-05	FALSE
KWMTBOMO13030	18.1626	15.8987	18.5827	13.653	15.3377	15.3385	12.4455	18.5673	23.0805	12.6945	15.4167	12.1867	22.221	19.7632	19.7571	22.8506	26.3123	27.7402	0.683604	0.350564	0.0156918	7.53341e-09	FALSE
KWMTBOMO01360	2.5602	1.68735	2.22809	2.46989	3.09173	2.56979	1.92698	4.03261	4.76753	3.04342	2.44488	2.3431	3.72529	4.20403	3.4417	3.09171	4.27726	5.22435	0.313544	0.644123	1.35121e-06	0.000136755	FALSE
KWMTBOMO09127	22.2584	24.2303	25.7556	17.4966	24.1376	22.6932	25.1306	31.8432	42.7084	19.6812	30.7339	20.7958	31.7996	30.5388	29.7216	39.8336	37.5993	35.3222	0.638523	1	0.00351544	1.74893e-08	FALSE
KWMTBOMO02836	39.5805	42.5735	41.0778	44.5386	47.4176	51.8279	53.6722	59.831	73.4392	41.5774	47.0047	33.819	59.1457	55.3726	62.006	66.0145	67.1918	65.6705	0.326272	0.177045	1.80688e-05	3.79224e-05	FALSE
KWMTBOMO01324	4.4593	4.32634	4.10672	5.15668	4.50777	4.67531	5.70645	6.40667	6.47308	8.67027	6.95866	7.36369	6.26146	6.64155	5.02051	7.57143	9.66115	9.07879	0.486727	0.0722447	0.00497478	2.36987e-07	TRUE
KWMTBOMO14582	3.69195	3.64207	2.22653	4.41032	4.16458	4.04474	3.85452	3.99086	7.98051	5.21391	6.49253	5.40691	6.07122	8.87057	6.9259	7.5076	10.1534	6.71354	0.421337	0.517597	1.47413e-05	1.32145e-05	FALSE
KWMTBOMO11802	50.4358	54.5439	50.083	43.6186	45.7403	51.8284	49.7554	51.5662	68.5043	60.5842	56.6078	51.325	67.6622	69.9667	67.1326	75.9777	79.1177	71.636	0.843172	0.769862	0.000552008	1.20158e-07	FALSE
KWMTBOMO00808	0.873383	0.484195	0.801097	0.897751	0.761283	0.819002	0.550724	0.739255	0.987992	0.429566	0.382568	0.484104	1.27259	1.97198	1.82311	1.40002	3.56746	2.57987	0.910332	0.0358709	0.00029819	4.49988e-06	FALSE
KWMTBOMO15160	34.8383	35.8569	30.1174	35.4006	35.2811	35.2731	40.705	49.5966	62.167	36.2255	47.3187	30.085	48.5808	53.9577	43.4458	47.7942	55.8506	58.1655	0.333603	0.950795	6.54536e-05	2.33745e-06	FALSE
KWMTBOMO13413	31.009	27.6542	26.6088	34.3111	41.9613	31.3821	30.1323	28.1265	22.5711	39.2545	29.7953	64.0315	46.2655	58.5039	49.1057	28.3367	55.3299	52.0778	0.364352	0.727214	7.31203e-09	0.0266466	FALSE
KWMTBOMO03349	62.9218	60.0097	56.3947	60.2143	64.8915	62.0396	29.6782	44.6861	74.9667	59.4567	43.3111	68.628	74.2843	91.1335	118.219	74.0171	136.637	135.218	0.291629	0.550917	7.1248e-05	4.68776e-06	FALSE
KWMTBOMO00278	12.662	12.5051	11.0649	9.9953	12.1344	10.5805	9.67201	13.458	16.8846	10.2184	13.2454	10.8498	15.6676	15.3287	13.0136	17.2955	18.3953	23.5005	0.88615	0.898924	0.0074974	9.62894e-09	FALSE
KWMTBOMO03091	4.08261	4.43619	6.59553	5.83095	5.77284	6.89113	4.63383	6.65664	13.1623	5.7228	5.46246	4.90303	9.62858	9.79547	8.64836	10.7465	12.7098	14.0695	0.513537	0.471465	0.000279193	9.74072e-07	FALSE
KWMTBOMO03635	0.538538	0.445708	0.600954	0.532233	0.409807	0.308615	0.847531	0.42413	1.52574	0.702393	3.15932	0.605893	0.365625	0.880565	4.51445	8.92475	0.630619	2.93379	0.457264	0.0230077	0.00897119	7.17399e-07	FALSE
KWMTBOMO10020	3.24298	3.40019	3.05537	3.0472	3.39428	3.71684	4.80521	5.01845	7.36723	3.84766	4.41109	3.23767	5.59861	6.94609	5.80615	6.12484	7.04716	7.34325	0.20463	1	0.000112002	3.01482e-06	FALSE
KWMTBOMO13385	9.57402	11.8543	12.7894	9.85981	10.3158	14.0754	10.8962	6.94395	8.90114	15.3821	9.71635	14.8982	14.5657	14.0906	16.7012	22.9124	22.2597	15.8888	0.0736005	0.874507	0.00202467	5.38159e-07	FALSE
KWMTBOMO00073	0.199776	0.126703	0.140446	0.164064	0.187291	0.219809	0.14672	0.211459	0.177121	0.410719	0.44104	0.341058	0.33956	0.394547	0.326199	0.355969	0.766612	0.721252	1	0.0444784	0.000633062	2.5364e-06	TRUE
KWMTBOMO09641	68.382	67.3735	73.439	54.1075	56.1895	72.6112	62.055	76.5693	102.467	48.4968	61.9725	31.1503	95.7769	93.7299	86.0219	105.104	95.6727	98.8395	1	0.125481	0.00066019	9.04703e-07	FALSE
KWMTBOMO01610	0	0.0410209	0	0	0	0	0.0411682	0	0	0.136473	0.176788	0.341777	0.0376093	0	0	0.109245	0.16337	0.16696	1	8.66841e-06	1	9.19419e-06	FALSE
KWMTBOMO15622	1.01143	0.971931	1.10728	1.06701	1.07753	1.05384	1.68823	1.66715	2.8604	1.94841	2.01381	1.89989	1.06246	2.97153	2.68472	2.73063	2.71701	2.01944	0.134609	0.0775886	0.00429176	1.87069e-06	FALSE
KWMTBOMO01089	26.2984	22.6388	24.1042	18.9317	20.0637	24.8518	17.2373	24.3692	41.3474	21.4569	18.3494	16.3621	27.8138	38.961	32.8259	34.9242	34.5316	38.5293	0.985726	0.324122	0.00150379	1.81998e-07	FALSE
KWMTBOMO08097	44.2465	58.1693	59.4834	46.5645	43.4661	56.2634	58.264	55.1874	116.817	41.0734	42.3532	30.7641	71.0393	61.8799	78.188	105.985	87.1005	66.1673	0.631664	0.0690128	0.00397756	5.17807e-07	FALSE
KWMTBOMO16009	0	0	0	0.0378633	0.0677829	0.340303	0	0	0	0.4016	0.278697	0.668105	0	0	0	1.04316	1.62253	1.9525	1	0.160667	1	5.88907e-10	FALSE
KWMTBOMO09553	299.722	277.392	268.048	236.201	232.895	280.417	217.688	312.578	365.986	283.853	230.728	232.862	381.614	448.506	403.502	337.994	472.615	433.366	0.807676	0.764545	6.48743e-05	2.41342e-06	FALSE
KWMTBOMO02140	65.6765	61.8154	68.2194	51.2369	54.4382	60.3856	76.9492	81.9713	117.673	60.3478	81.1053	50.3922	93.0602	93.1456	80.6472	93.6121	80.7027	89.0226	0.600789	0.940111	0.000250769	7.48745e-07	FALSE
KWMTBOMO05881	3.13637	1.63138	3.73791	2.71734	3.19391	2.32595	1.52432	2.71224	1.93702	2.68253	2.18195	2.15601	7.53009	4.55453	6.23667	5.86417	6.44111	4.62088	0.215734	0.495102	0.000247228	4.32262e-06	FALSE
KWMTBOMO10263	0.167179	0	0.190442	0.0746163	0.029684	0	0.170528	0.327696	0.195027	0.452241	0.256303	0.396401	0	0.0500258	0	0.413732	0.304522	1.00595	0.697514	0.000335681	0.180414	2.81287e-06	FALSE
KWMTBOMO10199	0.197461	0.212501	0.102072	0.165895	0.321734	0.186376	0.398093	0.40982	0.243903	0.64413	0.793707	0.708205	0.207817	0.21897	0.128414	0.582095	0.691151	0.712893	0.2527	0.000326068	0.738178	1.95851e-06	TRUE
KWMTBOMO08994	18.2207	16.9773	16.7219	15.5318	19.8279	17.6117	16.8946	22.1304	21.7119	18.8273	20.2956	16.4893	23.348	26.22	22.9438	24.4209	29.1536	32.9264	1	0.902337	0.000135368	1.0234e-06	FALSE
KWMTBOMO13352	13.3158	21.2736	18.9269	12.4744	14.7401	19.7525	14.6436	20.9011	15.2911	16.0874	30.5306	10.6771	30.9821	28.0162	24.3291	27.0644	25.9815	24.0995	0.448961	0.878947	8.6648e-05	3.67683e-06	FALSE
KWMTBOMO08962	86.4093	89.0268	84.371	80.2274	87.5378	85.622	72.6251	87.465	106.749	79.9201	77.9146	63.5668	109.621	144.377	121.446	112.548	138.505	139.235	0.691131	0.284752	0.000156476	4.10797e-06	FALSE
KWMTBOMO10700	0.67247	0.555609	0.593064	0.79392	0.392872	0.571833	0.690365	0.382686	0.25306	0.322747	0.627132	0.330657	1.5282	1.0321	0.959295	1.44948	2.50253	1.86002	0.32024	0.391924	0.00310666	3.52017e-07	FALSE
KWMTBOMO15790	10.2559	10.0206	9.22265	10.7514	12.4742	11.7865	11.2879	13.2285	10.7906	11.8685	11.2738	9.28602	14.2183	16.9334	14.4969	15.8977	16.5265	16.4451	1	0.443462	8.16899e-06	3.85034e-05	FALSE
KWMTBOMO15066	126.361	128.202	120.239	118.472	116.764	126.732	155.769	148.259	210.117	139.542	153.17	124.985	186.14	178.177	162.972	211.728	169.254	177.726	0.679636	0.917604	6.45245e-05	3.59281e-06	FALSE
KWMTBOMO12028	0	0.0307793	0	0	0.0134426	0.0289235	0.0308898	0.0370997	0.0588793	0.0170667	0	0.0256446	0.056439	0.373798	0.429228	0.1171	0.137904	0.318883	0.37194	1	1.24548e-05	3.15944e-05	TRUE
KWMTBOMO02692	5.08681	4.91961	4.26665	5.04082	5.46696	5.00823	4.80012	5.56744	10.0907	5.39507	6.06613	6.01172	5.98889	9.97778	6.63188	8.73447	8.08204	9.50606	0.603487	0.984012	0.00115205	2.38298e-07	FALSE
KWMTBOMO04866	5.31178	5.47484	6.72051	5.07547	6.53562	4.20153	6.86811	10.6685	12.2186	7.48809	7.17678	6.46214	8.70049	12.2232	8.39834	11.3171	11.2654	10.3313	0.274761	0.578128	0.00204426	5.10009e-07	FALSE
KWMTBOMO16194	0.415814	0.329648	0.324804	0.352618	0.420837	0.52423	0.254486	0.427905	0.363809	0.506174	0.163925	0.295783	0.395227	0.503925	9.51238	11.7311	0.504945	4.80388	0.818235	0.537095	0.000914698	4.17563e-07	FALSE
KWMTBOMO10207	5.67764	8.17312	8.82467	6.32656	6.43956	8.54354	7.54059	6.24587	18.6762	7.26144	6.26819	6.3583	11.7476	11.8926	13.5656	15.7714	14.2818	8.2968	0.704623	0.533783	2.46624e-05	1.83629e-05	FALSE
KWMTBOMO02763	6.23526	6.3012	5.10247	5.88396	5.4407	6.94218	5.52425	8.55542	11.084	6.42559	5.46246	4.58622	9.9606	11.9945	7.92872	11.0221	11.1774	12.3811	0.645741	0.546987	0.000595935	1.12309e-06	FALSE
KWMTBOMO12118	10.3763	9.52908	10.0865	6.2206	7.55489	9.27119	8.58629	10.5381	18.1929	6.78892	8.20945	4.7574	9.98957	11.6297	13.0145	14.5726	13.2342	13.2861	0.944638	0.276432	0.0412278	2.48162e-08	FALSE
KWMTBOMO09293	123.139	119.485	118.793	104.852	102.069	116.229	116.717	133.114	165.686	126.976	133.91	121.44	159.412	178.2	160.285	156.329	181.896	173.188	0.998753	0.833541	0.000210929	1.54157e-06	FALSE
KWMTBOMO08049	1.50108	1.89116	1.62674	1.9731	1.52888	1.49355	1.43356	1.649	3.94484	1.71795	1.474	2.73228	3.20953	3.31699	2.39882	3.30662	2.62409	3.73697	0.760433	0.884814	0.00010029	4.80841e-06	FALSE
KWMTBOMO10963	2.21045	2.1307	2.19311	1.98907	2.50682	1.4506	1.48375	2.14893	1.43489	2.45933	1.75689	2.30058	3.32892	3.79262	3.85061	3.37486	3.78827	3.25007	0.135748	1	6.66751e-05	3.67577e-05	TRUE
KWMTBOMO05719	50.0794	50.0619	52.8088	47.1565	60.5154	51.969	59.7961	65.5853	93.9585	48.8741	60.7378	50.9497	67.6708	74.8749	70.2606	83.0759	74.5887	80.0045	0.554478	0.769673	0.000135909	6.20037e-06	FALSE
KWMTBOMO11619	2.66585	3.16805	1.73531	1.89153	2.03901	2.11526	1.25504	0.703426	1.91379	1.29436	1.34737	0.833542	3.13389	4.23401	3.77852	3.67931	6.47456	8.51399	0.05085	0.0704771	0.0668176	1.62751e-06	FALSE
KWMTBOMO07171	10.5678	10.2877	11.4924	8.46408	8.13911	10.8675	11.6063	13.8825	19.6572	8.5762	14.1164	8.25617	14.2023	15.614	13.1097	17.1674	15.3055	13.0385	0.586079	1	0.00062738	1.06541e-06	FALSE
KWMTBOMO02517	0.113789	0.0693917	0.0833283	0	0.242449	0.130415	0.417844	0.0836409	0.431415	0.0769532	0.186911	0.346893	0.349913	1.32793	0.290307	0.475203	1.31271	1.18108	0.171319	0.746123	0.000642797	4.79584e-06	FALSE
KWMTBOMO04986	5.06277	5.37127	4.94334	3.37398	3.76813	4.29229	1.40069	3.72141	3.23622	2.2513	3.18976	1.40952	7.445	8.15584	3.86317	8.43148	10.1484	4.9764	0.0106613	0.023668	0.123646	1.32373e-05	FALSE
KWMTBOMO03950	25.4565	30.8295	31.2742	24.5907	28.6478	28.6967	23.6257	31.1865	45.1727	23.4393	25.4424	24.2898	38.8902	37.3898	41.4683	41.0936	40.3467	42.5548	0.979453	0.318903	0.00078835	1.74747e-06	FALSE
KWMTBOMO13355	2.37534	3.97317	3.18076	2.48383	4.0489	2.56686	4.31972	6.08607	5.66078	3.67177	5.03884	2.4138	4.51547	6.9149	4.21326	5.79446	6.84038	6.9218	0.274022	0.856996	0.00729969	2.56561e-07	FALSE
KWMTBOMO04783	202.922	190.23	196.267	178.384	191.665	196.722	208.283	247.887	309.633	190.264	245.983	172.602	275.689	318.024	257.832	274.149	271.517	288.789	0.827495	0.96966	6.5353e-05	8.52135e-06	FALSE
KWMTBOMO10294	35.8186	35.0411	37.5507	30.2234	36.9542	38.3732	34.9823	37.1372	58.675	34.6778	42.907	34.7127	54.0508	56.0503	44.4412	52.2761	51.7378	52.5431	1	0.946227	8.0892e-05	6.57934e-06	FALSE
KWMTBOMO10701	0.66069	0.498839	0.706543	0.89869	0.63683	0.685113	1.00126	0.185007	0.440425	0.382982	0.330745	0.0319708	0.914704	1.92053	1.17725	1.78105	2.94181	1.67538	0.723725	0.0140696	0.00672474	8.06663e-06	FALSE
KWMTBOMO09662	2.15273	1.7305	1.72933	1.96531	2.43935	1.92897	2.38349	2.57495	3.74414	1.98525	2.68743	2.37651	2.69172	2.83727	3.12058	3.21468	3.137	3.89483	0.341286	1	0.000198346	8.2273e-06	FALSE
KWMTBOMO09696	0.354198	0.2376	0.363135	0.292462	0.320742	0.243572	0.411873	0.338461	0.185939	0.874312	0.651627	0.90883	0.168331	0.158982	0.0903659	0.608114	0.516145	0.679341	0.751442	0.000319028	0.0455557	5.11709e-05	TRUE
KWMTBOMO07442	1.27413	1.6132	1.48104	1.00737	1.64179	1.4603	1.73782	2.3726	3.82208	2.10083	1.5627	1.28243	1.91325	2.44008	2.34254	2.75904	2.65241	2.37666	0.179835	0.848204	0.00215343	1.76557e-06	FALSE
KWMTBOMO01441	17.2212	16.3291	17.3948	17.8784	17.1963	19.057	16.586	23.4917	27.0173	20.007	18.1609	20.9013	22.6377	34.3114	25.0211	22.6453	34.1551	30.7458	0.768122	1	6.47984e-05	1.18846e-05	FALSE
KWMTBOMO12964	30.5646	38.8142	28.8376	35.4583	32.8058	36.9987	45.8194	42.0724	60.6283	39.9471	35.5013	37.3412	45.6988	65.4605	44.5872	49.6126	53.2416	71.0852	0.368907	0.985374	0.000302463	5.53695e-06	FALSE
KWMTBOMO04489	56.9185	51.9838	49.9745	46.1075	48.4865	55.0649	41.5553	50.9306	48.7802	54.9813	44.377	49.0046	73.6207	72.882	66.5284	72.912	79.4598	71.6595	0.284558	0.753635	0.00034479	8.42686e-06	FALSE
KWMTBOMO09663	31.2397	26.6928	27.9753	25.838	30.3354	30.8485	35.5381	39.8716	52.8808	33.2221	38.6552	27.5905	43.9788	40.8513	34.5473	44.0883	38.079	43.1705	0.398345	0.946021	0.000135368	1.26765e-05	FALSE
KWMTBOMO04622	9.72232	8.62393	8.30635	6.80483	7.76823	8.8637	9.87198	12.019	21.9103	10.9086	9.43681	6.84845	16.4311	15.0752	10.8989	16.61	15.4287	15.157	0.373518	0.960117	0.00261394	6.99147e-07	FALSE
KWMTBOMO03909	7.72871	10.5506	9.83109	8.10162	7.25175	9.58943	9.19985	6.6713	6.12104	10.7413	13.6969	7.20537	11.8933	10.1207	24.4819	23.6892	14.1211	16.0634	0.159708	0.757282	0.0155283	3.58043e-07	FALSE
KWMTBOMO12740	1.47881	1.32267	1.44393	1.68308	1.33913	1.29942	0.784384	1.26817	0.920076	1.56681	1.48985	1.77826	2.27376	2.42275	2.2218	2.34451	2.25971	2.40253	0.0574343	1	0.000138976	8.57471e-05	TRUE
KWMTBOMO01694	413.333	401.197	369.424	404.845	442.783	357.684	356.236	526.774	790.718	443.86	429.057	444.634	540.604	853.42	643.517	441.29	696.244	752.637	0.670228	1	8.86526e-06	0.000117695	FALSE
KWMTBOMO06891	67.9923	67.8558	72.7163	58.4872	63.6589	68.8002	79.5613	85.3422	122.277	62.7331	94.3278	55.4197	97.7098	98.5317	83.0441	103.697	88.7692	105.535	0.678098	1	0.000537274	1.95522e-06	FALSE
KWMTBOMO04504	18.3106	18.5721	20.0904	11.6268	17.362	19.9043	12.0151	13.043	33.2521	14.5533	13.6432	9.9749	20.7567	28.8644	28.9497	26.161	29.2652	35.4386	0.784176	0.173215	0.00327044	1.62999e-06	FALSE
KWMTBOMO00375	87.036	77.4291	84.3921	83.9937	85.3945	90.3023	79.7643	86.806	96.1749	103.022	101.829	91.3372	111.458	115.911	107.73	138.15	124.605	132.316	0.760967	0.946721	0.000384087	2.63807e-06	FALSE
KWMTBOMO09729	3.61983	3.20899	3.41238	3.66749	4.52837	3.58865	3.58221	4.25223	4.93213	5.02672	4.32367	4.68323	5.01366	5.18803	4.75534	5.28954	4.8719	5.65728	0.911081	0.759918	6.88336e-06	0.000184439	FALSE
KWMTBOMO09330	88.4104	82.613	70.8628	126.341	96.3204	90.8502	102.476	111.656	103.556	142.293	82.7664	150.597	133.309	151.383	131.164	97.4656	143.427	152.582	0.781324	0.83048	6.57418e-08	0.0213947	FALSE
KWMTBOMO13867	0.182718	0.48285	1.01098	0.271839	0.486646	0.558446	1.86378	1.29831	1.63418	1.40045	1.76079	2.4138	0.476747	0.874809	1.57979	2.09137	0.332827	2.33632	0.0734894	4.49548e-05	0.209683	0.00153502	FALSE
KWMTBOMO13448	4.6856	4.01399	3.08636	4.11621	5.20969	3.94245	3.98288	4.45555	7.15799	6.03578	5.74192	5.38499	7.54745	6.00896	7.13147	5.15945	6.38993	7.87083	0.791507	0.516075	3.6566e-06	0.000732974	FALSE
KWMTBOMO11941	1.71899	2.13471	1.55638	0.864878	1.36517	0.394035	0.382566	0.36758	2.55225	0.338189	0	0.063521	1.43293	2.91795	1.22266	2.72651	2.92245	2.28497	0.316732	0.00175753	0.695838	2.94097e-06	FALSE
KWMTBOMO06722	0.47906	1.46072	0.779599	0.855266	0.425304	0.36604	0.195462	0	0.838288	0.431973	0.209843	0	1.16068	1.57686	2.64814	2.37113	2.42395	3.67529	0.182178	0.233728	0.0732589	3.81395e-07	FALSE
KWMTBOMO04047	41.2391	38.9087	37.7297	37.9149	39.618	40.4355	41.0274	56.8603	57.5607	47.2766	44.4517	38.5654	50.3198	54.014	58.879	53.2263	61.0212	62.1778	0.778369	1	0.000211463	7.41343e-06	TRUE
KWMTBOMO02161	4.47843	5.39575	5.03735	4.25284	4.69858	5.33564	6.48148	6.48373	9.22611	4.69492	6.49324	3.27834	7.13891	6.20764	7.6519	7.93336	6.16572	7.64194	0.393472	0.788424	0.000303094	1.35475e-05	FALSE
KWMTBOMO00939	25.7932	22.0965	25.0013	15.0461	16.4415	21.3795	11.3672	17.4403	20.4773	12.9238	16.3301	17.783	28.2123	30.7203	31.3394	20.5496	36.6348	31.4926	0.0137229	0.395147	0.00449812	5.86394e-05	FALSE
KWMTBOMO03792	4.28779	3.98166	6.61299	4.47991	4.93135	4.6351	5.30805	6.59004	12.7324	2.96566	5.57051	2.72326	8.5542	9.44794	6.91998	10.3551	7.1003	8.31182	0.410466	0.313671	0.00177095	6.9481e-06	FALSE
KWMTBOMO14088	6.52655	6.02509	7.25278	6.63061	7.33718	7.62485	7.61357	7.79241	10.6844	7.63268	7.98417	7.84141	9.19324	10.2935	10.1808	9.67098	10.1368	9.94259	0.760433	1	2.60991e-05	8.05243e-05	TRUE
KWMTBOMO07774	1.9658	1.23077	2.25213	2.11742	2.41538	2.71867	2.27788	2.79361	3.76093	2.3398	2.4799	2.31725	3.34127	3.41176	3.75591	3.05273	3.70807	4.08084	0.339877	0.740403	1.67278e-05	0.000382586	FALSE
KWMTBOMO11689	57.1732	53.8875	52.1873	51.8775	53.1229	53.6919	38.9591	47.5883	81.6038	32.2715	43.8391	34.2843	60.2942	73.103	68.3109	73.145	79.134	74.0956	0.759851	0.0111627	0.00818713	2.37159e-05	FALSE
KWMTBOMO07103	269.444	258.017	278.54	226.749	231.897	276.474	207.448	229.883	346.777	226.444	201.5	180.686	324.692	378.839	349.056	371.085	365.636	364.26	0.583393	0.197631	0.00204513	7.97701e-06	FALSE
KWMTBOMO09507	4.10058	3.78148	3.0273	2.9908	3.14322	4.69976	3.67263	7.79269	6.59209	4.12591	3.87712	3.04901	5.536	5.88079	7.99516	6.17236	7.59079	9.79433	0.357059	0.903545	0.000632175	9.22749e-06	FALSE
KWMTBOMO07415	175.614	169.701	160.936	152.521	163.328	164.637	182.532	209.284	280.295	184.491	183.158	163.893	226.089	253.352	205.018	227.69	233.987	258.579	0.764168	1	0.000535428	4.61058e-06	FALSE
KWMTBOMO15291	6.02198	5.46777	7.31725	7.64519	6.70064	7.74549	8.92726	9.14807	15.221	9.95515	9.1444	6.52745	10.0261	13.635	9.6735	10.8668	12.513	16.1851	0.201025	0.956949	0.000326079	3.2942e-05	FALSE
KWMTBOMO14628	19.8605	22.2916	25.5768	22.3225	21.2286	27.9048	28.0251	23.668	40.1027	23.382	28.3528	18.6399	33.2758	31.6891	34.9582	39.1283	35.4152	30.9082	0.708451	0.686631	7.06894e-05	6.18978e-05	FALSE
KWMTBOMO08255	20.5229	22.4043	21.2758	11.6478	14.846	21.0534	24.8107	23.4663	35.9123	19.7052	28.1343	14.4184	33.2905	28.2039	26.7186	33.3895	29.5373	33.8454	0.806524	0.690473	0.00444196	9.55805e-07	FALSE
KWMTBOMO14902	0	0.0544057	0.0871101	0.0597281	0.0950445	0.0255627	0.054601	0	0	0.271504	0.175854	0.271977	0	0	0.113806	0.413974	0.487521	0.724706	0.632225	0.0296052	1	1.35764e-07	FALSE
KWMTBOMO00592	44.5206	39.5661	37.9041	37.8027	33.9818	39.0473	40.3727	44.4981	58.2704	39.6551	50.1209	36.0001	56.1588	62.1427	50.5591	56.0551	60.8217	57.2121	1	0.987124	0.000740474	3.92447e-06	FALSE
KWMTBOMO12319	0.0973499	0.284961	0.209118	0.208559	0.228165	0.267779	0.214488	0.400722	0.0908528	0.395016	1.20251	0.494631	0.152403	0.069913	0.099347	0.776966	0.82752	1.441	1	0.0300735	0.485084	2.17212e-07	TRUE
KWMTBOMO15219	6.64512	6.25632	5.66309	5.43745	5.55792	5.044	11.1662	6.21277	5.84802	4.49397	11.3366	5.47917	10.2661	6.51478	27.1654	6.54562	21.6249	13.5738	0.940036	0.660797	0.00107718	5.03524e-06	FALSE
KWMTBOMO10596	126.813	122.67	127.332	111.977	118.686	133.325	126.201	151.572	181.738	130.943	147.015	111.818	176.359	180.769	163.424	177.465	169.952	176.767	0.992343	0.964634	0.000126457	2.92047e-05	FALSE
KWMTBOMO06035	10.0415	10.1211	11.219	8.94162	8.89292	9.42648	9.67664	11.1167	15.7525	9.56368	9.42068	6.58649	12.6562	14.2597	13.4462	13.124	13.4461	15.6002	1	0.503996	0.0028257	2.54094e-06	FALSE
KWMTBOMO10128	686.649	707.966	681.876	607.126	618.488	675.363	623.928	734.744	902.528	628.399	651.218	572.249	892.076	1015.39	839.445	911.158	975.495	982.71	0.863604	0.658423	0.00135177	4.73551e-06	FALSE
KWMTBOMO05102	4.59999	4.35291	4.52245	3.0584	4.49502	4.98126	5.70822	4.314	9.12259	3.58289	5.79467	1.628	6.79338	5.5676	8.01277	8.58213	4.69995	10.0217	0.602798	0.551012	0.000127144	8.80581e-05	FALSE
KWMTBOMO10618	5.61759	5.92108	3.589	4.95263	6.13245	4.37177	7.72504	9.99173	12.783	6.66011	8.93133	5.49712	9.15115	10.5217	7.31348	7.33732	9.60096	13.646	0.077528	0.552961	0.00101792	8.98707e-05	FALSE
KWMTBOMO12193	502.008	513.557	499.796	378.549	399.764	506.44	473.591	502.319	680.756	459.552	447.27	358.709	617.305	715.389	585.458	689.228	688.482	705.16	0.872525	0.713449	0.00412861	1.55631e-06	FALSE
KWMTBOMO08768	2.78337	3.07484	2.53274	2.3545	2.96526	3.12327	2.87183	2.78504	5.64402	2.93685	3.4278	2.38418	3.74796	3.64985	3.54439	4.32768	5.89287	5.248	0.774939	0.886391	0.0101769	5.82938e-07	FALSE
KWMTBOMO11655	48.0459	44.2168	48.1626	45.0536	45.2988	52.5949	43.6331	51.4142	73.5791	42.9284	50.828	45.9478	67.6662	75.4337	55.4154	58.972	74.4651	77.4244	1	0.629994	0.000200507	3.30765e-05	FALSE
KWMTBOMO09508	13.8514	12.7286	11.9971	13.0797	16.3013	12.2454	11.0695	16.5765	15.2906	10.9158	13.2378	12.1562	17.3664	15.4659	19.6327	17.6176	20.3653	21.8008	0.89822	0.258007	0.000442762	4.08972e-05	FALSE
KWMTBOMO05467	2.51843	2.65277	1.90015	2.96338	2.92691	3.28003	2.10181	5.04868	7.87901	3.25151	4.51288	2.90819	5.88836	5.75477	6.52259	5.84302	5.00443	7.2325	0.255756	0.987078	2.86182e-05	0.000602508	FALSE
KWMTBOMO03630	38.6961	39.277	42.0248	40.2009	38.6738	46.4439	26.0219	29.7187	55.1695	24.8927	28.5415	22.2272	41.812	45.5682	54.7993	51.5669	61.0824	55.7627	0.497454	0.000558077	0.0295632	0.000598267	FALSE
KWMTBOMO08607	59.3571	56.4613	56.4107	55.3646	56.5721	59.4093	52.3996	69.3745	94.984	53.2967	50.0466	49.8583	71.4802	78.9679	74.4054	81.8082	79.3878	87.3767	0.919552	0.359701	0.00105366	1.51238e-05	FALSE
KWMTBOMO11022	20.2092	21.0615	15.0203	21.2708	20.2445	20.1373	22.2447	25.4972	28.9417	20.0927	20.8094	21.8391	25.7184	26.4682	25.9721	33.4511	28.845	33.2818	0.66832	0.823136	0.00203579	4.79337e-06	FALSE
KWMTBOMO14060	1.31771	0.845869	0.744886	1.57865	1.66241	0.596151	1.44314	1.32543	1.94173	2.1106	2.2784	1.33904	2.36534	2.30356	2.94899	2.18832	2.90555	2.62904	0.48737	0.547041	1.12816e-05	0.00178529	FALSE
KWMTBOMO11690	1.28357	1.99738	1.98798	2.22571	2.01187	2.5026	1.39054	2.16895	4.45771	1.93566	2.28774	1.55922	2.83764	3.28461	2.96107	2.93009	3.90572	4.48759	0.615834	0.347962	0.000322646	9.27043e-05	FALSE
KWMTBOMO00076	0	0	0	0	0	0.0482913	0	0	0	0.170969	0.110737	0.513802	0	0	0	0.351924	0.230248	0.247193	1	0.00226121	1	2.98536e-06	FALSE
KWMTBOMO11876	52.1728	65.4317	68.4343	62.4558	61.2228	63.4262	49.9232	45.3161	54.4895	108.401	49.9743	58.9876	68.4789	56.4937	82.9199	93.8082	101.875	102.341	0.128833	0.91978	0.131633	4.39955e-07	FALSE
KWMTBOMO09493	7.14502	8.65886	9.47019	7.3822	7.27182	9.51323	8.1317	9.05128	11.5451	6.64149	7.2117	5.77767	11.0666	10.9449	12.45	11.47	10.7996	12.2667	0.95445	0.114512	0.000733243	8.62561e-05	FALSE
KWMTBOMO05078	106.054	100.67	97.7477	94.8115	98.9039	100.562	114.546	98.8687	171.029	82.2763	95.5604	92.4525	126.19	141.092	128.065	138.915	138.972	147.847	0.909396	0.446023	0.00132567	1.32844e-05	FALSE
KWMTBOMO06971	50.8116	57.1863	56.4364	56.4811	55.6723	54.0144	31.6033	33.9585	43.051	49.2163	35.9188	44.9176	57.8196	76.5482	68.6233	63.1293	81.5602	77.119	0.00777724	0.11444	0.0144188	0.000562961	FALSE
KWMTBOMO14027	23.2052	20.5026	19.5357	13.7007	19.4658	19.057	23.4837	23.6382	41.4586	16.064	19.3287	10.0265	30.4437	28.2126	27.193	35.1011	23.1869	32.5711	0.635879	0.416489	0.0019116	1.44548e-05	FALSE
KWMTBOMO14669	1.36522	0.857778	0.982928	1.46485	1.04308	1.2486	1.09717	2.27056	2.20394	1.64137	1.43159	1.38732	1.44952	2.06736	2.18131	1.89407	2.74634	2.58889	0.282672	0.887885	0.0011909	2.46817e-05	FALSE
KWMTBOMO13052	3.02942	3.35896	2.6756	2.66733	3.40342	2.98283	3.03391	4.63577	5.02798	3.76223	3.23903	3.10645	4.43463	4.40067	3.84103	4.62607	4.54831	5.0957	0.614005	1	0.00157006	8.01763e-06	FALSE
KWMTBOMO03191	0	0	0	1.89478	0.861467	2.08526	0.247447	0.148596	0	2.18744	2.39087	3.80045	0	0	0.17192	6.19112	6.50546	5.47384	0.528787	0.374129	0.738178	5.36631e-08	FALSE
KWMTBOMO02043	53.6534	52.8893	56.7735	39.8344	47.6129	57.3257	56.4827	58.3215	73.4646	48.192	55.2386	39.902	73.8941	71.5499	72.1954	74.5531	70.4993	72.9441	1	0.731882	0.00045858	2.35173e-05	TRUE
KWMTBOMO03789	1.156	1.02364	0.819488	0.749189	0.539853	0.471887	0.6978	0.605281	1.44092	1.00668	0.873994	0.917243	1.32808	1.27941	1.58911	1.19038	1.57686	2.15821	0.61436	0.3109	0.034405	1.34565e-06	TRUE
KWMTBOMO01675	51.1687	52.8721	56.1948	47.1335	51.0857	56.0933	53.8493	56.4541	80.3015	44.6445	53.129	35.9052	58.7675	73.3439	70.9123	75.0878	70.6101	81.8263	1	0.234527	0.00533345	7.42393e-06	FALSE
KWMTBOMO07087	50.794	49.8137	53.7837	37.8748	44.9744	54.2678	54.1401	54.6971	69.8005	45.4969	52.5905	37.5569	69.8029	67.8107	68.634	70.1338	66.3981	68.9103	1	0.727151	0.000410597	3.12472e-05	TRUE
KWMTBOMO14214	0.0098256	0.0539274	0.0959382	0.131562	0.0837414	0.118244	0.114255	0.166114	0.114623	0.265795	0.213043	0.414364	0.0384553	0.0926149	0.0626697	0.278116	0.322157	0.274919	0.270812	0.0109398	0.69291	4.80841e-06	FALSE
KWMTBOMO08654	39.2894	34.7652	34.3508	33.8109	32.145	35.9066	42.1195	39.0727	67.7025	29.6967	32.3951	28.4437	47.2366	62.011	36.4702	56.1232	48.8026	55.2784	0.670313	0.351107	0.0120228	3.54874e-06	FALSE
KWMTBOMO07247	472.37	459.817	458.421	391.086	413.575	463.014	439.93	519.059	654.848	421.233	481.93	420.656	595.898	681.772	559.231	601.397	634.59	667.58	1	0.895562	0.00139056	8.47324e-06	FALSE
KWMTBOMO10201	0.193905	0.520296	0.397595	0.207707	0.206576	0.222239	0.0949388	0.171037	0	0.236042	0.152885	0.118227	0.0867318	0.22629	0.296824	0.575847	0.753502	1.01508	0.011753	0.647792	0.516	2.69143e-06	FALSE
KWMTBOMO09320	0	0	0	0.439351	0.638339	1.37347	0	0	0	0.9841	1.40604	1.93539	0.0478587	0.0384207	0	3.01866	2.44273	5.79438	1	0.308634	0.331009	1.05799e-07	FALSE
KWMTBOMO05700	161.787	150.81	155.007	140.355	136.861	158.657	163.708	176.055	241.617	163.228	178.007	132.558	199.507	233.966	202.23	218.911	197.188	214.392	0.942345	1	0.000408224	2.80995e-05	FALSE
KWMTBOMO13525	14.3376	15.0336	15.7964	13.3525	14.4538	15.5497	17.6546	20.8577	26.6366	13.7485	18.5316	12.8518	20.2682	22.0535	20.0004	19.1844	19.5418	18.7159	0.47841	0.856968	0.000160039	0.000187112	FALSE
KWMTBOMO00782	141.984	140.174	143.823	124.058	135.135	142.058	139.363	157.357	204.71	137.225	157.869	129.118	191.904	195.116	172.287	188.509	194.255	196.708	1	0.928263	0.000767448	1.88348e-05	FALSE
KWMTBOMO13338	0.0435842	0.159473	0.255336	0	0.417891	0	0.0533486	0.640735	1.77955	0.471603	0.687282	0.664348	0.536106	1.17377	1.48261	0.0808959	1.5878	1.49484	0.127744	0.0999707	4.69432e-05	0.0224147	FALSE
KWMTBOMO13075	18.105	16.9274	18.5347	12.1999	15.6777	19.1899	17.9635	19.3803	33.4168	12.21	18.2115	11.0081	18.9033	23.0801	23.0484	24.169	26.0401	28.0485	0.8066	0.378377	0.0145087	3.04555e-06	FALSE
KWMTBOMO09512	40.4574	38.1296	33.5676	46.4652	49.1418	37.9383	41.6429	61.4293	40.2243	49.7465	60.6157	55.2838	52.4949	54.7532	52.0436	53.7593	58.6825	62.5195	0.85566	0.636832	4.47587e-05	0.000569373	FALSE
KWMTBOMO12682	331.437	350.06	334.04	272.506	290.324	324.074	324.432	364.257	454.661	322.365	344.328	282.069	406.082	461.473	389.215	447.238	450.356	472.721	0.945205	0.966129	0.00763977	2.18386e-06	FALSE
KWMTBOMO15628	5.14008	3.79948	4.99348	4.19435	4.78456	4.84978	4.63929	5.91542	8.50988	4.95087	5.2194	3.98343	8.09911	6.92139	5.12189	6.45664	9.01603	8.50539	0.718871	0.846495	0.00507779	5.00467e-06	FALSE
KWMTBOMO13584	6.58409	6.81962	6.90352	5.02735	6.28054	7.63904	5.48024	6.28412	7.42087	5.61726	5.40423	5.64077	9.1748	9.00224	8.82105	8.31003	9.54529	10.9162	0.389532	0.376583	0.000824974	0.00012903	FALSE
KWMTBOMO11732	129.614	128.052	144.299	131.355	145.634	142.882	204.543	184.145	117.214	211.777	204.868	231.202	205.365	162.556	215.776	291.791	126.533	216.572	0.925365	0.0901442	9.08922e-05	0.00206894	FALSE
KWMTBOMO06401	1486.33	1496.06	1492.86	1337.42	1391.08	1516.63	1265.34	1543.7	1943.4	1365.87	1476.36	1315.9	1896.03	2192.67	1957.75	1903.34	2062.29	2089.56	0.805482	0.685546	0.000706022	4.20611e-05	FALSE
KWMTBOMO14958	958.279	1050.18	956.397	896.383	840.409	914.451	952.754	980.483	1319.29	990.877	990.419	927.4	1210.66	1425.96	1240.68	1286.92	1335.11	1313.86	0.884361	1	0.0022861	8.19454e-06	FALSE
KWMTBOMO14222	0.696766	0.733932	0.98957	4.63649	4.85868	1.23417	4.4194	2.28144	0.147787	7.83923	2.83008	16.8966	1.98327	2.04705	6.11403	3.90916	6.07668	6.00298	0.249204	0.0876909	1.11314e-05	0.070663	FALSE
KWMTBOMO10735	4.45743	2.71827	2.74881	4.29305	2.74925	4.70542	3.73309	4.13867	4.37888	2.22119	4.00773	5.0064	7.21426	6.31807	5.68608	9.2531	8.974	9.31679	1	0.87941	0.00262754	7.62005e-06	FALSE
KWMTBOMO00606	9.06028	8.78657	7.96729	8.44858	10.6313	10.4263	9.62793	11.1312	11.9845	9.89318	14.7557	7.58222	11.2823	11.8125	10.6434	13.4226	13.859	15.2438	0.854306	1	0.000978617	2.10721e-05	FALSE
KWMTBOMO08568	0.250382	0.257163	0.386015	0.741092	0.589645	0.362486	0.661346	0.716806	0.907015	1.26551	1.17756	1.66053	0.427343	0.307579	0.224139	0.807164	1.7603	1.54624	0.0207732	0.00724465	0.713525	0.000164878	TRUE
KWMTBOMO16453	11.8296	12.2645	13.629	11.4207	12.8743	12.6178	15.1312	14.0495	14.977	18.7594	17.9927	18.4767	14.567	14.7796	12.4268	17.5427	18.7139	19.0626	1	0.106709	0.0754486	2.28208e-06	TRUE
KWMTBOMO08708	102.14	99.868	106.797	88.9745	93.9649	105.147	71.1515	96.6561	149.452	87.6548	92.111	70.5694	121.206	144.839	139.746	126.4	149.994	136.159	0.753496	0.28443	0.00169367	5.30637e-05	FALSE
KWMTBOMO08044	97.5803	89.3754	90.8083	97.623	100.423	97.1471	90.0085	92.3699	148.733	82.9947	96.6108	90.8473	113.313	125.866	128.913	127.25	143.45	150.786	1	0.449306	0.00105421	4.06826e-05	FALSE
KWMTBOMO11065	0.313614	0.184168	0.158779	0.559896	0.544473	0.372752	0.511834	0.375668	0.609758	0.722683	1.1753	1.12132	0.259771	0.312814	0.227194	0.830024	1.39641	1.2266	0.103641	0.0361649	0.429232	1.26585e-05	TRUE
KWMTBOMO11440	0.900844	0.725571	0.846401	0.986208	1.21322	0.935072	0.644955	0.3998	0.733648	1.7702	2.05488	2.72902	0.798274	0.869723	0.592646	1.71936	2.06404	2.54663	0.174093	0.011169	0.951438	1.10873e-05	TRUE
KWMTBOMO07050	0.126054	0.153743	0.0307702	0	0.184651	0.0541776	0.366451	0.0926569	0	0.234433	0.124235	0.256191	0.193816	0.268754	0.281401	0.701903	0.344418	1.13774	0.93608	0.299256	0.0313668	2.44205e-06	FALSE
KWMTBOMO03698	220.029	200.057	200.292	198.345	207.808	217.261	175.588	250.058	318.636	221.858	224.334	204.91	262.729	332.09	284.191	253.603	310.711	322.008	1	0.898406	0.000282392	8.84091e-05	FALSE
KWMTBOMO01952	23.9736	25.7094	31.0265	20.6137	23.9314	26.5391	29.6527	30.8962	39.8585	20.6811	24.4751	20.5253	29.552	33.1008	35.1035	39.2999	34.0791	36.8584	0.930786	0.452833	0.0243893	2.25104e-06	FALSE
KWMTBOMO13108	0	0	0	0.0640105	0.0763943	0.0821864	0.0438868	0.105419	0.167306	0.0969901	0.282693	0.0364347	0	0.0321864	0	0.732032	0.609554	0.647221	0.111011	0.865494	1	2.56421e-07	FALSE
KWMTBOMO03498	0	0	0.10979	0.0501857	0	0	0.20645	0.247953	0.065586	0.152085	0.664915	0.114263	0.125735	0.10094	0.191248	0.678281	0.477905	0.761155	0.483052	0.058066	0.334246	2.6557e-06	FALSE
KWMTBOMO01804	21.9736	20.2714	21.296	19.6632	20.4664	22.1946	19.2244	25.4327	30.1034	23.4605	22.1742	22.2373	26.3236	29.2796	25.9892	27.9324	31.4903	33.2727	1	1	0.00193268	1.31124e-05	FALSE
KWMTBOMO04859	0.334736	0.533883	0.251415	0.597604	0.384042	0.501693	1.38678	0.60566	1.77224	1.46274	0.47371	0.784975	1.09414	1.10951	0.766416	0.573506	1.78229	0.999334	0.0193997	0.314481	0.000573018	0.00731607	FALSE
KWMTBOMO11770	0.74124	0.534217	1.18433	1.17296	1.57936	1.46741	0.701099	0.74298	1.25776	2.23301	2.78934	3.90316	0.941901	0.99812	1.00286	2.6578	3.47776	3.40595	0.956157	0.0268713	0.43904	2.32722e-06	TRUE
KWMTBOMO05566	240.375	221.371	218.015	216.315	233.379	231.381	214.014	245.42	408.866	211.624	259.456	207.632	276.092	319.015	298.1	309.772	319.344	341.745	0.896218	0.736386	0.0013529	2.97321e-05	FALSE
KWMTBOMO14218	44.5446	43.1498	42.9481	40.7605	39.6554	45.2883	57.4659	55.9543	75.0454	43.694	48.2533	46.0609	57.748	58.3009	56.9418	58.7671	51.0387	59.2227	0.454676	1	0.000309317	0.000188915	FALSE
KWMTBOMO07005	2.78305	2.8971	3.34049	3.22799	3.51257	3.49445	3.55843	4.84711	4.67349	2.92508	4.65882	3.00824	4.65819	4.94896	4.73356	4.95171	3.98233	6.22377	0.512749	0.879377	8.71188e-05	0.000683718	FALSE
KWMTBOMO04384	13368.1	12224.2	11482.4	13249	12550	10838	11673.7	12509	11945.2	10785	12293.1	8641.4	14967.6	19536.4	19174.5	12778.7	20958.4	22119.6	0.553559	0.30749	0.000335562	0.000477242	FALSE
KWMTBOMO10733	3.74625	5.29756	5.14223	4.84651	3.75969	5.53819	4.652	4.54959	8.67722	5.94826	6.06445	5.24139	7.9533	8.77309	7.06442	8.76727	9.16446	7.59561	0.959761	0.83464	0.000804977	4.3261e-05	FALSE
KWMTBOMO09059	1.27183	0.866849	0.803539	2.17043	2.27153	1.62917	2.15201	1.70476	3.4474	2.02381	2.26118	2.58485	2.50976	3.55951	1.78147	1.73576	4.45167	5.36824	0.0392362	1	0.000117028	0.00653496	FALSE
KWMTBOMO15040	0	0	0.0536256	0	0.029255	0.0314731	0.0504191	0.16148	0	0.315708	0.144343	0.125573	0.0921212	0	0	0.127423	0.166734	0.396563	0.541946	0.00126825	0.905839	4.87336e-05	FALSE
KWMTBOMO10113	6.60334	5.90782	6.30609	5.34013	7.96106	6.71412	6.46111	5.78197	7.07543	5.59965	6.28362	5.19571	9.6293	9.70009	7.65772	9.04818	9.30078	8.38885	0.641887	0.261337	0.000206211	0.000926673	FALSE
KWMTBOMO05203	73.646	73.0842	73.187	70.9798	85.9716	68.2905	70.5037	74.8686	108.574	68.1399	80.019	61.5357	103.272	106.712	84.5011	104.166	98.4063	108.206	1	0.488776	0.000670956	9.88256e-05	FALSE
KWMTBOMO00571	0.714502	0.593326	0.905457	0.746362	0.744997	0.69694	1.04205	0.804558	0.922192	1.35709	1.31848	1.80745	0.628979	0.887057	0.698131	1.52369	1.34764	2.05816	0.96699	0.0187538	0.726543	2.46667e-06	TRUE
KWMTBOMO07106	0.571658	0.81744	0.808389	4.85656	4.74611	3.93113	0.337801	0.579586	0.321943	1.59973	2.69399	1.62255	0.639242	0.601658	0.217931	2.56114	2.41771	3.52279	0.0505282	5.82957e-06	0.59986	0.186584	FALSE
KWMTBOMO07173	0.902629	0.946387	0.742178	0.65024	0.506112	0.435588	0.600884	0.442321	1.25619	0.835327	0.832375	0.740231	1.04476	1.10882	1.46791	1.10221	1.26918	1.81519	0.575418	0.422325	0.050204	2.75692e-06	TRUE
KWMTBOMO16649	42.6517	43.8831	41.564	35.8175	35.6503	42.039	43.2227	47.1076	55.2375	47.9872	46.8143	41.9311	54.5126	58.0186	52.5481	54.9795	54.5075	55.6194	0.965739	0.773067	0.00152139	3.07831e-05	TRUE
KWMTBOMO13183	15.2949	13.614	14.7832	13.4116	16.747	14.4311	9.40801	15.5011	15.8601	11.4407	13.856	10.9504	18.4851	19.2778	19.5765	17.6712	20.3556	20.3585	0.405664	0.116677	0.00116861	0.000708934	FALSE
KWMTBOMO11875	0.728758	0.872065	0.751844	0.552333	1.09865	0.882522	0.942518	1.37457	2.02111	1.39485	0.903446	1.02001	1.15318	1.4442	1.71895	1.32711	1.53617	1.73748	0.211974	0.68535	0.000610585	0.000445304	FALSE
KWMTBOMO12157	0.738803	0.670577	0.620718	0.720841	0.750474	0.374149	0.546799	0.858794	0.781695	1.46406	0.880542	0.855523	1.32568	1.69662	1.32966	0.876982	1.21013	1.27162	0.903652	0.246278	5.13956e-05	0.0035191	TRUE
KWMTBOMO09290	10.9586	10.8419	9.44797	15.3758	14.0345	13.9963	12.5932	13.0682	17.1021	19.1585	13.558	18.2738	16.4584	19.6752	14.7972	14.4166	18.1564	17.4933	0.622824	0.839406	3.25988e-06	0.023641	FALSE
KWMTBOMO16404	0.688353	0.623306	0.529545	0.856518	0.88889	1.06387	0.765972	0.674636	0.681346	1.86208	2.38474	2.79799	0.863033	0.430683	0.620873	1.19053	1.53249	2.31572	1	0.000117068	0.629341	0.000563465	TRUE
KWMTBOMO02465	0.176168	0.128919	0.194948	0.230643	0.225217	0.269214	0.158134	0.0517974	0.356224	0.762493	0.879704	0.513193	0.131331	0.189776	0.169794	0.512274	0.527696	0.805627	1	0.000974271	0.912717	5.43747e-05	TRUE
KWMTBOMO09077	12.7037	11.3121	12.8465	10.9085	12.9063	15.3737	13.1092	17.943	24.9171	12.4834	15.1455	9.34819	14.3745	16.1231	18.4471	18.3222	18.0682	17.4649	0.395833	0.535769	0.00132111	0.000174705	FALSE
KWMTBOMO13597	130.796	140.284	132.903	125.587	126.667	132.375	131.664	134.042	179.938	121.615	109.106	119.76	158.395	167.067	172.464	183.351	179.792	191.694	0.892892	0.448496	0.0065494	1.89042e-05	FALSE
KWMTBOMO13887	5.75082	4.67602	6.99861	4.68708	6.74816	5.15828	6.93719	8.33181	10.3062	5.07284	7.66661	5.08168	7.54909	11.0732	9.63956	10.1326	9.41257	12.4874	0.580143	1	0.00576103	1.51241e-05	FALSE
KWMTBOMO06046	70.6663	73.3588	76.2058	66.8666	68.4155	80.6032	79.4371	75.2029	132.514	76.3039	60.1986	74.2243	87.7482	85.4462	86.1409	109.985	97.6609	112.173	0.816666	0.68846	0.0132383	6.89988e-06	FALSE
KWMTBOMO06909	106.618	107.448	106.948	98.0901	104.408	109.216	120.363	129.586	142.94	117.443	120.461	121.372	128.487	136.743	144.625	151.875	142.702	152.418	0.981954	0.904553	0.00241273	2.45403e-05	FALSE
KWMTBOMO06581	0.162139	0.237305	0.284966	0.289467	0.518203	0.408828	0.238157	0.476724	1.43752	0.0877214	0.298291	0.23067	0.68897	0.873317	1.13068	0.331038	0.945092	1.40489	0.164709	0.180231	5.76903e-05	0.0308587	FALSE
KWMTBOMO14500	64.5437	67.1994	68.9927	61.5632	57.3012	65.6511	66.8391	73.6131	115.491	60.4892	64.0068	50.3846	77.7919	94.8527	82.0096	88.4299	86.336	86.8904	0.884427	0.51224	0.00405245	2.92383e-05	FALSE
KWMTBOMO08578	67.416	59.5186	56.237	62.7862	65.3296	62.6831	81.0402	94.9628	86.949	79.8772	93.2452	74.2051	91.3231	101.72	74.9919	72.7067	81.1533	86.9841	0.528787	0.513042	9.20751e-05	0.00215604	FALSE
KWMTBOMO15287	90.9772	87.1309	74.9502	65.3322	73.7478	83.1874	54.2588	111.954	113.299	76.5274	87.5872	40.4356	100.854	147.853	101.398	96.3975	109.524	122.832	0.922241	0.539136	0.00258917	4.26473e-05	FALSE
KWMTBOMO11977	111.875	115.517	115.867	114.469	120.077	124.273	93.7362	113.564	153.498	123.896	105.468	126.095	150.017	161.518	156.739	148.907	157.997	175.741	0.769382	0.757282	0.000268948	0.000353008	FALSE
KWMTBOMO15509	10.2572	10.0769	10.719	10.4664	13.437	13.2167	14.9436	11.6034	13.5039	18.3079	22.7998	17.4526	14.674	12.3404	11.1224	18.3042	16.4691	16.0963	0.825919	0.0672274	0.00693802	0.000147101	TRUE
KWMTBOMO14571	2.27497	2.28504	2.87463	2.15021	2.20978	2.91414	3.84937	3.44282	6.16647	2.80554	3.60501	1.63186	4.04036	4.2647	5.91791	4.9056	4.87521	4.34823	0.264148	1	0.00161612	0.000134665	FALSE
KWMTBOMO03989	6.13581	6.28287	6.86291	10.2798	11.1954	8.73799	5.07236	7.70766	2.1901	8.08231	7.61172	14.192	11.1623	9.53648	12.1495	4.90814	10.2313	8.741	0.249489	0.843649	3.09898e-07	0.929894	FALSE
KWMTBOMO01237	2.91993	3.61784	4.07293	5.50256	4.83892	4.409	4.31161	7.01808	8.43468	3.76132	6.15146	4.28596	5.49372	6.40745	6.97658	6.3229	6.97908	9.41234	0.164577	0.712293	0.000333724	0.00162368	FALSE
KWMTBOMO13268	3.85376	4.79645	4.94657	4.2143	4.89312	5.06077	5.85119	4.72363	5.55352	6.90551	9.14404	6.71056	6.23812	5.22027	4.62685	7.7749	6.8462	5.73788	1	0.0338535	0.0382086	5.00468e-05	TRUE
KWMTBOMO11958	39.7488	39.3368	40.3431	34.8593	38.1673	40.162	44.7062	43.4418	57.759	32.8943	44.4443	33.5717	55.4626	47.655	48.7037	60.1866	46.4695	54.5225	0.975114	0.645155	0.00185049	5.60134e-05	FALSE
KWMTBOMO07082	33.3281	30.6712	34.3866	29.3083	30.7771	34.5821	35.7881	35.0819	53.8581	30.7138	31.889	33.0662	42.2114	41.8072	44.1292	43.6797	41.6081	46.355	0.897771	0.795248	0.000995751	9.40722e-05	FALSE
KWMTBOMO11946	2.43058	4.69696	3.08213	2.19783	3.32924	3.14752	2.62738	3.66603	5.89185	3.24482	2.36439	1.44347	2.61204	5.46901	4.08038	5.56596	7.24479	5.35624	1	0.413432	0.313181	5.30712e-07	FALSE
KWMTBOMO00753	0	0.148569	0.0594694	0	0	0	0.0745513	0	0.0710515	0	0	0	0.476747	0.328054	0.569759	0.508711	0.887538	0.329834	1	1	0.00504008	1.39039e-05	TRUE
KWMTBOMO08528	5.53835	6.12444	5.23947	4.24069	4.98245	6.37583	7.05031	8.75716	11.1989	5.3935	5.69293	4.60247	7.37669	8.24213	7.41036	9.43443	6.99454	8.0647	0.25825	0.803445	0.00265767	0.000129074	FALSE
KWMTBOMO04868	6.40541	5.92441	6.61914	8.24314	7.10831	6.48487	6.59905	7.61179	12.5785	7.00318	6.52339	5.37002	8.95335	10.2065	9.896	10.0066	10.4361	15.2242	0.651853	0.389119	0.000879775	0.000326001	FALSE
KWMTBOMO04401	0.123595	0.0376859	0	0.0965361	0.115212	0.0531204	0.0945529	0.113561	0.12616	0.208962	0.406037	0.423886	0.103655	0.0554757	0.0656928	0.301091	0.450263	0.348605	0.665898	0.00545723	0.774125	2.61173e-05	TRUE
KWMTBOMO14212	1.26038	1.06424	1.79865	1.29817	1.44603	3.4447	2.2548	1.71037	2.37515	1.44248	4.84137	0.788179	2.9272	3.74249	4.61727	5.30859	5.06259	5.0754	0.686031	1	0.000302972	0.00037542	FALSE
KWMTBOMO12212	86.9665	79.3451	78.7617	85.3331	85.4193	86.1175	101.822	116.733	119.775	88.7781	96.3177	90.148	107.981	127.245	94.3242	119.128	106.55	112.184	0.577187	0.971184	0.000799516	0.000175804	FALSE
KWMTBOMO12380	0	0.0140978	0.0112862	0	0	0.0264956	0.0141484	0.0339855	0.0269685	0.015634	0.045568	0.0763488	0.0775521	0.00518819	0	0.0750895	0.16142	0.104327	0.495118	0.0997932	0.434117	3.73278e-06	FALSE
KWMTBOMO02578	31.7012	31.4699	34.0861	24.1177	27.5603	35.0947	31.1557	35.0525	43.8634	27.225	32.3236	24.1151	42.423	40.8683	41.7127	43.7644	39.6584	43.6608	0.957108	0.640519	0.00140416	9.98338e-05	TRUE
KWMTBOMO15749	6.37703	5.6376	6.43555	5.92169	7.56888	8.38801	7.33424	9.94121	7.93857	5.38361	6.86147	7.17616	9.66747	11.1804	8.91736	9.57232	9.97881	11.048	0.686157	0.480226	0.000156226	0.0017056	FALSE
KWMTBOMO15141	0.649665	0.532373	0.753279	1.44075	1.36261	0.8144	1.26737	1.70123	1.19603	1.75743	1.86751	2.59947	0.998898	0.91126	0.802842	1.57324	2.18186	2.20806	0.030877	0.100715	0.0322254	0.000879381	TRUE
KWMTBOMO04183	23.2714	21.7493	21.7141	24.3993	29.9266	22.2528	24.4399	20.3447	29.0755	26.168	26.9617	29.1755	30.1801	29.173	31.384	32.0119	36.2862	36.7884	0.885096	1	0.000439101	0.000236036	FALSE
KWMTBOMO09064	11.0972	10.1211	10.7156	9.73058	11.2469	10.3269	11.9005	13.2101	16.4972	11.9214	10.7434	9.95458	13.672	12.6288	13.5714	14.3315	14.1914	15.3786	0.772834	0.885491	0.00371744	4.04895e-05	FALSE
KWMTBOMO12584	11.7996	10.768	11.9591	13.4852	13.9442	13.8129	13.5512	13.35	15.4326	13.3819	14.4745	13.7565	16.078	16.8575	15.9936	16.6989	17.1879	16.7719	0.961987	0.757282	6.52664e-05	0.00224512	FALSE
KWMTBOMO07821	108.367	107.254	104.195	89.4748	91.3433	98.6613	83.4357	98.1957	147.055	81.5066	81.9252	62.1643	129.538	144.667	120.354	130.835	129.066	119.39	0.729828	0.128819	0.00732195	0.000171445	FALSE
KWMTBOMO02833	39.375	40.194	34.1001	32.321	36.8413	37.3781	36.4616	37.6256	65.1062	33.8067	34.1949	25.1383	40.3928	57.5542	37.6349	46.7097	57.69	57.8666	0.980067	0.271354	0.0587162	7.56328e-06	FALSE
KWMTBOMO10696	0.100543	0	0	0	0	0	0	0	0	0	0	0	0.11243	0.270774	0.128257	0.373234	0.549428	0.816732	0.760433	1	0.150731	1.04086e-06	FALSE
KWMTBOMO00053	0	0	0	0	0	0	0	0	0	0.0699702	0.0906398	0.0700921	0	0	0	0.096018	0.209401	0.20233	1	0.0167481	1	7.16557e-06	FALSE
KWMTBOMO16231	5.44095	6.28943	5.03507	7.14031	7.61331	6.74789	8.10124	8.53602	10.5156	4.28373	6.02939	6.06544	7.90037	8.38359	9.25427	8.59156	8.974	10.9578	0.241988	0.129092	0.000931603	0.00412885	FALSE
KWMTBOMO15376	18.9186	19.5533	17.0219	18.4639	19.1397	17.8283	19.5892	26.4115	25.7647	19.9023	23.6454	19.3389	23.5372	24.2295	21.2374	26.7131	23.9949	25.0187	0.802215	0.958723	0.00362926	4.45875e-05	FALSE
KWMTBOMO12598	0	0.0557135	0.044602	0	0.145994	0.157063	0	0	0.0532886	1.05034	0.840379	0.464192	0.30648	0.0410067	0.0388472	0.508711	0.943009	0.453522	1	0.000713549	0.385627	0.00045794	FALSE
KWMTBOMO05885	13.9641	15.539	13.5293	13.1397	12.0777	15.3858	17.5331	20.5288	20.5307	17.6704	20.8094	16.7137	19.1565	21.3881	17.048	17.9025	17.5692	19.6851	0.61963	0.343687	0.00129558	0.000473319	FALSE
KWMTBOMO05624	2.8792	1.49245	1.40564	2.37736	2.53056	1.07247	0.881061	1.26982	1.17558	0.194715	1.79717	0.146291	1.44881	3.4893	2.81583	3.87442	5.50677	5.91202	0.103651	0.0870851	0.289338	5.09091e-05	FALSE
KWMTBOMO12285	111.983	99.6817	100.432	113.28	120.191	105.448	106.824	127.518	160.806	122.844	120.618	136.316	125.158	160.724	157.053	122.949	172.744	192.736	0.904375	0.986939	0.000420442	0.000375304	TRUE
KWMTBOMO13245	0	0.0503844	0	0.0460945	0	0.0118366	0.0126413	0.0151826	0.0361436	0.0558747	0.0135713	0.0104948	0.207873	0.166879	0.0702628	0.0766753	0.238285	0.260999	1	1	0.00122742	0.000117695	TRUE
KWMTBOMO01455	3.62779	2.63373	4.34343	3.12269	6.02733	5.14785	2.27314	4.50786	6.19698	3.68011	3.9727	3.33543	5.89185	6.78474	6.90491	5.97196	7.9717	7.83506	1	0.244253	0.000159273	0.00371785	FALSE
KWMTBOMO02665	0.0850867	0.103777	0	0.151905	0.0906469	0.195039	0.104149	0	0.132347	0.920682	0.782681	0.489965	0.0634307	0.203687	0.385921	0.210571	0.688835	0.767972	1	0.000414756	0.0901507	0.00390913	TRUE
KWMTBOMO03550	9.32072	9.47341	9.20667	9.2876	9.81434	10.9311	7.20795	11.7905	13.2756	8.69776	8.59277	7.67276	9.69549	11.9347	13.211	15.1543	14.3457	14.6732	1	0.186946	0.0271202	2.91409e-05	FALSE
KWMTBOMO09629	4.57768	4.73924	4.539	5.27414	6.17164	5.21607	4.61508	6.70361	8.39323	5.45966	5.82896	5.38202	5.90258	6.18799	6.69202	6.47122	6.71164	7.97515	0.542963	0.729369	0.000268904	0.00144605	FALSE
KWMTBOMO08735	0.686209	0.836941	0.618481	1.03661	1.12469	0.604983	1.29222	0.698401	2.03207	0.642559	1.38729	1.18008	1.12149	1.80065	1.7956	2.10644	2.2435	2.62035	0.404745	1	0.00563614	6.9474e-05	FALSE
KWMTBOMO07206	100.572	97.047	91.7206	101.725	112.144	101.027	99.7732	98.172	91.3423	113.449	122.076	98.3305	128.464	142.237	128.809	120.306	141.749	140.509	0.601245	0.940063	0.000216385	0.00138362	FALSE
KWMTBOMO03409	0.204111	0.174262	0.179366	0.14576	0.293556	0.257329	0.0499678	0.120026	0.119055	0.510735	0.348686	0.445943	0.182593	0.146585	0.225656	0.492501	0.669228	0.663211	0.0799019	0.149238	0.826029	1.77207e-05	FALSE
KWMTBOMO04652	733.958	743.253	779.287	563.195	614.485	733.506	678.168	756.452	926.28	642.442	680.639	579.577	927.95	984.636	804.834	965.169	928.544	940.808	0.759521	0.747226	0.0154844	2.04248e-05	FALSE
KWMTBOMO08306	0.498323	0.648302	0.356816	0.385518	0.495494	0.533062	0.28465	0.68375	0.968884	0.808816	1.26603	1.21534	0.594386	0.864868	0.45204	1.14075	1.61371	1.37931	0.981954	0.0420722	0.423309	1.04677e-05	TRUE
KWMTBOMO04447	10.6584	10.3008	11.0337	11.1125	13.2534	12.2836	16.6232	14.5267	16.0201	17.3862	21.2533	16.5297	14.6384	13.5864	10.7736	17.1102	15.466	15.4591	0.421337	0.114148	0.0110289	0.000347036	TRUE
KWMTBOMO14458	24.0781	25.5532	25.1777	25.3153	24.7034	25.8596	28.6186	29.7042	39.65	25.1493	27.5948	21.3636	28.8076	27.6827	34.7756	38.6861	34.1174	32.8481	0.781614	0.617855	0.0108488	3.56093e-05	FALSE
KWMTBOMO12332	401.386	406.844	428.207	366.113	400.622	428.221	409.216	451.77	557.679	428.499	435.039	388.195	529.878	611.44	469.762	521.884	554.502	589.032	0.99183	0.904953	0.00252596	8.86676e-05	FALSE
KWMTBOMO00299	15.0212	14.3476	14.0484	11.4701	13.7373	14.8826	14.1221	12.3717	13.1425	14.4423	17.1826	18.6207	19.8327	13.5658	17.6611	21.0784	21.7574	17.6006	0.283696	0.629264	0.0490267	2.4095e-05	FALSE
KWMTBOMO01298	0.336331	0	0.205248	0	0.0895773	0	0.0514602	0.185416	0.490444	0	0	0.170888	0.56414	0.528369	0.572051	0.273113	0.816849	0.872747	1	0.911195	0.0198036	1.18215e-05	FALSE
KWMTBOMO01684	19.6669	22.1377	21.1064	23.4592	24.6903	21.0015	20.3437	21.037	23.1956	21.6205	23.4343	22.2011	27.2236	35.712	27.6545	23.4914	34.7017	33.5468	0.654644	0.644093	0.000249186	0.00204559	FALSE
KWMTBOMO10555	12.9881	11.1986	10.7241	13.7985	14.1773	11.9553	9.70945	13.669	12.3043	18.6283	16.8384	15.5015	14.751	18.6238	16.0369	14.9657	19.5475	16.994	0.630766	0.519904	0.000368562	0.00178071	FALSE
KWMTBOMO11469	2.76173	3.05934	2.5234	3.57349	2.78024	2.93296	2.88424	3.05434	4.04937	5.0034	4.52812	5.12369	3.82487	4.11685	2.34865	4.46761	6.46128	6.35744	1	0.131575	0.140129	1.24788e-05	TRUE
KWMTBOMO11975	50.3837	47.8772	54.5545	46.9686	50.9742	52.5829	64.0345	62.4388	74.0113	48.6912	54.8671	46.5449	65.2717	55.2881	62.3883	76.0918	67.3892	67.6488	0.777023	0.721928	0.0117117	3.56682e-05	FALSE
KWMTBOMO14339	31.9297	27.5914	25.4019	17.482	14.8735	21.2608	20.4514	24.5628	40.1137	19.0582	19.6627	12.6765	29.9586	30.3171	28.0884	32.6913	29.3552	25.2895	0.64386	0.601881	0.198026	3.11266e-06	FALSE
KWMTBOMO13786	59.5735	53.6543	65.59	46.7324	47.8782	62.7246	69.4311	67.6053	104.19	61.3002	65.175	49.4346	77.1349	85.6351	62.0561	80.1525	68.6511	83.8702	0.693094	1	0.00807229	4.86258e-05	FALSE
KWMTBOMO09772	5.9447	6.50686	5.75485	5.17047	5.68361	4.65869	5.03759	6.79728	7.58693	9.41504	8.1457	6.14421	7.38611	6.34003	8.46911	7.82744	9.74868	9.40115	0.823647	0.217095	0.089957	1.76901e-05	FALSE
KWMTBOMO13768	7.67659	9.03666	7.23439	8.20054	8.66424	8.58194	6.04606	9.43536	13.066	8.34051	10.1084	7.14548	9.69235	12.0456	10.1003	11.0367	11.3279	11.1881	1	0.730152	0.00220394	0.000178385	FALSE
KWMTBOMO10024	49.2942	48.5336	49.601	41.1053	40.1883	48.195	50.7229	56.0796	73.0339	53.377	54.4547	38.9553	67.6926	61.817	49.8814	63.9062	58.3754	60.9213	0.985221	0.983166	0.00999502	3.02688e-05	FALSE
KWMTBOMO15218	9.98447	7.95475	7.73102	7.71471	11.2088	10.459	10.4473	11.4427	11.9921	11.9073	9.94618	10.4189	12.1853	13.3242	11.0019	10.9349	14.7647	14.9953	0.736838	1	0.000399155	0.00106571	FALSE
KWMTBOMO01025	2.13514	1.76709	1.68271	2.00123	1.60851	1.59063	1.53075	1.16587	0.907361	2.04216	1.24255	1.65828	2.04648	1.97148	3.20355	2.49102	3.12989	2.75303	0.0285437	0.737152	0.0753407	0.000206589	TRUE
KWMTBOMO08592	9.50135	7.64835	11.6893	9.38607	9.98728	9.94592	6.82294	9.59138	17.5867	8.05341	8.90642	9.91266	13.4579	16.3196	11.5278	17.4002	13.7687	14.1785	1	0.551573	0.00994532	6.15248e-05	FALSE
KWMTBOMO06520	40.7827	39.4006	38.893	39.8625	37.063	41.9672	35.0689	43.3009	63.9464	36.3788	36.4965	36.8383	52.3877	53.0134	47.8598	54.466	48.1046	49.8709	1	0.424549	0.000958609	0.000876039	FALSE
KWMTBOMO12422	0.118767	0.57942	0.231931	0.424069	0.31632	0.272242	0.145375	0.523801	1.87043	0.24096	0.546246	0.543104	0.929656	2.02573	0.707019	1.21243	1.00957	1.28635	0.436	0.936847	0.00459703	0.0001919	FALSE
KWMTBOMO08023	4.54186	4.20239	5.96393	4.93971	4.83865	5.98335	5.23989	6.90727	8.52618	4.73093	6.03701	6.15386	6.83013	8.90431	6.9703	9.30214	7.35389	9.80078	0.684955	1	0.00502925	0.00010651	FALSE
KWMTBOMO04205	0.510403	0.095772	0.345021	0.280376	0.836549	0.494986	0.144174	0.865787	0.595423	0.584145	0.619122	1.43631	0.482938	0.105736	0.400672	1.53034	2.43156	2.4097	0.777018	0.520361	0.892829	1.03504e-06	TRUE
KWMTBOMO05259	127.463	117.455	114	109.395	112.202	110.373	112.85	124.529	157.243	108.364	123.692	115.699	141.362	179.19	134.488	146.612	152.438	156.47	0.877974	0.9016	0.00658811	7.22888e-05	FALSE
KWMTBOMO09386	3.20746	5.31443	4.3727	4.29471	3.83614	4.8206	5.5187	6.53917	6.38921	5.19777	6.08376	5.59632	5.24465	7.06255	6.4333	7.32933	6.61414	6.33617	0.592813	0.569865	0.0124314	9.17462e-05	FALSE
KWMTBOMO07349	75.1862	72.5041	67.3211	76.3965	89.4959	82.3918	66.4885	84.3353	61.5269	90.4918	78.2119	89.7386	90.3696	124.593	114.312	77.4955	107.064	111.872	0.563563	0.910587	4.41886e-05	0.0173405	FALSE
KWMTBOMO02681	0	0	0	0.183712	0.0365424	0.0786259	0	0.100852	0	0.695913	0.450745	0.453132	0	0	0	0.604821	0.374881	0.897815	0.760433	0.00466559	1	0.000113391	FALSE
KWMTBOMO07145	77.0597	63.8867	61.3261	63.2249	67.4378	64.136	50.7491	70.475	147.475	71.2657	56.4286	81.2541	71.4059	109.221	86.2065	72.8888	108.262	110.426	0.830163	1	0.00731801	7.43392e-05	FALSE
KWMTBOMO16540	0.510403	0	0.345021	0.210282	0.794721	0.404989	0.144174	0.865787	0.595423	0.584145	0.567529	1.43631	0.482938	0.105736	0.200336	1.45746	2.19317	2.23251	0.71398	0.407498	1	1.55631e-06	TRUE
KWMTBOMO16001	22.0453	18.6847	19.9617	39.4051	39.9772	44.1705	23.26	35.6263	35.6184	31.2616	39.2806	43.3941	22.264	32.5363	24.0591	44.5341	63.9775	65.0885	0.277674	0.469578	0.0100631	0.000368199	FALSE
KWMTBOMO00874	22.7904	21.8614	23.2808	18.2121	20.8327	23.7366	21.3741	27.8606	42.0594	17.4012	23.3009	14.809	24.4797	28.1009	26.9486	28.8719	29.2971	30.293	0.760433	0.340457	0.0236938	8.01448e-05	FALSE
KWMTBOMO01600	0.290395	0.509137	0.283545	0.364529	0.377046	0.48884	0.355454	0.466935	0.518737	0.859201	1.35947	1.25416	0.294283	0.236249	0.33957	0.564263	0.793444	0.655258	0.990653	0.00014989	0.961673	0.003645	TRUE
KWMTBOMO13185	6.95715	7.66153	5.71582	6.2103	7.86752	6.37382	7.13785	10.294	9.7445	7.49145	5.56232	8.67137	9.54204	9.25702	7.69727	9.67435	8.83121	10.5266	0.734166	1	0.00642263	0.000113033	FALSE
KWMTBOMO13116	10.2948	10.0003	11.7803	11.587	10.9242	12.522	12.2028	12.2632	16.1158	11.6404	12.753	10.875	14.4013	14.7758	12.8384	15.294	15.5158	14.0847	0.874035	0.741464	0.00107542	0.000811241	FALSE
KWMTBOMO01420	227.087	241.536	240.771	208.083	227.777	235.924	216.282	254.789	319.638	210.934	237.75	196.289	290.092	309.202	263.94	295.276	304.579	325.741	0.921666	0.60015	0.00980226	0.00010436	FALSE
KWMTBOMO03176	266.499	310.187	286.153	227.598	236.841	287.784	286.459	312.179	395.474	289.838	281.23	235.662	355.668	379.434	323.13	369.314	347.932	361.927	1	0.975008	0.0096512	6.11e-05	FALSE
KWMTBOMO05411	20.3943	17.4411	18.7419	17.3911	24.5388	21.5044	19.912	21.2342	27.7101	25.5077	23.3317	20.7245	25.0055	28.5175	23.3429	25.9186	27.1551	31.4009	0.986537	1	0.000673331	0.000880928	FALSE
KWMTBOMO10074	69.8465	75.5225	76.571	62.1003	59.3015	79.2557	74.8859	85.9204	106.515	53.0347	70.3459	49.3592	88.936	80.1763	94.5583	102.801	98.2137	85.8823	1	0.269409	0.0166124	0.000142825	FALSE
KWMTBOMO01271	98.0182	98.2538	93.8823	81.1168	91.3597	98.3795	93.04	94.4334	123.535	84.1368	85.9054	92.8384	107.336	133.117	107.046	125.482	128.89	118.447	0.790206	0.64132	0.0191164	6.6366e-05	FALSE
KWMTBOMO11892	46.8309	45.093	44.0183	42.8328	43.1148	45.5636	46.1794	50.0862	64.7883	44.5759	49.3156	47.1852	51.0783	54.8879	51.6593	60.3216	59.2348	65.0173	1	0.976759	0.0226065	2.91898e-05	FALSE
KWMTBOMO11450	5.31682	4.08296	3.89355	4.3945	4.95623	5.07809	5.45345	5.3918	8.41353	3.66226	4.91662	3.42684	5.53252	5.96615	4.60531	7.35566	6.60595	7.57593	0.533913	0.233231	0.0741682	7.54879e-05	FALSE
KWMTBOMO05273	37.1216	31.5986	36.5695	31.3121	35.4867	35.4548	41.6516	36.2194	48.6538	30.3348	32.9563	30.2005	42.9927	46.1678	40.683	44.5497	40.8525	49.4099	1	0.372579	0.00534428	0.000351116	FALSE
KWMTBOMO08951	13.3466	13.8788	15.8695	10.4371	12.7183	13.247	12.9982	16.0057	18.9602	14.4538	15.5409	13.2446	19.8743	17.982	14.3353	18.8594	15.203	17.2119	0.893936	0.791357	0.0161813	6.2482e-05	FALSE
KWMTBOMO08455	0.280828	0.627943	0.639808	1.08629	1.84494	1.18016	0.916651	1.51378	2.07484	2.53225	0.738067	1.33175	1.36079	1.89075	1.55236	1.6506	2.44401	1.85877	0.0598717	1	0.000216821	0.0570654	FALSE
KWMTBOMO14679	4.78256	3.42208	3.11316	2.10612	2.85325	4.31203	3.59047	7.21838	9.59625	2.32874	3.85462	3.6288	5.27667	5.26647	5.4772	6.33214	5.73028	7.36703	0.28914	1	0.032954	8.0405e-05	FALSE
KWMTBOMO13445	0	0	0.0763557	0	0	0	0.335021	0	0.54736	0	0	0.0397333	0.0874456	0	0.266015	1.41518	0	1.09402	0.092201	1	0.313267	2.74138e-05	TRUE
KWMTBOMO09346	0.617679	0.465309	0.390246	0.551371	0.658042	0.333145	0.511453	0.42732	0.233125	0.884594	0.883305	0.443068	1.01574	0.880664	0.787937	0.809269	1.16924	1.47574	0.42674	0.631398	0.0063895	0.000464928	FALSE
KWMTBOMO13093	15.0224	15.7644	18.053	16.7717	22.4331	17.3646	22.6314	19.8824	21.7187	24.1394	23.9027	21.2675	22.0629	23.475	20.8557	27.4459	20.7372	23.9887	0.752902	0.667309	0.00066019	0.00249412	FALSE
KWMTBOMO07126	85.3745	79.6438	76.2287	85.84	100.77	75.576	67.2811	100.663	153.64	110.648	88.6425	114.737	96.7331	161.596	118.189	80.0201	134.421	152.833	0.809816	0.784639	0.00031146	0.00437788	TRUE
KWMTBOMO10402	1.9715	1.72197	2.03677	2.20266	2.45264	2.3762	2.07067	2.29996	3.20502	2.97625	2.18958	2.72724	2.56015	3.48255	3.37487	2.36082	4.0159	3.57033	0.787263	0.985374	0.00026116	0.00429308	FALSE
KWMTBOMO14210	4.81635	5.28688	6.22757	5.06799	6.17286	5.30266	4.8771	4.52727	5.31217	5.6261	6.73188	4.28625	6.36499	7.54674	5.69711	7.57154	8.08191	7.03443	0.2635	0.757282	0.0392638	0.000111291	FALSE
KWMTBOMO07233	0.391808	0.119468	0.573849	0.233165	0.382628	0.149686	0.839279	0.576001	0.761789	1.05989	0.343248	0.364973	0.292086	0.850008	0.527574	0.696928	1.70493	0.943031	0.369567	0.257751	0.332719	2.77646e-05	FALSE
KWMTBOMO04419	0	0	0.0309241	0.0282713	0	0.036299	0	0	0	0.0856746	0	0.048276	0	0	0	0.205745	0.1923	0.343027	0.760433	0.833481	0.738178	1.95867e-06	FALSE
KWMTBOMO05563	0.633424	0.356566	0.190302	1.82676	3.01072	2.28963	0	0	0	1.44988	1.72878	1.83201	0	0.218702	0.248622	3.57228	3.19514	3.12243	0.000429098	0.213628	0.44062	0.0239902	FALSE
KWMTBOMO04996	7.26574	7.36205	4.80233	8.78073	8.57413	6.91816	7.38847	8.70948	6.12882	13.3048	10.8698	12.495	12.3746	9.73354	13.7839	18.3615	7.73724	14.1247	1	0.262381	0.000623508	0.00595363	FALSE
KWMTBOMO12633	39.6974	47.1474	39.9048	37.2949	39.1024	37.5918	31.7037	53.576	63.1638	43.3067	37.799	40.8692	49.4846	60.0563	42.5042	54.7178	55.003	55.8007	1	0.988435	0.0459652	2.20155e-05	FALSE
KWMTBOMO04534	242.931	228.987	246.329	195.818	216.535	225.983	221.342	253.436	314.521	213.535	247.116	213.573	278.621	310.879	252.879	291.476	292.973	318.672	0.883757	0.930073	0.0257007	4.90398e-05	FALSE
KWMTBOMO00473	47.6442	44.2706	47.4595	41.1628	42.0784	43.5138	35.9473	36.998	48.1377	38.3677	43.6223	32.2571	52.5525	59.9348	47.9972	57.7702	52.6123	57.5669	0.248386	0.364774	0.0387248	0.000298272	FALSE
KWMTBOMO11960	14.3075	13.4822	16.6773	14.9827	13.5882	15.3812	11.087	12.5006	18.6315	14.4013	13.7002	11.3082	17.4459	20.6099	17.8582	19.3508	17.3743	21.4225	0.458593	0.348653	0.0086331	0.000769032	FALSE
KWMTBOMO15631	6.63747	7.27357	6.80988	6.31593	8.65057	7.37564	8.00078	8.07372	9.35461	11.8942	11.7772	10.7508	8.21337	6.29118	6.67621	11.069	11.8653	11.0085	0.969187	0.0871323	0.422555	3.28385e-05	TRUE
KWMTBOMO04638	8.37754	9.34549	10.3745	10.2597	8.87057	9.13329	13.3182	13.5174	16.6856	13.8876	11.2102	12.6659	12.6239	12.9775	9.55725	12.8472	14.8257	14.4772	0.315809	0.461231	0.0465204	0.000175316	TRUE
KWMTBOMO04608	8.70957	7.78241	9.04984	8.85556	8.33596	9.1815	9.97672	8.83272	15.0504	9.19742	11.2003	9.1819	10.7809	12.0833	10.7736	12.0594	12.6126	15.2597	0.779152	1	0.0107858	0.000144444	FALSE
KWMTBOMO00146	0.0612991	0	0.179559	0	0.228567	0.035128	0.600258	0.180233	0.14302	0.207277	0.402762	0.186875	0.205638	0	0.0781957	0.426661	0.818825	0.802241	0.206759	0.266879	0.992902	2.30786e-05	FALSE
KWMTBOMO09598	133.105	133.214	138.072	110.716	111.709	132.54	124.053	133.388	161.567	113.692	121.819	101.684	167.027	164.594	140.276	164.914	156.231	166.415	0.698581	0.548102	0.0227405	0.000149451	FALSE
KWMTBOMO04985	4.56935	5.74997	3.89502	3.36666	3.47711	4.15637	2.9297	3.41204	3.80749	3.72783	3.62179	2.43222	7.38048	7.35741	4.31767	7.20221	6.34149	6.02262	0.123161	0.595683	0.103152	0.000181643	FALSE
KWMTBOMO12109	0.391596	0.385442	0.268322	1.79072	1.69802	1.874	0.277506	0.363593	0.504913	0.994271	0.929877	0.879649	0.453257	0.400875	0.683576	1.38354	1.8354	1.68661	0.943669	4.11319e-05	0.0562087	0.646481	FALSE
KWMTBOMO05081	0.075445	0.0517596	0.0874775	0.0463004	0.090422	0.0108086	0.0692606	0.0554562	0.093513	0.0573999	0.0681598	0.105416	0.110728	0.211647	0.104261	0.100648	0.320659	0.357497	0.887311	0.672634	0.0305365	7.7501e-05	FALSE
KWMTBOMO08692	8.13425	7.04475	9.41071	8.35935	7.974	7.56011	6.44252	10.2499	12.639	6.98032	8.21896	5.93898	9.24879	11.3827	7.93489	12.3067	12.6171	10.8276	1	0.352322	0.122898	3.47878e-05	FALSE
KWMTBOMO14283	0.980879	0.732087	0.657553	0.744898	0.966994	1.292	0.483837	0.559582	0.888089	1.18809	0.731054	1.13065	1.09684	1.39309	1.45668	1.69832	1.36891	2.23311	0.352901	0.933356	0.00486785	0.000975935	TRUE
KWMTBOMO07992	4.93614	4.8372	4.84756	4.45718	4.04282	5.19958	3.45757	6.33385	5.62523	5.4029	3.337	4.84209	7.17881	7.09502	5.58093	6.80522	7.79594	6.02616	0.791532	0.825803	0.00693755	0.000397197	FALSE
KWMTBOMO11206	1.3315	0.761868	0.722275	1.40867	1.33095	1.14926	0.885329	0.169163	0.536943	1.48967	1.20968	2.17158	1.17643	1.16578	1.95715	1.66285	2.65494	2.4184	0.132363	0.757634	0.0478239	0.000384284	FALSE
KWMTBOMO07851	6.22031	7.78118	6.741	5.55256	5.60728	7.31202	7.97645	8.87656	12.6257	6.16364	7.42551	5.69587	7.66911	7.89531	8.04147	9.66347	8.82643	9.35716	0.552942	0.894747	0.079957	5.0775e-05	FALSE
KWMTBOMO02431	511.933	560.763	505.887	455.62	469.368	502.015	502.067	572.549	692.974	511.606	511.536	469.049	584.993	734.636	564.565	642.631	667.588	662.557	0.93025	0.901128	0.0286802	8.57471e-05	FALSE
KWMTBOMO07979	284.299	312.794	278.195	307.664	327.606	338.55	205.495	366.819	315.442	406.679	237.573	394.326	351.047	554.323	463.085	292.65	438.536	468.802	0.706333	1	0.000183698	0.0171831	TRUE
KWMTBOMO08992	10.7989	8.93379	10.7076	9.90118	9.72092	12.041	11.5275	9.59917	15.8204	10.1904	10.4505	8.76198	11.7948	14.2783	11.6042	13.6732	15.3501	19.1914	1	0.512648	0.0286088	0.000166134	FALSE
KWMTBOMO11801	0	0.423966	0.169705	0.206863	0.61721	0.0664006	0.283659	0.0851709	0.405514	0.783609	1.75103	0.470985	0.129569	0.104017	0.344887	1.12909	1.61813	1.98705	1	0.108049	0.996599	2.2792e-05	TRUE
KWMTBOMO11569	2.54078	2.53677	2.7924	3.49171	3.63847	3.56218	2.31443	3.23141	4.52185	3.59641	3.168	2.78607	3.88513	4.42383	3.61801	3.2463	4.42003	4.4585	0.883716	0.363266	0.00013799	0.0565976	FALSE
KWMTBOMO12803	1.02061	0.815041	1.04992	1.07373	1.11966	0.807675	1.18233	1.58971	1.6867	1.56121	2.04368	1.95079	0.801603	0.970736	0.733626	1.16704	1.65988	1.8588	0.354181	0.0101846	1	0.000710605	TRUE
KWMTBOMO10487	15.2279	13.9427	14.2195	16.6373	19.0335	17.0597	19.0333	17.2787	15.7128	22.8304	19.8699	23.1681	20.6737	18.5221	17.9844	20.1831	20.4194	19.6099	1	0.59112	0.0003999	0.0113983	FALSE
KWMTBOMO13961	220.237	193.338	210.839	196.884	209.106	219.469	216.994	241.277	302.964	214.626	235.199	201.851	259.804	287.812	240.956	271.991	265.275	262.988	0.990341	0.883456	0.00373169	0.0008824	FALSE
KWMTBOMO16127	19.792	19.5115	21.1924	23.4932	28.9761	23.2754	19.3586	23.4734	20.9286	26.5646	22.0194	28.3795	26.2052	27.9045	26.1768	28.0587	32.1811	28.0011	0.696472	0.842018	0.000485492	0.0101923	FALSE
KWMTBOMO06913	781.4	825.569	799.406	670.132	660.873	729.741	721.901	708.835	952.025	759.768	707.018	689.823	886.581	1010.37	859.132	966.861	939.026	921.731	0.598297	0.907814	0.044272	0.000125555	FALSE
KWMTBOMO04596	1.85984	1.35609	1.53962	1.69628	2.47672	2.27062	2.47447	2.02091	2.09889	2.54289	1.67361	2.89656	2.50922	2.3229	2.02865	3.56458	2.79858	4.17837	0.676933	1	0.0124297	0.000361196	TRUE
KWMTBOMO07687	22.0587	17.4165	20.0193	17.5084	17.196	17.6082	19.5534	17.2762	27.3536	15.3688	17.7427	11.9984	20.628	22.5705	19.4209	26.2467	20.4108	25.6017	0.816116	0.206975	0.174981	0.000104449	FALSE
KWMTBOMO00926	2.59434	1.52046	1.71069	2.64667	3.66124	2.62588	2.63943	2.12988	2.90858	4.23816	5.49013	6.95037	1.84613	2.54067	1.97707	3.72093	6.30089	6.17328	0.85024	0.0362142	0.469271	0.000234578	TRUE
KWMTBOMO15125	30.8458	30.514	31.1694	26.5854	27.4275	30.2783	30.4423	33.4164	40.5054	24.9197	33.2832	23.3174	34.1313	34.9995	35.6628	41.3905	36.1175	37.5945	0.944682	0.617855	0.0409314	0.00014549	FALSE
KWMTBOMO10699	1.30603	0.756631	0.541968	0.816078	1.00875	1.04781	0.799313	0.912002	0.609432	0.706595	1.07265	1.72533	1.49694	1.49484	0.777478	1.63627	2.69616	2.50492	0.644554	0.876318	0.205482	3.27487e-05	FALSE
KWMTBOMO06983	11.5731	12.3726	12.7649	10.9046	13.2426	14.5742	15.565	9.242	17.1678	14.8803	13.0489	14.3739	18.4533	17.2512	13.7911	18.6961	18.0444	18.7633	1	1	0.00929799	0.000477706	FALSE
KWMTBOMO08442	22.704	21.7806	19.933	18.2571	25.0414	18.8492	18.0755	21.3728	34.6766	22.4509	21.6618	20.241	24.4068	28.6026	23.2022	23.1596	33.6409	33.2695	1	0.876063	0.0211974	0.000262029	FALSE
KWMTBOMO05294	0.327142	0.659221	0.805507	0.634834	0.636428	0.570568	0.92274	0.94096	1.02876	1.1543	0.915862	0.96841	0.508965	0.689502	0.568518	1.04281	1.1918	1.27095	0.487486	0.182592	0.81441	6.80634e-05	TRUE
KWMTBOMO09319	0.0212558	0	0	0.0948701	0.0452897	0.535958	0.0520358	0.124994	0.049593	0.0574997	0.13966	0.2808	0	0.190814	0.0361531	1.1244	0.722738	2.05279	0.205012	0.779403	0.128204	0.000246565	FALSE
KWMTBOMO07146	63.9005	61.789	57.6404	54.6771	64.4256	55.1625	41.7536	51.1207	89.808	53.1955	45.7977	57.3772	56.7373	93.5786	69.0793	64.6146	93.6753	85.8974	0.671267	0.420455	0.0568294	0.000316353	FALSE
KWMTBOMO11840	0.771985	1.08641	1.04369	1.00716	1.5816	1.76957	1.01763	2.70631	1.3855	1.68672	1.63874	2.17242	1.85931	3.46507	2.72707	1.70842	2.52394	2.25112	0.528787	0.800209	0.000240547	0.055372	FALSE
KWMTBOMO05447	3.5373	4.26413	2.44983	1.6155	2.54151	3.34705	3.27251	3.02338	4.07854	2.89291	2.21606	2.00627	4.23146	5.02163	3.91768	5.42038	4.54527	4.78902	0.749614	0.788133	0.101768	9.54969e-05	FALSE
KWMTBOMO08541	9.50135	8.164	8.66139	6.9195	8.14981	8.60449	9.83694	11.6051	10.4432	9.21873	10.2933	8.51807	9.89661	11.616	9.08376	10.3659	10.8709	10.9813	0.998771	0.813033	0.0413228	0.000177151	FALSE
KWMTBOMO08275	0	0	0	0.171341	0.0340816	0.0366656	0	0	0	0.04327	0.0420392	0.0650181	0.0357732	0	0	0.593782	0.621575	0.548613	1	0.824128	1	7.21845e-06	TRUE
KWMTBOMO05992	26.2548	22.1835	27.6423	21.4631	23.0539	26.2686	20.8865	26.1117	26.5112	23.342	21.7607	20.2168	26.3231	32.1332	29.6495	27.6407	33.4366	31.4325	0.42684	0.42742	0.0403105	0.000818212	FALSE
KWMTBOMO14850	323.521	313.003	309.859	290.572	309.437	300.555	282.725	322.382	393.262	299.947	320.756	313.214	374.731	441.225	351.166	359.584	393.215	403.143	0.764481	0.879377	0.00906011	0.000989333	FALSE
KWMTBOMO05557	0.0979521	0	0	0.0437185	0.0521765	0	0.0599485	0	0	0.264973	0.225256	0.199076	0.0821493	0	0	0.136355	0.386582	0.243125	0.922473	0.0115529	1	0.000603416	FALSE
KWMTBOMO06528	16.0868	17.8222	16.571	17.1382	18.0455	17.3109	16.0013	20.0851	24.6142	17.0167	19.2451	17.5125	20.2235	19.7058	20.4792	19.7333	24.8664	23.8641	1	0.808798	0.0110226	0.000760718	FALSE
KWMTBOMO10233	25.01	30.6532	19.3924	37.6464	50.0888	48.2659	23.7852	34.7849	31.8219	46.4301	38.8263	145.388	28.1039	62.7323	76.6318	28.2734	46.0031	62.0216	1	0.266528	6.54765e-05	0.396033	FALSE
KWMTBOMO02491	0	0.0396863	0.0953139	0.145229	0.207991	0.149174	0	0.0478357	0.227754	0.132033	0.085518	0.23146	0	0	0	0.603949	0.869301	0.646113	0.858833	0.985374	0.336744	2.64576e-05	FALSE
KWMTBOMO12583	5.37976	4.44487	5.21049	6.00281	6.19352	4.82329	5.73534	7.14347	5.31426	7.92197	7.35455	5.81957	5.87024	6.77678	6.82576	7.81107	8.58764	9.5938	1	0.744984	0.0353813	0.000316353	FALSE
KWMTBOMO06106	25.5225	25.0827	26.7093	26.5424	26.0806	24.9084	33.3621	31.0254	32.9378	31.8607	29.1725	29.9877	25.3063	25.2254	40.3171	43.1132	28.9431	40.9493	0.906084	0.848204	0.0827563	0.000135871	FALSE
KWMTBOMO01644	5.62702	5.21291	4.1132	4.03483	4.58613	3.94707	3.50029	5.6505	7.71219	4.74122	5.01041	2.96842	5.70774	7.34245	6.0667	5.90697	5.63831	9.04749	0.976651	0.834703	0.0387462	0.000291427	FALSE
KWMTBOMO13325	11.8006	11.4234	14.0149	11.4091	12.6078	11.5485	13.6787	13.8935	13.4902	12.4853	13.752	16.5788	12.7231	13.6288	14.3489	16.537	14.289	16.4647	0.852594	0.736751	0.103532	0.000159151	TRUE
KWMTBOMO06867	47.036	54.4968	55.6633	47.2971	52.2982	51.4072	49.0346	45.113	52.7241	50.4207	47.8616	59.1924	59.8713	52.8284	58.5634	72.13	61.8998	63.7768	0.363559	0.915153	0.101768	0.000308733	FALSE
KWMTBOMO08791	197.771	211.204	211.285	188.797	192.089	202.498	210.147	216.222	276.46	204.133	213.555	194.499	245.042	278.117	215.317	262.899	241.031	256.18	0.958857	0.909359	0.0231409	0.000607855	FALSE
KWMTBOMO08914	0.886793	0.598734	0.726716	0.607833	0.388019	0.399289	0.6978	0.582001	0.97909	0.663978	0.457806	0.756323	0.77914	0.838723	1.21203	0.749501	1.28841	1.42928	0.811028	0.718498	0.180156	0.00011798	TRUE
KWMTBOMO05191	19.7444	15.2933	18.6579	15.9538	18.2878	16.2738	20.666	19.6279	20.4787	21.0205	17.4984	19.8847	23.2636	22.0369	18.5935	21.7327	21.1887	21.1364	0.939931	0.874565	0.0218149	0.000778209	FALSE
KWMTBOMO11192	107.243	115.446	110.789	108.613	105.939	111.667	110.441	121.314	137.364	121.131	123.378	122.04	124.097	128.929	145.546	149.789	136.916	131.616	0.898478	0.989285	0.0175314	0.000903512	FALSE
KWMTBOMO12384	11.933	13.6754	12.3989	11.0137	14.6796	11.7671	14.4962	12.0483	20.4871	12.2421	11.0655	11.1652	14.6026	17.0588	12.7139	16.6324	15.7485	20.2809	0.957627	0.504063	0.0693261	0.000461788	FALSE
KWMTBOMO01802	35.7606	32.6322	33.4133	53.6611	58.4253	42.6912	28.1484	35.1887	23.1425	55.0765	37.4226	72.4935	41.798	51.1295	57.9156	35.7551	51.3821	45.894	0.186239	1	0.00010211	0.873765	FALSE
KWMTBOMO01915	16.1523	16.4169	11.6738	12.086	13.1589	13.0676	10.2732	18.8568	24.662	7.06815	13.0059	8.60921	13.0152	22.745	13.3997	15.6513	22.7875	19.0809	1	0.124889	0.330951	0.000464956	FALSE
KWMTBOMO08110	21.8843	24.9816	23.8774	22.3158	25.3056	23.7431	35.0807	28.2795	32.3436	31.7066	35.7171	27.0662	30.7418	28.8042	20.6642	36.3548	27.1427	33.0375	0.665384	0.412081	0.119526	0.000611307	FALSE
KWMTBOMO12250	0.548155	0.272377	0.475755	0.41682	0.389317	0.232686	0.795214	0.358155	0.260522	0.713955	0.693646	0.55703	0.113511	0.182252	0.258981	0.65944	0.739615	0.916206	0.976677	0.176013	0.13978	0.000846377	TRUE
KWMTBOMO00255	5.68908	7.15334	7.10108	6.8584	7.12306	6.92369	8.61482	7.15646	9.51038	9.28141	11.4066	8.10559	7.34543	8.58204	7.43181	11.3759	8.974	11.2225	0.907749	0.42771	0.155199	0.00034235	FALSE
KWMTBOMO03988	1.82169	3.79019	2.51113	2.16817	2.89207	1.88318	4.15357	3.83333	2.75017	3.62346	3.28569	4.39202	2.79596	3.46306	3.46295	4.27623	3.38332	3.86873	0.868719	0.168882	0.271123	0.000548842	FALSE
KWMTBOMO02445	97.9233	96.8356	94.3378	84.1247	90.5308	90.8609	91.2228	96.2921	120.677	96.5446	107.064	89.7933	107.442	122.877	94.4376	113.748	112.207	118.773	0.784232	1	0.0662614	0.000464956	FALSE
KWMTBOMO03075	0	0	0	0	0.198475	0	0	0.136941	0	0.251984	1.10167	0	0	0.250864	0	0.605133	1.13118	1.0089	1	0.255814	0.519458	0.000182015	FALSE
KWMTBOMO02760	0.837209	0.973616	0.646364	1.02541	0.788207	0.892598	0.571967	1.03043	0.726822	0.921704	1.35602	1.89938	0.740241	0.69913	0.397388	1.46359	1.70233	2.07363	0.648945	0.386283	0.772068	0.000132697	TRUE
KWMTBOMO07510	8.16885	9.75122	8.93781	8.32624	7.09791	7.76887	6.87872	7.92089	8.24544	10.7354	10.5823	8.88984	8.2924	11.8059	8.12949	10.3769	12.734	11.87	0.239949	0.583908	0.417508	0.000446613	FALSE
KWMTBOMO06535	10.9762	11.6641	11.6875	10.4493	9.32834	9.43062	11.725	11.6628	13.6377	15.728	10.0987	9.73407	11.4927	12.808	9.757	12.9383	14.6487	12.3451	0.778138	0.757282	0.396518	0.000128984	FALSE
KWMTBOMO00607	8.51163	9.0293	7.73102	6.64375	9.3209	8.62101	7.41413	7.68242	9.69853	9.95967	12.3296	6.75863	9.56218	9.70218	9.9656	14.6594	10.288	10.6124	0.541946	0.891002	0.0803633	0.000919012	FALSE
KWMTBOMO01990	0.519605	0.497939	0.706663	1.143	0.69195	0.872026	0.567871	0.982127	0.671104	0.953799	0.999826	1.18804	1.36958	1.11615	1.16784	0.878321	1.2169	1.2562	0.951896	0.975008	0.000234848	0.163658	FALSE
KWMTBOMO11515	7.08175	8.74529	8.61456	5.26794	6.7272	6.89906	7.29584	9.0662	6.85007	7.90228	8.06525	9.14544	8.87586	8.0261	8.25588	9.17365	8.85057	8.36262	0.423134	0.446741	0.343865	0.000586895	FALSE
KWMTBOMO11520	0	0	0.0337354	0.21589	0.220849	0.118797	0.0422909	0	0.0806112	0.257024	0.295115	0.315988	0.0772701	0.0620319	0.0293826	0.272546	0.734236	0.748423	0.631072	0.55165	0.192164	0.000712296	FALSE
KWMTBOMO10265	0	0	0.139507	0.12754	0.152214	0.245632	0.0874436	0	0	0.193251	0.0938769	0.580763	0.0798845	0.384785	0.121507	0.662982	0.867518	1.41853	1	0.799504	0.293074	0.000229969	FALSE
KWMTBOMO04423	0.143093	0.0349048	0.111774	0.102185	0.091466	0.328003	0.175151	0.126217	0.300471	0.23225	0.188037	0.494392	0.224014	0.0770728	0.048676	0.823335	0.521295	0.67159	0.521761	0.592715	0.813852	0.000215932	FALSE
KWMTBOMO08112	0	0.15984	0	0	0	0	0	0	0	0.0886289	0.344431	0	0	0	0	0.547303	0.0795724	0.88714	0.760433	0.266082	0.738178	0.000437857	FALSE
KWMTBOMO15600	0	0	0	0.0371991	0	0	0	0	0	0.338189	0	0.169389	0	0	0	0.232044	0.506052	0.225676	1	0.152705	1	0.000573439	FALSE
KWMTBOMO14165	0.235571	0.191544	0.153343	0.140188	0.33462	0.449987	0.288347	0.230876	0	0.424833	0.825496	0.558565	0.0878069	0.211473	0.200336	0.801605	2.00246	1.84271	0.954193	0.551146	1	0.000223072	FALSE
KWMTBOMO05404	0.315355	0.148887	0.0993279	0.0817264	0.0758626	0.209866	0.174326	0.224326	0.26108	0.302705	0.200519	0.165399	0.27301	0.155246	0.320094	0.245459	0.407659	0.413175	1	0.402719	0.398612	0.000862689	TRUE
KWMTBOMO07457	0	0.0757412	0.454766	0.970093	0.760822	1.31673	0.190033	0.456471	0.326001	0.713955	1.22408	1.35678	0.173605	0.278738	0.184842	2.04593	2.26235	1.90571	0.760433	1	0.84923	0.000233248	FALSE
KWMTBOMO10264	0	0	0	0	0	0	0	0	0.108667	0.125992	0	0.283976	0.104163	0	0	0.518686	0.45247	0.588527	1	0.36674	1	0.000474416	FALSE
KWMTBOMO00335	0	0.198943	0	0	0	0	0	0	0.0951419	0	0.0535864	0	0	0	0.138716	0.340596	0.0990386	0.33125	0.925183	1	1	0.000320843	FALSE
KWMTBOMO03034	0.491449	0.63936	0.255923	0.438692	0.279234	0.488159	0.360931	0.818815	0.45865	0.310201	0.430539	0.565994	0.586187	1.14706	0.306491	0.63852	1.31294	1.50814	1	1	0.354796	0.000843584	TRUE
KWMTBOMO06032	0	0	0.0184072	0.0336563	0.0602514	0.0648196	0.0230754	0	0	0.127492	0.0990923	0.0766285	0	0.0253851	0	0.104972	0.206036	0.35732	1	0.464776	1	0.00073658	FALSE

## Sheet: Cluster 2
	K01_WT_F1	K02_WT_F2	K03_WT_F3	K04_WT_M1	K05_WT_M2	K06_WT_M3	K07_Siwi_F1	K08_Siwi_F2	K09_Siwi_F3	K10_Siwi_M1	K11_Siwi_M2	K12_Siwi_M3	K13_Ago3_F1	K14_Ago3_F2	K15_Ago3_F3	K16_Ago3_M1	K17_Ago3_M2	K18_Ago3_M3	Siwi_F	Siwi_M	Ago3_F	Ago3_M	transposon_gene
KWMTBOMO13992	24.0963	21.8599	20.2536	15.7722	20.461	16.9751	1.39933	1.77401	1.24473	2.11323	1.90289	1.34243	10.1417	13.9686	7.63732	14.0281	34.5677	20.7857	1.18027e-46	2.7424e-47	0.000448575	0.0363643	FALSE
KWMTBOMO11638	298.091	311.7	404.118	227.209	186.835	289.626	595.162	30.2921	122.325	22.7605	13.3882	8.25926	1226.25	1000.35	1066.49	1550.47	1171.31	1311.25	0.547055	6.90722e-29	6.91679e-24	7.23176e-35	FALSE
KWMTBOMO03770	4.5651	4.52672	4.96476	5.20147	3.91446	5.57246	3.49809	0	1.5154	0	0.097544	0.0754312	13.4468	36.9496	22.6625	39.3695	21.0028	33.8338	0.0817848	2.12067e-32	6.02553e-15	9.56585e-29	FALSE
KWMTBOMO09031	13.3871	21.2505	22.6668	17.5446	13.4874	21.2622	1.44224	0.442259	1.31605	1.22069	1.18597	1.12092	11.3255	7.44915	11.2782	13.9593	13.6995	8.32679	1.34054e-27	5.0026e-45	0.00605966	0.387181	FALSE
KWMTBOMO04269	25.0168	25.7747	33.2349	18.1371	17.2412	25.9677	43.555	3.56108	11.1815	2.51375	4.33567	2.69497	89.6906	72.6217	61.8004	92.6532	86.0658	91.053	0.394813	3.61205e-25	6.75774e-17	4.88113e-29	FALSE
KWMTBOMO13453	23.3857	23.715	23.9542	18.2494	17.9255	20.7342	3.70864	3.15686	7.37792	1.8302	2.08738	2.06256	21.4795	25.641	19.5126	14.7143	27.5054	23.7889	2.59938e-14	2.96402e-43	0.674886	0.0718789	FALSE
KWMTBOMO07102	35.2618	48.0604	63.7719	30.6217	29.5428	59.5134	5.34169	2.5987	3.26507	2.39092	0.895287	0.879446	20.3845	14.7611	24.0058	45.0452	24.8425	20.9074	9.99427e-25	4.51776e-29	2.41348e-05	0.790134	FALSE
KWMTBOMO01629	3.42236	2.85898	4.18085	2.92943	2.58051	3.88662	0.78426	0.0229737	0.273455	0.0211368	0.0616067	0	6.44818	4.64347	8.2397	5.64156	4.76322	5.81115	1.06994e-07	3.56335e-41	2.6458e-05	1.09997e-05	FALSE
KWMTBOMO08126	9.2688	10.3323	13.2022	5.78276	6.37064	12.7554	5.04238	1.90473	3.2167	0.539211	0.349248	0.270075	27.5646	18.2815	40.3163	34.5615	33.9685	30.5246	5.10621e-07	5.18655e-24	6.21838e-09	6.85121e-16	FALSE
KWMTBOMO02819	117.051	159.902	189.359	83.9674	77.0179	173.431	16.2031	7.08159	9.0044	8.59311	5.18365	6.35971	100.118	63.6385	148.186	213.947	131.363	90.7379	9.64051e-24	6.17626e-28	0.335568	0.110886	FALSE
KWMTBOMO12774	283.033	372.941	451.711	266.657	235.26	449.586	24.7982	8.53852	16.5367	15.5665	5.01439	4.46942	161.752	110.277	249.366	257.12	242.149	198.762	2.17887e-25	3.48314e-25	0.00583924	0.619741	FALSE
KWMTBOMO15898	3.83119	3.67589	5.75254	2.90313	2.48521	4.54713	1.43812	0	0.496597	0.207277	0.111878	0.207639	8.20649	5.82383	17.0148	18.1094	16.6867	11.2345	0.000596151	1.17236e-24	0.000111364	2.02563e-20	FALSE
KWMTBOMO05957	23.5221	44.878	47.4285	22.49	18.7091	45.598	7.12174	1.93564	4.0683	1.56428	1.02878	1.01253	20.7121	11.9475	31.7913	44.6662	27.5054	21.4232	9.1645e-13	1.28678e-34	0.11998	0.398981	TRUE
KWMTBOMO12834	28.5889	43.7669	59.1423	21.2035	18.9792	42.392	4.36125	0.748287	3.56273	0.917942	0	0.689656	14.7037	10.1287	36.2167	38.656	39.0437	28.1007	3.55034e-17	6.86983e-29	0.0694392	0.0673464	FALSE
KWMTBOMO12151	6.1275	7.14064	7.07297	5.29256	5.33862	6.31204	0.334021	0.875281	0.434101	0.805296	0.945387	0.529397	4.5772	5.87927	7.78486	5.11102	3.61504	4.07513	5.45978e-25	1.64998e-22	0.92991	0.704316	TRUE
KWMTBOMO02257	37.1269	44.5876	52.2797	26.1413	24.6296	45.1997	8.00558	4.75965	12.925	3.14678	2.6083	2.2154	33.675	23.7771	41.674	61.5877	35.3055	26.9605	2.37555e-11	1.84548e-34	0.492381	0.0773613	FALSE
KWMTBOMO07274	38.5544	35.0099	36.779	44.565	49.0479	46.0271	7.83087	8.50498	8.63323	8.16764	8.61508	8.65749	24.5429	28.8009	27.6074	29.5391	32.2166	32.5685	4.62924e-17	6.0219e-29	0.330574	0.18287	FALSE
KWMTBOMO04053	8.32575	9.91916	11.453	7.39282	7.40241	9.91435	3.4149	0.670672	1.16674	0.688245	0.968414	0.37444	5.83718	4.93807	6.14037	7.09972	5.4121	4.78275	5.13118e-08	5.56339e-36	0.00337639	0.353061	FALSE
KWMTBOMO08466	62.1964	88.2091	113.829	78.5644	78.7803	103.882	11.4005	5.14612	4.73988	14.7958	5.91425	6.60618	71.9959	41.4124	47.365	74.312	70.5943	42.822	2.76167e-22	4.83064e-23	0.074603	0.493332	FALSE
KWMTBOMO11620	632.717	585.154	746.283	588.791	563.107	578.747	232.316	5.79162	15.6026	11.1496	4.65492	2.28764	382.635	364.327	319.324	403.646	306.46	355.308	0.00385882	6.28339e-39	0.000645645	0.04179	FALSE
KWMTBOMO08467	58.9801	96.1182	111.642	66.8269	70.7029	103.719	8.07517	1.79212	3.05334	7.71071	2.54424	3.42486	58.0546	32.5082	57.1409	80.4237	80.6789	36.1473	2.25958e-18	1.32061e-26	0.0353622	1	FALSE
KWMTBOMO10986	13.49	25.3126	25.9952	8.42349	8.87855	28.172	3.01666	0.667414	0.71876	0.0877214	0	0.197717	5.91064	2.38707	10.2037	18.1168	9.17526	6.87811	3.40979e-14	2.65349e-28	0.000362426	0.8436	FALSE
KWMTBOMO01604	167.037	273.127	315.303	175.159	140.869	284.47	39.1111	7.68374	13.8498	12.1953	4.64966	6.26036	95.2	49.9832	114.467	171.986	103.973	75.9167	1.76028e-11	3.37717e-29	3.3656e-05	0.170944	FALSE
KWMTBOMO13507	1.37222	1.97024	2.64579	0.573695	0.59216	1.79172	10.7158	0.0510714	0.30395	0.0469879	0.0913026	0	9.30384	7.25076	11.0346	8.81766	8.81697	6.52191	0.764295	1.13671e-08	4.4752e-20	1.47625e-17	FALSE
KWMTBOMO11639	3538.09	3944.06	4517.84	3873.83	2945.62	3901.78	937.59	36.8883	298.816	140.604	55.1638	41.1662	5055.2	4417.49	5343.78	6139.25	5586.43	5442.09	4.88807e-05	1.75094e-33	0.0143581	6.99104e-06	FALSE
KWMTBOMO01603	9.48411	10.1162	12.9982	7.78871	8.85466	10.0596	9.60372	0.253503	1.10639	0.792995	0.498519	0.297892	14.2112	4.42723	4.5607	9.95387	4.18802	4.10886	0.0819112	6.62817e-41	0.552688	0.479376	FALSE
KWMTBOMO14301	14.5883	25.7427	27.899	12.1295	10.1957	25.5937	6.2688	1.19147	2.2329	0.816319	0.611819	0.57826	10.8753	6.20742	19.46	21.364	17.2756	13.416	1.37116e-08	4.50256e-33	0.112222	0.333579	TRUE
KWMTBOMO05916	26.541	37.7342	40.5591	20.1871	18.0695	40.6788	6.96839	4.04034	5.77103	3.45177	4.54023	3.75036	16.8589	13.4285	18.7314	25.5421	18.5943	14.9543	6.40946e-21	1.86012e-17	7.67865e-05	0.74298	FALSE
KWMTBOMO02828	23.3934	44.4044	53.3826	20.0042	20.3755	48.7923	5.33131	0.748748	2.76589	0.665126	0.115394	0.124929	19.4818	10.6893	35.323	39.5898	34.4434	24.0626	2.73783e-11	1.49535e-29	0.156217	0.329762	TRUE
KWMTBOMO09456	128.771	161.692	166.117	90.8007	78.5962	151.687	20.6604	6.40886	29.6009	9.97857	3.23157	3.40771	113.246	126.436	201.34	234.757	219.765	146.997	6.93049e-13	1.73206e-24	0.663831	3.56376e-05	FALSE
KWMTBOMO02590	1035.62	1697.65	1420.2	891.793	824.704	1173.9	87.9061	110.066	83.7793	166.718	23.1715	69.181	1141.65	575.875	993.26	901.122	807.071	576.528	1.00104e-30	5.56849e-10	0.200094	0.859525	FALSE
KWMTBOMO02957	101.151	163.771	163.705	86.4639	81.5293	131.693	83.2201	26.5773	57.4472	37.9035	8.40472	7.02537	296.043	280.806	539.488	407.636	510.141	435.758	0.000438998	4.90022e-06	9.68794e-08	5.08658e-25	FALSE
KWMTBOMO15086	40.5218	44.5545	50.1775	41.2257	36.3754	45.2991	13.409	4.0182	6.12406	8.80218	6.49937	4.58511	50.1881	49.8132	56.0634	49.9667	57.0578	64.8658	5.7423e-11	6.28087e-25	0.0421249	0.000372058	FALSE
KWMTBOMO10073	17.0119	20.2245	22.9943	10.5412	12.2431	19.6274	2.21524	1.46332	0.369468	2.20306	1.3972	2.82759	23.9054	25.2836	26.3761	25.0253	22.554	17.2943	1.77832e-18	2.3453e-16	0.0071793	0.00078275	TRUE
KWMTBOMO13483	5.15291	6.7356	12.6527	3.37703	3.77557	6.95246	0.532266	0.415525	0.253639	0.558747	0.542853	0.684922	1.19132	1.30771	8.80134	6.43669	6.17824	2.74736	1.86198e-23	2.11168e-15	0.289611	0.397992	FALSE
KWMTBOMO02256	185.44	249.091	323.727	176.252	155.551	262.479	8.48188	1.30047	5.12159	8.41974	0.99024	1.36504	105.935	77.9998	166.648	203.353	178.103	94.9387	2.13091e-21	1.46166e-15	0.00490456	0.936101	FALSE
KWMTBOMO07612	11.1893	16.47	20.7803	6.58628	5.59875	18.6481	3.91927	0.255825	0.609013	0.211833	0.114337	0.070734	5.31232	2.07767	7.72504	19.3956	5.2407	3.70671	4.92864e-06	2.65391e-29	0.000261823	0.922466	TRUE
KWMTBOMO01630	151.474	208.381	245.258	116.532	96.2363	189.125	59.5104	1.24263	2.95818	5.9704	2.11865	2.81543	164.096	121.786	140.519	226.877	175.484	156.651	0.0029672	1.04003e-32	0.277369	0.0102138	FALSE
KWMTBOMO07918	378.323	441.621	530.121	302.39	317.658	546.469	66.1101	32.7473	127.762	34.4412	15.3435	12.5947	342.113	509.148	636.847	620.273	633.41	647.216	4.31254e-09	1.30364e-24	0.26742	0.000151395	FALSE
KWMTBOMO15262	134.428	186.912	238.766	101.898	100.932	225.818	90.0351	43.9091	176.602	22.3205	9.55838	12.0574	333.126	339.421	641.894	549.395	725.458	651.916	0.0466861	4.35727e-16	3.09118e-06	1.04778e-14	FALSE
KWMTBOMO13589	8.51114	11.8472	16.3905	8.20779	6.20395	12.3759	0.894616	0.415921	1.29268	1.46689	0.495707	1.26979	1.29183	1.799	17.4236	11.6402	8.4173	2.46844	1.21662e-22	1.902e-14	0.585768	1	FALSE
KWMTBOMO06239	21.55	31.9532	32.0073	18.6225	14.7971	30.0266	5.3712	4.42822	5.68301	4.72803	1.41716	2.77752	15.4691	14.0209	13.7411	19.4126	12.9379	13.2076	1.21359e-20	2.06934e-12	0.000210929	0.56362	FALSE
KWMTBOMO10341	21.2522	33.3934	41.5596	15.8795	12.9287	31.6174	36.8102	0.130542	0.690594	0.840732	0.19448	0.150392	45.3119	23.489	52.4333	77.2163	47.5178	36.4934	0.34309	5.8695e-28	0.142275	2.1617e-06	FALSE
KWMTBOMO10651	8.89289	11.2173	10.3283	4.90918	5.43509	8.50254	4.15357	0	0.655214	0.411491	0.246022	0.095125	6.41142	4.81091	5.25413	6.68926	3.89336	3.56968	0.00787467	1.47565e-29	0.00142217	0.752744	TRUE
KWMTBOMO12069	153.059	266.203	341.305	185.44	160.652	289.118	265.477	104.932	957.805	98.9807	30.7414	75.5137	605.876	587.387	865.434	1321.09	902.494	951.361	0.580143	8.3455e-05	2.48097e-08	1.9675e-22	TRUE
KWMTBOMO07101	84.186	115.02	129.101	72.3431	65.8236	125.742	4.75874	0.10683	3.05182	2.01491	0.143239	0.239995	39.7561	26.4525	46.2257	72.6487	48.0492	25.3171	4.08374e-10	1.4438e-16	5.47655e-08	0.140096	FALSE
KWMTBOMO11412	6.73013	12.6691	15.4068	6.76491	6.66782	12.8127	1.33837	0.859145	1.03363	2.72833	1.21388	0.842913	14.63	9.46018	15.4871	12.4742	18.4287	10.2262	3.11564e-22	2.09271e-09	0.298457	0.00396473	FALSE
KWMTBOMO10649	487.569	636.59	567.864	393.12	335.206	505.702	211.299	105.667	209.936	70.2983	18.4875	34.6571	599.453	670.889	1097.15	1083.58	962.228	803.015	2.96603e-07	1.27225e-14	0.0128899	2.89433e-11	FALSE
KWMTBOMO11043	82.3986	100.107	114.398	40.8023	36.317	80.5322	12.9659	5.00206	10.073	7.68466	0.759261	2.64213	91.2427	77.6578	99.8562	158.36	89.9652	79.2092	7.02102e-21	1.72479e-09	0.87801	0.000142038	FALSE
KWMTBOMO09452	56.0477	81.5372	76.3613	39.4369	40.7813	78.2328	13.6033	4.13494	14.3252	6.07764	2.38895	4.42675	52.1259	45.8185	70.7384	72.2602	61.1055	41.6401	1.33628e-11	9.45168e-22	0.738178	0.245023	FALSE
KWMTBOMO09454	10.342	9.78646	10.869	6.61685	5.88881	11.7655	3.2115	0.711508	4.18994	1.13697	0.334735	0.673016	11.707	17.6533	25.9304	18.9355	23.1688	17.5422	1.72168e-05	6.48298e-17	0.000216883	1.05704e-08	FALSE
KWMTBOMO09880	14.9442	21.8722	25.0055	9.57666	8.54692	23.0414	5.69947	0.647524	2.27553	0.680858	0.165373	0.223796	14.3186	15.1383	25.3644	35.5334	26.1706	13.971	1.65168e-07	6.21701e-24	0.981804	0.00695949	FALSE
KWMTBOMO10654	69.5657	75.2613	72.9998	49.6078	49.6366	65.2905	9.08514	2.35348	9.14372	6.97395	2.92333	1.47891	40.7084	64.745	42.2222	49.2399	40.2946	51.1163	8.1665e-15	4.63727e-18	0.223353	0.917095	TRUE
KWMTBOMO02604	2.92255	4.10143	5.16993	2.7016	2.49473	4.57591	1.21239	0.28763	1.11982	0.562343	0.401726	0.354148	4.0885	3.40846	6.24995	8.32968	4.55135	5.77783	1.87317e-07	6.74738e-21	0.259958	3.54185e-05	FALSE
KWMTBOMO01874	12.6685	19.2015	20.8963	13.0377	13.0049	19.4534	7.1135	0.949283	2.22398	2.16266	0.808131	1.21862	8.69914	7.7013	9.0216	14.2681	9.33495	7.60433	1.25768e-05	9.78938e-24	0.000417401	0.409293	FALSE
KWMTBOMO10213	9.16403	13.0741	18.3898	5.53716	5.01121	14.9492	3.21144	0.220403	1.39917	0.430908	0.270891	0.3047	9.80736	7.35176	17.7064	25.1486	17.6825	11.7895	9.7833e-07	5.92058e-23	1	0.0010968	FALSE
KWMTBOMO13985	62.2417	96.2788	104.969	57.3675	49.2837	114.038	17.9598	12.1362	14.5001	13.5675	14.4096	14.5936	44.6235	32.5235	65.7544	79.8215	56.8956	42.6535	5.14676e-17	6.04817e-14	0.0338528	0.984034	FALSE
KWMTBOMO00312	36.1234	45.4845	56.7159	67.3781	56.159	88.3112	3.62319	0.16117	0.127893	4.20135	1.17653	1.05836	46.3602	13.237	45.7465	139.285	48.5261	64.2187	4.95965e-07	1.41236e-24	0.754201	0.204063	FALSE
KWMTBOMO09465	29.8357	68.6086	77.8373	19.8863	19.0175	66.1631	5.33042	1.11109	6.96951	2.14186	0.567529	0.987463	29.9019	24.2635	77.8945	106.613	98.8159	59.2827	1.59663e-11	2.43283e-17	0.806303	0.000387645	FALSE
KWMTBOMO09879	25.4208	28.8943	30.2278	16.7381	15.5521	20.1567	9.89706	6.47524	5.68883	5.3192	3.9276	3.86847	22.5158	17.0588	21.6186	19.0076	14.9765	14.1982	3.7315e-14	2.31645e-17	0.252564	0.606779	FALSE
KWMTBOMO06138	55.8456	71.8557	82.2691	44.4823	39.1019	73.1013	61.5271	20.4393	53.0334	16.2894	8.37128	10.2065	135.676	103.73	155.712	216.27	163.471	139.701	0.0768964	3.30986e-11	5.82429e-07	2.01716e-13	FALSE
KWMTBOMO03795	17.4128	24.6081	31.7865	15.6449	15.0019	23.992	5.6065	2.78248	3.31196	3.2256	1.24359	3.69282	7.83091	2.44668	13.7138	23.8533	10.9864	7.07238	4.65727e-16	3.25424e-13	0.00444196	0.845664	FALSE
KWMTBOMO12438	6.29187	6.51121	7.41557	5.02075	3.79161	6.95629	16.0642	0.373726	0.593126	0.73067	0.0835159	0.129166	15.2796	9.69897	15.1335	29.0186	15.2039	11.7306	0.797231	4.44999e-14	1.35393e-07	7.07744e-10	FALSE
KWMTBOMO00536	52.2854	64.2257	82.7477	49.1387	51.3669	79.6723	10.419	2.90886	3.24464	12.018	4.83236	4.38183	54.9601	36.6647	46.5446	52.9059	47.3534	43.2828	2.4668e-14	8.88311e-16	0.231125	0.900949	FALSE
KWMTBOMO13511	30.7905	36.7689	49.7266	20.5307	19.2521	33.9502	62.6071	2.01677	5.72972	2.4053	0.934753	0.705638	64.7327	41.2938	44.1171	55.2479	48.4555	29.4111	0.435319	3.40714e-24	0.0306685	0.000136537	FALSE
KWMTBOMO15482	299.425	284.399	390.996	284.303	239.981	327.674	189.472	10.67	15.0866	16.421	8.32375	3.2184	278.233	139.136	126.253	426.003	133.328	156.804	0.0120469	2.72941e-26	0.0306685	1	FALSE
KWMTBOMO14266	37.6916	55.3668	65.0799	39.427	35.6862	59.5172	21.4788	1.46811	3.26197	3.9364	0.824876	1.21777	27.9495	17.9809	22.6877	36.3563	22.0365	18.8768	0.000470369	1.0737e-20	3.10862e-05	0.0798885	FALSE
KWMTBOMO09267	1146.16	1977.75	2157.61	883.887	826.428	1957.52	533.705	217.362	573.307	129.019	37.8402	75.8864	2086.16	1690.32	3004.39	3521.65	3155.19	2697.24	7.38084e-07	6.53616e-16	0.084253	4.03486e-07	FALSE
KWMTBOMO09466	329.758	395.09	443.332	250.174	252.24	412.438	102.307	59.9724	193.22	59.8202	24.0449	28.7476	429.887	525.713	618.762	630.007	609.727	518.94	1.3041e-05	4.26798e-16	0.00629174	4.72015e-07	FALSE
KWMTBOMO13710	26.8231	35.5898	41.7832	26.5206	28.6732	41.318	11.8089	6.50051	6.2028	9.44068	7.37132	7.74272	16.3456	11.3507	22.8888	37.2716	24.7179	12.5337	2.5967e-11	2.67575e-16	0.00354293	0.843025	FALSE
KWMTBOMO09455	281.288	303.696	325.139	186.404	228.274	313.924	114.185	53.8579	179.499	49.3502	17.613	22.4884	399.207	445.56	523.39	454.234	427.991	435.451	0.000303367	3.13158e-15	8.38671e-05	4.4223e-07	FALSE
KWMTBOMO03030	70.0459	91.5986	111.59	58.14	60.3098	94.2959	26.4761	12.4856	19.9645	18.2683	14.3333	11.3871	52.1862	39.4978	56.1146	73.4673	53.6715	37.8022	6.56393e-11	2.2107e-16	0.00471644	0.820003	TRUE
KWMTBOMO12723	1017.23	1293.34	1464.98	782.252	773.628	1356	284.778	165.567	468.354	142.604	56.5469	84.4363	1186.27	1135.17	1619.38	1630.69	1405.81	1291.12	8.41946e-08	1.35089e-18	0.348553	0.00146732	FALSE
KWMTBOMO02515	29.803	53.5808	66.3229	23.4639	22.2658	67.5127	12.4875	0.879707	3.18389	1.52003	0.383583	0.978867	19.9763	10.3768	29.0317	36.6793	21.9062	14.9778	1.08727e-05	3.39186e-21	0.00372692	0.507383	TRUE
KWMTBOMO04899	14.0235	26.3746	34.5958	8.73905	9.40471	34.6265	10.1284	0.67188	1.62753	0.390416	0.316092	0.219992	12.0771	4.68577	29.8866	33.641	19.0158	11.7454	0.000551808	2.24196e-24	0.525492	0.379841	FALSE
KWMTBOMO15222	12.7116	13.0093	15.5463	9.47512	10.2877	14.9845	52.4776	13.8158	11.3257	9.17442	17.5547	11.1548	31.4397	12.7127	57.0019	51.6085	43.5111	38.4854	0.324563	1	0.00033675	2.72111e-24	FALSE
KWMTBOMO04895	17.5491	30.2682	33.6472	12.279	10.4622	35.229	14.8847	0.677554	3.10188	0.575426	0.139765	0.324241	22.0025	10.789	32.4113	46.6217	23.7218	19.3913	0.00511902	1.07354e-24	0.88846	0.0710577	FALSE
KWMTBOMO09457	130.6	154.547	155.351	107.791	109.228	152.951	33.4098	20.4441	68.5195	33.9972	14.8692	17.2916	143.336	174.465	180.336	188.618	212.089	197.319	6.23554e-07	2.12303e-15	0.0790705	5.60808e-06	FALSE
KWMTBOMO03096	14.4612	17.5284	23.5431	13.2555	11.4591	18.7316	4.24239	2.19623	4.00838	4.24332	1.13863	1.97355	10.3574	8.39528	9.83347	16.3875	11.3203	10.6792	2.84566e-15	2.37246e-10	0.00118878	0.840185	FALSE
KWMTBOMO12952	25.957	19.6689	24.3108	17.5376	17.4548	25.6498	46.9754	13.2949	65.6195	7.99328	7.78471	5.13296	23.1534	24.4192	46.7533	50.8742	60.922	64.4468	0.354068	1.22758e-10	0.0349006	7.3739e-16	TRUE
KWMTBOMO11359	3.80381	4.77872	5.4675	2.97286	1.87835	4.50931	6.09476	0.192	1.80925	0.463703	0.386153	0.0663587	9.74838	6.80006	7.33051	13.3022	8.62376	9.88709	0.309797	2.67688e-11	8.61164e-06	2.104e-11	TRUE
KWMTBOMO11643	803.804	880.967	1013.75	921.886	704.659	828.839	393.43	38.4681	149.901	105.352	38.5252	30.0498	1109.62	1056.78	1037.55	1267.29	1043.05	1064.35	0.000284449	5.81591e-19	0.0243806	0.000536781	FALSE
KWMTBOMO01551	25.839	39.9941	46.669	24.5133	17.7139	41.4339	11.7718	3.40684	11.0165	3.91805	3.73046	3.53239	31.1613	19.3472	40.2533	54.1963	39.2573	31.8974	1.10091e-07	2.39135e-18	0.869318	0.0102115	FALSE
KWMTBOMO10085	54.6776	48.89	49.8519	40.8067	41.0619	47.9968	21.8556	18.87	29.1531	13.1422	13.8991	11.0761	43.3004	46.3806	51.1646	52.7063	55.3388	47.053	2.1904e-06	2.3658e-19	0.754166	0.00720563	FALSE
KWMTBOMO03298	27.9823	28.4854	28.7433	17.3305	18.6355	26.6577	6.30239	4.25904	2.64287	7.16844	2.76055	4.68807	7.06262	5.43564	47.5238	29.9698	18.0073	6.48133	1.95186e-17	2.19955e-10	0.819712	0.970867	TRUE
KWMTBOMO01529	151.98	171.132	228.187	127.072	109.302	173.948	177.307	13.2941	45.8918	101.964	19.0023	16.1343	348.097	255.508	427.685	496.38	410.56	430.289	0.0722773	0.00877642	4.83599e-06	1.39501e-18	FALSE
KWMTBOMO12754	20.6185	31.6379	45.9403	14.7052	13.5275	41.1433	10.8131	1.23931	1.68002	0.807653	0.276946	0.999428	14.8274	6.18026	27.0934	35.4336	21.2419	15.2016	3.21504e-05	2.27054e-21	0.110291	0.585922	FALSE
KWMTBOMO02966	2.78922	2.96843	4.15542	2.01995	2.27175	2.77398	0.770928	0.720888	0.650767	1.15004	0.928146	0.946318	0.669071	0.508856	3.36293	2.97262	2.28902	1.34807	2.58558e-18	4.03154e-08	0.19244	0.656876	TRUE
KWMTBOMO09869	33.8292	40.3708	49.2987	27.1996	29.7547	39.912	30.7248	1.85158	5.61935	3.58638	1.77122	0.763434	41.4855	37.6682	36.0603	47.3693	41.3758	40.7445	0.0211551	6.26021e-22	0.738178	0.00142867	FALSE
KWMTBOMO04030	11.2787	20.5026	28.3831	6.20535	5.6097	34.7632	7.78722	0.818058	2.1703	0.775115	0.371076	0.168797	52.0273	32.9619	151.377	92.8552	146.595	67.9008	0.000125351	4.32216e-12	2.25595e-05	1.7252e-06	FALSE
KWMTBOMO11637	1844.03	1753.5	2134.45	1928.63	1586.81	1789.78	785.767	49.9662	414.35	86.2496	40.306	13.7376	1555.55	1490.75	1457.37	2193.47	1348.09	1656.95	0.00123002	9.27378e-23	0.622853	0.392541	FALSE
KWMTBOMO11358	29.8778	36.2611	46.4819	18.5247	17.4395	36.5489	37.1119	6.49117	19.7834	7.60897	2.94412	2.06066	64.077	48.2109	69.1895	102.382	78.3035	78.5096	0.0789179	1.39502e-08	8.54599e-05	4.34494e-13	TRUE
KWMTBOMO08212	23.8326	21.0523	33.398	19.9313	15.4364	25.0463	49.1368	15.714	27.7101	10.0668	9.88446	4.90806	53.9201	38.9509	52.5888	65.5446	49.4211	62.2452	1	3.25113e-05	9.6176e-07	2.64727e-15	FALSE
KWMTBOMO04898	11.5949	24.1196	27.2656	8.53889	7.20566	32.4107	8.71265	0.378794	1.20234	0.174253	0.0846483	0.261836	11.8852	4.85742	26.3223	31.5642	15.8794	11.6862	0.00148466	2.77643e-22	0.663153	0.397061	FALSE
KWMTBOMO07012	34.038	44.2769	54.3665	26.9489	25.6865	49.2768	17.1532	2.4031	7.40922	4.2607	1.29779	1.55729	40.7659	35.0806	48.684	61.3127	49.2329	41.5567	1.72449e-05	2.64036e-18	0.751276	0.00361469	TRUE
KWMTBOMO07391	31.9829	40.2047	47.0543	32.8157	26.94	43.2712	7.03664	7.41161	15.2888	8.8863	5.65076	4.77544	32.7923	22.6392	34.9593	38.2345	39.9605	27.5596	6.69827e-09	1.21153e-16	0.548125	0.294275	FALSE
KWMTBOMO01580	31.1001	32.6755	48.3125	11.7256	12.1688	32.6691	34.3816	8.01444	25.0148	3.16013	1.63746	2.21595	79.4235	80.3068	50.3358	118.629	46.4042	61.998	0.0628011	7.5228e-12	4.14099e-06	1.06873e-07	FALSE
KWMTBOMO14004	24.5988	30.7387	43.0054	29.613	24.748	38.2985	10.5951	3.01851	6.34044	6.86123	2.69817	2.00468	20.3039	13.9145	23.0081	30.1519	19.5559	17.224	1.97957e-09	5.00895e-15	0.0429878	0.540029	FALSE
KWMTBOMO10309	38.6647	45.8333	47.7493	29.5291	29.9536	43.0698	15.9022	10.4333	23.3896	9.49414	8.20484	5.83252	33.4785	27.0155	34.0688	40.8491	35.3675	25.132	7.36337e-07	4.0347e-18	0.223774	0.392918	FALSE
KWMTBOMO08446	26.2208	46.174	59.7626	20.8419	20.4799	47.1042	9.73675	6.71332	8.76412	6.47541	5.61369	3.74232	20.0139	8.72775	43.2198	53.9312	20.4822	16.5531	1.93368e-13	9.39804e-12	0.258922	0.627829	FALSE
KWMTBOMO06439	18.9579	19.7604	23.9151	16.0826	15.7563	24.2707	7.65276	5.50156	24.3378	6.66807	3.85759	3.89396	27.2632	31.3013	30.5867	40.6985	37.5529	32.806	0.0856714	1.92431e-12	0.000180891	1.05704e-08	FALSE
KWMTBOMO07991	15.7438	23.1488	28.4367	15.9794	15.2812	28.8024	6.99486	4.14992	4.41755	6.14622	4.19204	4.24455	16.4759	11.7228	23.6551	28.5189	18.8956	14.9971	6.35006e-13	2.13005e-12	0.732591	0.386014	FALSE
KWMTBOMO04050	3.45672	3.11128	4.18738	2.40911	1.31944	4.30079	5.45298	1.46746	2.60928	0.175016	0.43724	0.0375688	7.46205	10.2552	8.33174	7.80551	5.45473	7.02405	0.52996	2.49773e-09	2.14321e-11	1.9589e-05	TRUE
KWMTBOMO02956	2576.6	3372.81	3505.49	2148.83	1925.63	2955.94	754.276	118.647	589.74	206.519	74.185	36.4418	1606.06	2028.34	2580.23	2558.6	2333.05	2868.48	4.92225e-07	5.76059e-17	0.186472	0.107046	FALSE
KWMTBOMO11621	318.498	386.875	465.209	271.694	308.945	402.174	217.59	83.8082	138.787	66.0134	30.5204	39.7761	302.484	199.384	519.966	797.885	277.898	313.416	5.19881e-05	2.6081e-19	1	0.0472092	FALSE
KWMTBOMO09030	13.144	16.1244	15.9926	12.5288	12.5375	15.6485	7.10896	6.32868	10.668	4.37561	3.9164	3.80513	13.7864	17.0817	15.8355	20.4957	22.2408	18.5998	0.000198598	1.46166e-15	0.285032	9.49933e-06	FALSE
KWMTBOMO09742	6.40309	8.90124	10.1512	5.96155	4.54767	7.89108	1.26413	0.303653	1.04415	1.58312	0.180951	0.489756	3.38757	2.78132	4.04011	6.83688	5.43456	3.10713	6.59369e-14	2.95562e-08	0.00102101	1	FALSE
KWMTBOMO07611	55.1809	71.7378	89.0002	41.7079	40.9524	68.4096	6.51791	0.230242	0.324807	2.58907	0.228675	0.636606	54.6994	22.6357	23.1011	46.0747	40.7211	22.8842	1.77652e-06	3.90953e-16	0.00579446	0.622561	TRUE
KWMTBOMO04299	2.00733	2.02855	3.26663	3.29358	3.055	3.28663	8.35395	3.42877	10.8387	2.50818	2.33635	5.59496	4.06173	5.86932	7.03971	9.50958	7.82355	12.7859	0.00302995	1	3.89667e-06	4.12948e-16	FALSE
KWMTBOMO00208	30.8405	47.5315	61.108	51.7504	44.7702	59.9469	20.9721	7.64807	33.4702	12.5562	4.74863	5.12833	46.8529	58.4473	90.8694	139.55	71.4221	76.3095	0.0072521	8.13807e-16	0.0366971	2.5536e-05	FALSE
KWMTBOMO04956	19.0027	31.3295	31.8176	11.55	13.0216	30.0698	25.8022	0.526433	3.84321	1.16242	0.219596	0.533704	28.9909	18.6875	27.1235	37.1538	34.7589	18.5088	0.121651	5.37866e-21	0.914068	0.0103258	FALSE
KWMTBOMO10339	43.7953	53.4877	67.9557	32.8919	28.9749	45.4985	69.4529	2.57536	17.2149	8.19263	3.43355	1.81035	94.2605	66.0495	68.4799	87.3775	63.9998	73.2417	0.265376	1.7085e-12	0.00336286	5.16053e-09	FALSE
KWMTBOMO10019	4.52373	5.72039	7.93291	2.21488	3.12693	5.94771	3.83346	0.578294	1.37668	0.491128	0.497039	0.338239	8.1715	6.3563	10.2804	13.6337	9.1863	5.85823	0.0014253	1.71276e-14	0.0198418	1.74245e-05	FALSE
KWMTBOMO13655	41.5838	33.3606	36.2655	26.6558	30.7611	28.3321	35.9976	27.7547	35.6513	10.6259	34.4841	7.27274	59.7004	55.4226	46.3826	64.2811	64.383	65.1158	0.244973	0.0885659	3.6715e-05	1.36591e-17	FALSE
KWMTBOMO10690	4.43749	3.32281	2.39483	1.64373	1.58386	3.84902	5.82886	0.377214	10.9872	1.08199	0.347099	0.107365	5.42625	3.90225	12.5086	10.9258	13.9666	15.8912	0.677702	0.000633344	0.00100276	2.92415e-17	FALSE
KWMTBOMO07768	11.6919	18.2839	23.09	14.2299	14.6772	21.8096	5.29811	2.0952	3.44837	2.82012	2.28903	5.49809	17.206	8.8137	23.1857	34.4868	25.0631	16.8179	7.16534e-11	7.91567e-11	0.907203	0.00250597	FALSE
KWMTBOMO15015	35.4032	46.7921	66.3614	19.7899	19.7338	48.6799	15.0666	5.10903	14.4991	6.39086	1.9797	1.91364	55.8033	51.4222	82.0543	76.8486	76.5042	65.3606	1.85416e-07	4.59341e-10	0.0687132	2.20696e-06	TRUE
KWMTBOMO07711	1.53593	2.43966	3.24354	1.32322	1.04647	2.76336	1.5084	0.525114	1.12507	0.410658	0.704077	0.381126	3.71463	3.86388	7.22967	8.2707	9.26076	6.7058	0.00438103	0.000121803	0.000874533	4.30481e-14	TRUE
KWMTBOMO13482	2.38065	2.67026	3.59051	1.0246	1.69836	4.04405	0.442304	0.0937452	0.148779	0.344998	0.307253	0.1296	0.475375	0.13357	2.44033	1.89372	1.57454	0.556364	3.56758e-15	8.51859e-08	0.143499	0.486209	FALSE
KWMTBOMO10973	7.90695	6.78636	10.6752	5.34443	3.95183	8.16727	1.71264	0.287014	1.21469	1.10027	0.42759	0.892774	2.40146	5.49153	7.52678	8.18351	5.29483	3.96479	1.78705e-11	7.98959e-12	0.333856	0.582335	FALSE
KWMTBOMO11642	1041.77	983.479	1185.3	858.357	808.743	1030.91	186.57	29.9555	109.906	118.37	48.4382	5.99087	457.308	582.259	532.905	572.776	418.913	583.25	2.71549e-10	4.63738e-08	7.94588e-05	0.0294563	FALSE
KWMTBOMO14697	1.47847	2.38663	4.7766	1.92141	1.71406	2.49192	0.319359	0.191781	0	0.147039	0.171427	0.331414	0.705068	0.487951	5.02934	2.2599	2.00661	0.922328	7.1887e-10	4.61921e-14	0.888987	1	FALSE
KWMTBOMO10256	11.5944	15.7199	16.7797	10.0793	9.82884	16.5081	6.20267	4.89893	4.08021	2.83099	3.00379	1.31534	11.025	6.45267	10.0944	13.6993	10.0665	10.0423	2.56526e-09	2.16721e-13	0.0822389	0.656124	FALSE
KWMTBOMO10626	39.0056	54.0211	60.6158	33.0009	30.6711	54.6941	14.6249	4.98858	9.25059	12.054	3.73161	5.77134	28.359	23.0069	27.0049	33.5469	30.4933	23.0673	1.28298e-10	9.95072e-10	0.000439751	0.624256	FALSE
KWMTBOMO00317	1.04946	1.6914	2.26899	0.635686	0.658844	1.54647	0.229389	0.0551007	0.065586	0.050695	0.0738795	0	0.859192	0.235526	0.860615	1.33917	0.842023	0.744241	3.70099e-12	4.47611e-10	0.0338969	0.634208	FALSE
KWMTBOMO07280	64.0771	108.449	117.323	55.2308	59.9884	109.437	28.5819	14.8396	28.9958	29.8559	13.7642	17.3948	110.394	93.8642	163.983	178.469	190.405	134.865	1.40549e-08	1.15202e-07	0.0878339	3.38654e-07	TRUE
KWMTBOMO11644	2165.98	2203.09	2590.23	2322.71	1917.42	2154.26	677.712	54.3093	277.876	180.186	48.3709	36.3926	1968.53	1924.36	1892.86	2332.3	1849.31	2071.66	1.86905e-05	9.43631e-18	0.903792	0.328377	FALSE
KWMTBOMO03752	8.98777	9.91801	11.4503	5.57785	4.74195	10.0067	2.20027	1.0067	0.199712	1.27354	0.562416	0.260951	5.74305	2.15156	3.34856	4.84574	3.94994	2.85856	2.3562e-10	1.27918e-09	0.000897407	0.254577	FALSE
KWMTBOMO04865	25.2174	38.792	45.5692	15.3758	13.2417	46.5209	13.5318	0.28551	0.871387	0.808251	0.215946	0.121449	34.3964	13.2367	32.0541	61.5572	32.9631	16.8008	0.00511003	1.6643e-19	0.580343	0.150389	FALSE
KWMTBOMO03106	8627.39	7639.56	11084.9	6745.96	5772.51	8733.77	2219.35	167.693	1577.34	615.092	246.42	73.3158	9719.8	10323.3	10517.8	11099.4	8710.3	10599.8	3.33567e-05	3.468e-14	0.11767	0.000748118	FALSE
KWMTBOMO08629	15.2294	24.9234	32.1152	11.1597	12.1806	30.0639	6.95574	3.24138	3.73887	3.13594	5.01815	2.35605	13.0139	5.26455	16.0831	23.2887	13.3598	7.28318	7.73869e-12	5.28677e-10	0.0338628	1	FALSE
KWMTBOMO06936	25.3133	31.7384	36.832	27.5329	23.8704	37.7889	11.2828	9.17303	10.505	9.87815	7.64046	7.49358	17.602	18.3955	26.8939	22.2415	29.2755	14.9115	2.3562e-10	3.66956e-12	0.241044	0.694554	FALSE
KWMTBOMO12067	161.363	199.437	250.095	149.957	143.072	217.885	170.052	59.7456	195.694	92.2262	23.8171	33.9149	301.151	296.952	389.412	557.439	389.771	422.226	0.151147	4.86523e-05	7.60316e-05	5.21336e-13	FALSE
KWMTBOMO07699	28.4036	31.9722	40.9924	14.2552	11.8984	32.9684	16.6213	2.00809	3.58532	2.39092	0.95028	0.653205	31.4921	19.2407	30.0147	70.8022	36.1995	27.3407	0.000262796	2.2219e-15	0.740629	0.000690375	FALSE
KWMTBOMO08185	17.9522	21.5823	28.9942	18.7549	18.5036	23.572	11.1442	1.61302	3.64929	3.69432	1.28844	1.02008	21.432	15.7804	14.6913	19.0002	18.9937	16.8564	7.68813e-05	1.30066e-17	0.523923	0.652489	FALSE
KWMTBOMO07702	45.2064	80.204	96.5319	41.782	35.268	88.2638	24.4842	9.26301	11.5507	12.4454	11.3028	7.5717	39.9822	23.5681	62.3878	72.676	51.921	28.2998	2.82139e-09	1.13477e-12	0.14272	0.811747	FALSE
KWMTBOMO03028	1.75313	1.69912	2.01745	1.11781	1.3841	1.59668	0.287397	0.391197	0.109562	0.338746	0.164555	0.0636256	0.507602	0.323189	2.06332	1.65603	1.6157	0.720527	3.56395e-12	5.16214e-10	0.354374	0.650965	TRUE
KWMTBOMO16610	227.393	359.352	396.601	200.862	174.706	328.366	141.014	33.0398	133.435	31.1394	7.68346	17.825	277.977	218.976	399.039	411.801	348.691	290.666	0.000260233	8.4582e-16	0.911206	0.00226464	FALSE
KWMTBOMO02958	56.7777	82.8485	98.9513	42.7234	43.8882	76.5123	61.0792	16.1049	41.1309	16.2078	5.28776	4.19713	121.073	101.398	166.459	179.956	116.349	116.476	0.0149231	7.66669e-09	0.000776414	6.43093e-09	TRUE
KWMTBOMO14846	476.646	476.977	504.547	376.318	383.154	482.833	127.164	122.122	213.654	135.965	132.997	120.221	295.392	328.769	325.21	363.79	353.157	332.274	5.79079e-08	2.04611e-13	0.0522748	0.965727	FALSE
KWMTBOMO07239	245.446	286.665	311.214	225.466	287.672	322.008	55.7684	22.6921	58.5222	99.0375	44.3176	25.2089	166.586	203.57	167.12	228.597	192.011	212.021	1.41003e-12	1.21745e-08	0.0537359	0.670356	FALSE
KWMTBOMO15984	30.1907	28.1596	35.0229	17.2973	20.544	33.3779	10.4831	11.4885	12.3739	11.6345	10.5401	8.81726	34.5982	29.6089	45.1982	49.5319	43.4438	41.5591	9.05307e-10	3.88959e-06	0.0625998	2.82945e-06	FALSE
KWMTBOMO01057	29.9658	44.1926	51.5545	31.7508	27.3466	50.5393	18.7327	10.1911	12.6343	10.3049	8.76031	8.77745	25.9301	20.3791	35.3156	49.9256	37.1959	24.2278	1.71398e-07	4.83183e-14	0.193086	0.45074	FALSE
KWMTBOMO16545	7.41938	11.8193	14.0082	5.6092	6.49275	12.9288	2.03873	0.445196	0.529914	1.536	0.298461	0.0769338	5.75678	3.73798	5.92335	8.15018	8.59604	3.34827	2.42205e-12	7.41679e-08	0.0049591	0.980163	FALSE
KWMTBOMO02748	50.7157	45.8644	50.2781	39.7663	43.1597	51.058	57.1681	45.4422	105.869	25.6685	33.7013	25.5519	73.98	76.697	98.0499	107.115	89.351	90.8479	0.660638	0.00189668	4.74118e-07	1.52468e-12	FALSE
KWMTBOMO06852	16.5812	24.6874	27.7414	11.963	12.7414	22.2667	19.0741	8.533	7.1809	5.70053	5.14971	3.81324	31.9773	26.9489	34.4746	44.6372	37.1954	27.3621	0.0046255	5.65775e-10	0.00736804	6.63874e-08	FALSE
KWMTBOMO04893	17.0841	29.1391	35.385	10.7224	8.7958	30.938	8.10727	0.840182	1.512	0.993862	0.227987	0.186674	15.4291	6.6696	30.5764	41.7394	26.955	14.2038	1.36189e-05	3.51577e-15	0.494811	0.0578022	FALSE
KWMTBOMO14268	45.6641	62.9988	62.5791	54.2809	49.691	61.9722	31.0838	4.31739	10.8825	16.7455	7.03735	4.56427	38.8282	27.811	28.2563	30.461	28.1807	25.1553	0.000244733	9.59205e-12	0.00231281	0.000270307	FALSE
KWMTBOMO15024	5.93469	7.73749	11.0185	5.01054	4.26691	7.472	3.50689	0	0	0.514048	0.153669	0	4.60946	1.57466	6.68794	9.5502	3.76316	4.01078	0.0474487	4.39556e-19	0.158125	0.534564	FALSE
KWMTBOMO07715	17.4595	25.059	29.2203	16.2875	12.8946	26.0798	6.92615	2.93595	6.8128	5.52519	2.34603	3.59763	18.2378	12.3595	27.8433	39.3144	21.8267	12.6997	1.74845e-10	1.10895e-10	0.910912	0.104535	FALSE
KWMTBOMO05167	3.36802	5.40504	5.91942	2.78493	2.30394	4.02268	1.43205	0.677554	1.24075	0.671331	0.372705	0.396295	3.09225	1.65496	3.94966	4.96816	4.90795	5.21581	2.30619e-08	4.77361e-10	0.228479	0.000843584	FALSE
KWMTBOMO12312	2.40296	3.23397	4.39589	2.16966	1.70666	2.91236	0.743779	0.324838	0.515537	0.410939	0.39925	0.336809	1.17365	1.46289	3.24148	3.92181	2.01244	2.09406	8.87394e-11	3.1527e-10	0.329589	0.230997	FALSE
KWMTBOMO11481	9.86625	14.7893	17.4856	8.15566	9.38961	17.1629	5.01619	1.29983	2.25938	2.92331	1.14344	1.1552	9.93412	6.82855	21.1136	33.5123	9.30538	13.7439	2.34366e-08	3.26161e-12	0.978602	0.0322679	FALSE
KWMTBOMO13512	76.5347	89.711	109.157	65.771	56.038	90.8026	58.5701	3.37251	5.49987	7.81821	4.32012	1.57861	74.8371	49.2143	43.9496	75.9056	43.3004	36.2592	0.0157552	6.07985e-18	0.0414175	0.637636	FALSE
KWMTBOMO12811	12.1664	10.3165	8.20242	6.30932	7.6534	9.09688	20.2816	8.00606	30.4135	4.23149	4.64405	1.00084	18.3988	9.62157	10.3466	28.4961	20.9654	23.2694	0.207566	0.00620157	0.12643	2.11211e-17	FALSE
KWMTBOMO14834	11.7224	16.2689	18.5123	8.14543	8.37385	17.869	7.00821	0.62584	1.97209	1.50209	0.454023	0.645769	12.0459	6.71828	14.6703	20.7387	13.3286	7.80721	0.000361044	1.70438e-16	0.488087	0.207522	FALSE
KWMTBOMO16630	17.4191	24.0046	34.7896	13.8327	14.8219	29.4281	6.36881	1.82915	6.20178	3.51878	1.33775	2.06897	13.1543	10.6617	27.2226	39.5745	22.3892	14.5991	2.3631e-08	3.61985e-12	0.514967	0.142052	FALSE
KWMTBOMO06938	29.8934	42.5819	46.78	29.2848	23.3957	44.997	11.0266	11.662	10.6658	15.2153	9.89427	12.4789	23.5045	20.5993	30.4914	34.7299	28.0286	25.5652	7.65902e-14	1.37278e-06	0.0813302	0.761172	FALSE
KWMTBOMO16184	3.85007	6.39834	6.72709	4.56226	4.00572	7.25119	1.92915	0.132398	0.551575	0.883139	0.236694	0.160157	4.05348	2.89029	2.2594	3.7193	2.35134	1.99151	1.95661e-05	2.41017e-13	0.0413317	0.0451744	FALSE
KWMTBOMO15683	12.4925	16.7925	19.9288	12.8006	12.1373	17.5949	5.16889	2.06934	4.72098	4.34323	2.19655	1.3857	12.0511	8.68734	12.6066	15.7575	13.0337	8.61539	2.29252e-09	1.98106e-11	0.242083	0.87336	FALSE
KWMTBOMO15047	177.704	191.419	201.527	134.555	125.71	169.815	35.4658	54.1203	98.2565	51.023	37.086	31.6741	101.267	119.299	111.31	118.471	133.772	105.286	6.78901e-06	4.25648e-13	0.00419375	1	FALSE
KWMTBOMO01503	1242.75	1094.8	1071	615.454	692.909	862.916	186.979	315.124	819.201	193.451	198.926	137.505	791.767	967.859	880.705	619.323	1054.25	713.356	0.00256684	6.06202e-17	0.603428	0.142253	FALSE
KWMTBOMO16358	42.209	58.6912	70.5444	30.0704	31.7164	57.7924	22.2027	9.79173	23.4444	13.2406	4.26277	3.17939	72.2046	64.1169	84.6709	91.7571	78.5749	73.595	4.31059e-06	9.68945e-08	0.0216938	1.52196e-06	FALSE
KWMTBOMO01029	18.8406	19.4195	50.2173	12.0997	12.7133	35.4194	16.4725	5.62535	40.5154	1.71057	0.724422	1.25221	22.4097	17.8739	26.6399	47.4889	29.6129	27.1319	0.369699	5.02056e-18	0.738178	0.0103273	FALSE
KWMTBOMO06502	115.962	141.273	179.679	62.4891	56.4068	173.932	72.0921	14.8011	29.1094	13.7199	7.37223	11.2484	148.175	111.323	227.146	287.845	171.625	155.777	6.34557e-05	4.77765e-13	0.292157	0.00162339	FALSE
KWMTBOMO01235	25.4462	35.3424	44.5022	20.1798	20.3996	37.0083	37.7418	2.67587	5.98793	4.6284	2.05702	1.99763	27.8032	14.7712	21.6092	33.3111	24.8885	12.5185	0.102464	3.17552e-18	0.079292	0.817744	FALSE
KWMTBOMO07511	7.50607	9.96603	12.8953	5.17365	5.97212	12.3054	2.9075	0.13968	0.554202	0.514048	0	0.289656	4.3561	2.8147	9.85787	13.5792	6.11514	4.28784	2.66893e-06	4.53033e-14	0.290103	0.669272	FALSE
KWMTBOMO16224	24.5554	56.738	68.6755	29.6298	25.5028	69.298	17.5205	5.07928	5.18215	6.17525	4.05378	4.51411	25.2508	16.6157	51.3146	73.9767	38.5099	24.7247	1.42831e-06	9.97502e-14	0.416293	0.472183	FALSE
KWMTBOMO04891	2.97416	3.33532	3.74207	2.36089	1.4354	3.6604	2.56544	0.117378	0.489002	0.296981	0.131152	0.20284	2.20975	1.92628	1.62962	3.01949	2.13307	2.15293	0.0264062	1.46752e-16	0.0121984	0.618259	FALSE
KWMTBOMO14178	2.55941	3.16436	4.17646	1.34575	1.51273	3.69687	0.87976	0.154628	0.306754	0.213396	0.18429	0.285024	2.1955	0.991424	2.41512	3.02599	2.57583	1.01263	2.65474e-09	1.48904e-10	0.135235	0.688434	FALSE
KWMTBOMO10645	1170.5	1930.99	2131.05	1030.84	959.292	1947.88	572.768	145.017	756.292	189.096	58.2801	63.7692	1258.26	1219.31	2222.52	2357.1	1938.96	1438.72	0.00028595	1.71097e-14	0.956987	0.0105898	FALSE
KWMTBOMO16556	252.334	427.323	446.02	223.941	188.624	361.035	162.708	44.7245	168.072	45.4734	11.5252	24.138	317.513	254.57	481.783	487.939	428.348	332.555	0.000343076	3.63636e-13	0.832285	0.000586763	FALSE
KWMTBOMO16719	248.406	416.068	439.419	222.392	186.677	355.171	158.235	42.9785	162.53	43.3728	10.4447	23.0239	311.997	248.419	469.041	478.188	414.702	324.886	0.000301897	3.64994e-13	0.843003	0.000720775	FALSE
KWMTBOMO13101	29.571	43.9473	50.8092	22.7183	23.1058	45.4774	14.1125	2.54886	9.74279	5.64805	1.94597	2.02824	33.2059	26.9382	42.9667	56.7557	35.8035	31.7292	8.88538e-06	2.40545e-13	0.94209	0.0351907	TRUE
KWMTBOMO16722	1993.78	2888.56	3455.13	1692.5	1564.83	3235.31	819.038	194.964	1058.39	275.061	77.849	79.9856	2020.06	2034.04	3067.79	3245.92	2758.59	2205.85	8.0149e-05	2.42039e-14	1	0.0606018	FALSE
KWMTBOMO10340	8.14298	9.31148	9.64604	6.01089	6.24514	7.16821	10.9454	1.81542	6.38942	2.17134	1.92821	1.64611	10.844	7.60342	6.52966	7.86039	6.25416	7.13329	0.248614	1.37905e-17	0.834622	0.0488011	TRUE
KWMTBOMO10647	1757.68	3013.43	3248.39	1626.97	1419.67	2784.02	1011.73	365.864	1524.97	335.393	92.7441	192.02	2301.3	1726.05	3762.21	4075.3	3387.8	2706.85	0.00138723	7.50406e-13	0.745693	0.000195878	FALSE
KWMTBOMO16330	17.3914	22.6347	26.3126	13.8876	11.4837	22.7346	8.63749	1.87874	7.00044	4.8098	2.04443	2.42791	19.4474	20.8496	30.289	29.5984	25.3026	25.5265	5.995e-06	4.07049e-10	0.340678	0.000197839	FALSE
KWMTBOMO06233	117.702	163.091	201.958	119.517	97.644	174.912	44.4453	6.81256	13.914	26.3965	6.68216	8.53323	109.776	68.1793	105.016	147.1	103.578	82.7813	3.7676e-07	1.38261e-11	0.042092	0.993176	FALSE
KWMTBOMO10342	39.6804	74.6105	83.8424	38.2655	34.9936	75.922	64.718	3.3776	4.47857	9.30258	4.16837	3.72049	86.8038	50.8038	100.908	156.434	85.302	59.3475	0.116377	1.27118e-14	0.212164	0.000891739	FALSE
KWMTBOMO12812	12.6588	10.2105	10.6349	5.8956	8.08545	11.4873	18.686	8.7726	22.7763	2.62509	1.48457	1.14803	9.39374	4.05666	13.6723	24.1141	16.7793	18.3018	0.505708	1.02899e-10	0.92193	6.25557e-09	FALSE
KWMTBOMO02479	37.28	47.7241	53.5662	38.3694	37.4432	49.6883	16.2785	9.45142	12.1626	17.199	9.06517	13.3698	39.2539	33.0195	37.4254	46.4907	40.7802	33.8149	2.5954e-10	4.24991e-09	0.682199	0.413413	FALSE
KWMTBOMO07701	58.3857	88.3941	107.444	56.7961	45.603	100.758	34.1077	14.3438	19.0367	16.2513	18.7004	11.6901	58.4593	34.4746	70.403	82.8517	65.451	41.9811	2.1736e-07	9.69055e-12	0.222548	0.725883	FALSE
KWMTBOMO11635	3249.87	3048.97	3572.3	3725.84	2983.12	3176.29	1268.89	98.2935	593.133	295.736	109.673	40.4088	2778.28	2555.87	2370.85	3183.28	2134.39	2309.56	0.000313541	2.63582e-15	0.576396	0.74298	FALSE
KWMTBOMO01843	58.1656	91.9626	113.5	51.5468	40.4619	101.827	31.3559	2.82352	8.32416	7.63846	1.60458	2.21022	74.9272	58.8836	108.32	131.132	102.946	75.5051	8.39443e-05	7.30979e-13	0.896197	0.00785874	FALSE
KWMTBOMO04875	304.953	381.801	480.343	243.704	221.72	429.737	279.862	104.835	300.743	115.456	58.3105	46.7866	506.818	433.547	763.796	950.196	627.348	616.583	0.0396914	3.79975e-08	0.00694027	5.01709e-08	FALSE
KWMTBOMO15019	104.37	125.427	155.025	105.916	95.6871	130.297	94.8897	5.17334	19.7774	13.2432	5.76678	2.52423	130.181	86.1487	104.075	175.104	92.5553	82.5807	0.0254716	8.82835e-17	0.904949	0.315473	FALSE
KWMTBOMO05965	1.68368	2.70362	3.54401	1.68419	1.72159	2.91879	0.756002	0.087067	0.730382	0.526407	0.277953	0.300919	1.4286	0.987374	1.70526	2.21423	1.3973	1.47383	3.00879e-05	8.0227e-13	0.036871	0.963975	TRUE
KWMTBOMO04890	127.972	186.956	242.325	77.3355	68.6217	191.84	294.729	35.0602	146.024	45.9494	15.3466	13.6824	401.717	264.411	448.525	737.713	390.196	344.793	0.616786	2.11505e-05	1.42295e-05	4.70754e-09	FALSE
KWMTBOMO11935	109.319	150.866	148.818	107.494	110.776	115.504	49.482	65.2364	250.408	46.6397	28.572	24.4092	128.729	171.834	140.572	163.374	212.61	191.01	0.644754	3.6541e-11	0.220249	1.72186e-07	FALSE
KWMTBOMO12510	14.7799	31.4244	31.5091	20.987	17.0224	26.4557	4.43547	3.02011	7.02322	7.25533	1.3123	4.11723	17.7715	14.6767	22.5178	32.252	18.3984	18.6193	2.36255e-11	3.87229e-07	0.466848	0.233867	FALSE
KWMTBOMO09660	6.81924	6.99153	10.8006	5.28913	3.9966	7.59466	19.2689	0.438112	2.37223	1.04327	1.01359	0.587862	8.0763	6.84554	6.36578	14.0074	6.9824	6.1707	0.819042	2.42881e-16	1	0.00674275	FALSE
KWMTBOMO15406	17.2802	16.2305	19.5039	13.0941	13.2003	18.4361	23.124	19.8901	28.7472	12.3251	14.457	9.0341	30.4449	25.0146	28.9896	38.3388	28.4401	30.8173	0.664932	0.130779	5.5763e-07	3.13544e-11	FALSE
KWMTBOMO15744	22.2522	35.3253	43.6271	20.2103	19.0027	38.6199	16.5155	1.03852	5.56262	3.96524	0.974715	1.18447	23.8561	16.1393	32.411	48.1857	34.0135	19.2236	0.00150147	2.14802e-14	0.507945	0.0928713	FALSE
KWMTBOMO05021	2.65918	2.76956	3.29662	1.70695	1.08225	2.15739	5.77843	1.36166	5.05404	1.65691	0.942312	0.81978	4.37682	5.63262	8.99496	9.42768	5.22475	6.95763	0.796888	0.253312	5.1917e-05	1.63014e-13	FALSE
KWMTBOMO13548	4947.17	7827.84	9045.84	4700.66	4430.35	9016.52	2073.86	899.566	3535.71	1152.91	332.893	627.984	6706.43	5387.62	9591.77	10811.1	8893.58	7597.04	0.000104545	7.27857e-12	0.638267	0.00483745	FALSE
KWMTBOMO11640	2941.72	3174.2	3746.26	2908.83	2498.67	3221.63	941.731	44.1123	210.067	253.055	63.4839	25.9128	2225.2	1928.87	2073.82	2403.59	1851.76	2019.7	0.000115424	1.58658e-12	0.0292077	0.47384	TRUE
KWMTBOMO05959	6.17874	11.4113	13.6602	6.08507	5.36352	13.8605	3.39904	1.88914	1.99708	2.69048	1.67709	1.81566	4.4782	2.8405	8.43576	11.9992	7.54592	4.44474	2.92444e-09	1.61248e-08	0.0781685	0.766832	TRUE
KWMTBOMO10894	12.2037	17.6262	21.6596	5.94326	5.78295	20.7739	11.1123	1.66971	6.07657	1.63156	0.4529	0.477586	21.7661	12.1507	32.2076	60.0444	37.1632	24.8009	0.00497811	5.75964e-10	0.139995	7.69665e-06	FALSE
KWMTBOMO05086	4.45933	4.14804	5.38752	3.6091	4.25666	5.45166	1.48468	1.59085	2.12248	2.05876	1.39076	1.54676	3.21798	2.39122	2.25518	3.44319	3.11916	2.95158	1.52089e-08	6.70832e-08	0.00659362	0.469459	TRUE
KWMTBOMO11934	956.747	1285.39	1018.2	817.019	836.143	855.276	296.057	418.722	2753.27	313.608	221.608	126.802	908.71	1632	1133.78	1176.27	1906.31	1597.85	0.949571	1.28314e-10	0.208106	1.28197e-07	FALSE
KWMTBOMO05656	70.6345	104.578	125.989	62.6381	55.2526	114.687	40.5065	4.70143	17.41	12.0362	2.61894	4.42726	72.1957	46.558	87.6999	109.382	64.6128	55.8465	6.98882e-05	2.78197e-13	0.335771	0.569244	FALSE
KWMTBOMO05524	73.2367	84.5869	89.5218	57.5744	62.8022	82.2688	62.9039	43.7393	64.4007	52.9056	45.6591	38.1979	105.316	93.6365	133.648	140.954	148.646	141.155	0.0163777	0.00813862	0.00266485	1.05877e-11	FALSE
KWMTBOMO09261	102.699	178.698	200.967	85.7322	79.8819	171.53	58.5204	13.6122	40.5238	23.9016	6.28258	9.16321	120.931	73.2876	145.495	204.154	132.797	108.316	3.95769e-06	3.93792e-11	0.454877	0.0612671	FALSE
KWMTBOMO11532	129.494	132.426	114.394	113.883	98.6918	85.6246	84.1299	50.4651	102.259	20.935	85.0835	11.2903	176.42	164.947	184.868	189.793	203.869	180.919	0.0126465	0.0101322	0.000107494	3.66869e-10	FALSE
KWMTBOMO15959	3.84503	7.39617	8.42397	3.97122	3.40793	8.72268	3.18302	1.14454	2.48989	1.11033	1.21098	0.791144	3.49417	2.07292	4.85083	7.51024	3.50513	4.08229	4.85859e-05	2.35852e-12	0.0625998	0.768833	TRUE
KWMTBOMO08356	72.6175	64.2456	68.7381	62.8182	62.7635	66.5947	25.209	24.444	36.9975	32.94	22.8103	28.8329	74.8395	73.6949	76.0073	85.2939	98.0729	85.0265	2.34328e-06	4.07544e-07	0.082511	8.43752e-05	FALSE
KWMTBOMO03748	225.287	199.793	216.012	155.374	172.793	199.196	62.3689	77.1717	129.664	60.5017	62.5684	48.4774	159.404	198.449	185.235	170.89	194.386	173.716	7.83747e-05	5.65246e-13	1	0.171968	FALSE
KWMTBOMO13591	5.52678	7.77341	11.4587	6.34005	4.83562	7.25081	1.72723	0.414892	2.08512	1.39963	0.710816	1.84022	1.65681	1.75233	10.7603	6.41681	3.99831	1.67693	4.82052e-08	7.34493e-10	0.508097	0.489334	FALSE
KWMTBOMO15023	87.3394	116.831	139.181	78.9829	71.4883	112.143	70.7305	7.52125	24.2463	19.8328	5.49248	5.47746	70.5159	43.5696	51.2006	81.2878	49.0919	40.1779	0.00372658	2.90108e-11	0.000336103	0.282307	FALSE
KWMTBOMO08445	48.466	71.5361	84.4954	40.6419	38.1739	77.6414	30.3051	14.3614	23.2567	14.9872	12.0912	9.23742	42.484	26.1037	59.0533	78.0992	40.3988	40.0631	4.30087e-06	2.41473e-11	0.196422	0.514343	FALSE
KWMTBOMO05952	1626.28	2030.8	2218.98	992.322	740.807	1737.03	729.309	564.081	1669.95	673.791	214.724	199.84	2546.95	2464.89	3124.51	3959.84	3307.11	2896.89	0.0107727	0.000462929	0.00182555	1.334e-09	FALSE
KWMTBOMO12511	1.00467	3.0459	3.39137	0.461223	0.550454	3.28994	5.12985	0.337596	4.31976	1.51419	0.452651	0.262528	11.8444	7.49865	21.7751	38.6006	17.2896	9.43066	0.96825	0.358762	8.74378e-09	6.05238e-09	FALSE
KWMTBOMO04171	4.46407	6.16495	6.20743	4.01587	2.46117	6.72891	2.27497	0.561785	0.54711	0.89277	0.296733	0.229465	3.78758	2.79115	5.00767	7.35073	5.06237	3.99781	1.30166e-06	2.49983e-10	0.347604	0.163221	FALSE
KWMTBOMO14696	1.11518	2.01301	3.4844	1.4932	1.47319	2.17283	0.436808	0.0655776	0.208151	0.271504	0.351708	0.294642	0.423988	0.180198	3.85043	1.34542	2.11259	0.483137	8.35732e-08	3.41127e-10	0.847659	0.90874	FALSE
KWMTBOMO10425	63.8372	89.5687	103.982	56.4542	56.0941	85.8698	83.2272	27.3541	59.5767	33.8682	24.321	22.3276	105.914	76.0537	130.714	178.282	133.889	108.357	0.0684123	1.90249e-07	0.0859541	2.56169e-08	FALSE
KWMTBOMO03996	28.5528	30.1299	33.5883	25.6616	28.1606	30.0165	10.7354	8.30919	19.8376	14.1363	8.32375	11.6605	19.7237	28.322	62.9428	43.523	42.8089	33.1373	3.66528e-05	5.24527e-08	0.268688	6.17476e-05	FALSE
KWMTBOMO09054	45.9595	49.5431	58.3444	33.3031	33.4313	50.6271	34.2498	48.9522	68.0295	22.9907	32.9323	23.075	81.2688	85.5287	85.7875	85.8103	88.4668	69.7266	0.620594	0.0180598	6.08329e-07	5.54735e-09	FALSE
KWMTBOMO09268	927.282	1775.02	2099.02	789.18	729.47	1935.87	518.534	141.711	523.245	159.026	32.3966	90.8524	1144.51	719.888	1815.31	2157.65	1866.77	1345.7	2.56238e-05	1.12407e-10	0.781476	0.0174489	FALSE
KWMTBOMO00790	206.749	294.655	306.148	145.767	135.908	259.901	118.471	42.4628	137.442	57.5733	23.6395	16.2207	238.134	202.658	262.338	429.831	287.219	277.052	0.000176469	3.01917e-09	1	7.81066e-05	FALSE
KWMTBOMO13037	229.792	218.749	200.147	193.397	214.067	196.989	63.4266	73.5908	133.864	83.1758	61.0794	69.2849	174.979	271.387	235.723	171.264	301.84	249.489	7.93333e-05	8.51288e-11	0.280616	0.034051	FALSE
KWMTBOMO03445	49.8615	55.7251	73.6934	50.2246	43.3496	62.7341	44.8514	17.7941	58.89	24.1379	8.5228	11.7961	80.4701	61.8195	119.587	134.68	81.0669	86.2416	0.108718	1.38168e-07	0.00705587	7.17132e-07	FALSE
KWMTBOMO07908	46.7237	38.4582	38.791	28.2402	30.9229	31.3527	13.8665	15.5797	27.6492	11.7214	16.3274	8.48808	25.0438	25.9631	19.3126	32.7513	29.2888	28.083	3.13616e-05	5.93141e-09	0.0022861	0.208436	FALSE
KWMTBOMO12954	1.97271	1.66354	2.16694	1.5133	1.46128	2.18147	3.9144	1.77857	5.34874	0.625362	0.860729	0.508992	1.80955	1.48728	3.09316	3.22527	4.07994	4.21481	0.146634	1.41002e-06	0.347604	1.42682e-09	TRUE
KWMTBOMO14085	2.97282	6.11413	6.48836	2.27645	2.28216	7.03153	1.39132	0.0856934	0.153001	0.394208	0.114898	0.385023	4.22052	2.30241	5.62641	8.49308	4.8134	2.67004	2.6581e-05	2.93661e-11	0.822392	0.195191	FALSE
KWMTBOMO07626	10.5463	15.5299	16.4194	5.95943	5.68989	16.6561	4.54778	4.40946	3.07012	3.63812	4.60265	2.67435	6.70802	3.47429	12.9185	20.3291	7.59017	5.92089	5.08953e-12	0.000428329	0.145573	0.396093	FALSE
KWMTBOMO12214	21.7816	29.691	35.3287	23.0424	20.7151	35.8817	10.293	11.0044	8.06708	12.5796	9.5199	8.34117	16.8036	13.0933	18.4554	24.0231	20.8718	15.8828	4.10884e-08	4.65194e-07	0.00919448	0.744893	FALSE
KWMTBOMO09892	1168.56	1147.63	1193.12	857.76	902.566	1124.45	338.521	354.007	673.564	382.841	257.365	263.026	702.197	817.171	839.821	808.238	956.475	826.216	2.62292e-05	7.07906e-11	0.107621	0.682989	FALSE
KWMTBOMO15917	48.964	61.1768	77.405	60.0201	52.9399	67.7098	34.2479	10.6688	21.2161	22.4699	8.50248	10.1291	63.3242	41.8882	72.5237	108.922	54.6816	79.5224	6.53174e-05	3.59989e-10	0.754465	0.00959221	FALSE
KWMTBOMO13811	168.532	156.349	145.964	106.504	112.88	133.934	34.2227	45.6251	132.918	45.8745	47.2816	28.2929	129.107	162.198	136.966	151.562	176.38	154.292	0.00812335	9.69727e-11	0.813793	0.000386945	FALSE
KWMTBOMO10895	0.849788	0.705669	1.09455	0.217885	0.337087	0.953237	0.785661	0	0.158193	0.0855931	0.047519	0.0734934	1.25353	1.61498	2.70622	2.76863	2.43714	1.51768	0.112943	3.14745e-05	0.000302035	2.60705e-07	FALSE
KWMTBOMO09718	961.423	1261.39	1573.08	951.063	858.488	1459.71	546.085	233.151	622.039	349.494	105.799	132.559	705.939	513.431	647.997	1145.04	670.939	616.095	0.000136097	6.68146e-09	0.000472713	0.686804	FALSE
KWMTBOMO16772	2.06315	2.64878	3.92294	1.42972	1.73524	2.45796	0.6978	0.279361	0.253349	0.220306	0.820484	0.551725	1.12318	0.828569	1.47753	3.4011	1.58235	1.05358	1.69111e-09	7.24053e-05	0.00507384	0.534649	FALSE
KWMTBOMO09429	195.035	396.574	489.637	179.622	146.772	419.871	103.853	24.3119	55.57	50.6754	10.8321	25.1296	247.64	155.489	295.103	388.477	276.475	214.021	3.57045e-07	1.31522e-08	0.310931	0.256155	FALSE
KWMTBOMO04251	44.5674	53.1925	62.7561	43.8859	40.5787	56.4762	29.4359	16.6515	20.3116	17.2826	17.8612	15.0773	41.9647	35.21	41.0459	55.6859	38.2857	37.9442	1.86905e-05	9.78127e-11	0.359625	0.580215	FALSE
KWMTBOMO03601	229.316	323.379	363.629	215.015	195.263	325.661	168.242	68.0469	179.741	92.0423	44.2902	62.7587	318.093	246.373	453.311	569.037	365.786	318.169	0.00181733	4.06024e-09	0.26845	0.000218508	FALSE
KWMTBOMO05339	32.0269	49.6875	60.4304	25.9269	23.4213	52.6894	20.0752	9.56273	11.1522	10.5182	12.063	9.59577	26.1693	17.4656	37.2063	47.0456	34.4542	27.0728	3.13015e-07	5.00787e-08	0.0800437	0.370168	FALSE
KWMTBOMO08926	187.658	226.971	258.305	156.684	160.214	226.239	230.309	184.754	290.534	181.487	157.58	152.774	304.299	318.927	456.583	557.997	401.298	379.233	0.774921	0.476514	0.000184216	7.01201e-12	FALSE
KWMTBOMO10557	1.6831	2.64878	2.17352	0.726976	0.809779	1.21342	1.22946	0.159635	0.190012	0	0.0356732	0.0827588	1.03211	0.75546	1.1774	1.4864	1.51642	0.808564	0.00192069	1.46835e-10	0.0168702	0.109891	FALSE
KWMTBOMO16443	18.5811	29.4259	33.6735	15.9352	14.5788	30.9223	14.8054	3.86147	4.72868	6.49139	4.83658	5.07474	20.8323	13.4927	34.1134	48.7228	19.6697	22.3758	6.21344e-05	2.17414e-10	0.999669	0.0394051	FALSE
KWMTBOMO10767	14.6933	21.5937	30.5185	11.2622	9.12661	25.2308	10.1683	2.97679	4.78491	3.44103	3.13846	1.58282	15.7338	13.8428	23.0043	28.1394	22.1303	16.1673	5.10276e-06	3.11736e-09	0.810292	0.0413772	FALSE
KWMTBOMO13576	2.01897	3.93499	4.32409	2.1328	1.81044	4.3082	1.79449	0.641351	1.23682	0.651822	0.726606	0.360845	1.79252	1.27053	2.64451	4.43001	1.86037	2.00084	6.24251e-05	1.65058e-10	0.0888458	0.61592	TRUE
KWMTBOMO07412	30.182	39.6513	47.2667	26.4552	23.6633	41.0106	22.3614	6.10523	18.3511	10.4966	5.4573	6.47942	33.3984	29.1091	36.1559	46.4046	36.5497	30.5734	0.000882852	2.44401e-11	0.976896	0.0345363	FALSE
KWMTBOMO13506	12.5027	17.9056	20.9324	10.0123	7.56427	17.0422	22.1684	1.96662	3.38123	2.78365	2.74954	2.3528	21.9205	10.1152	15.1103	27.3443	15.5575	13.0338	0.194138	7.30979e-13	0.926892	0.00653938	FALSE
KWMTBOMO04476	4.92663	4.5066	7.64512	5.65426	6.18581	7.15896	2.9075	1.164	1.84734	1.30892	0.346823	0.715199	3.24642	1.73747	3.74084	6.36831	5.02116	2.85856	0.000438558	2.28349e-11	0.112629	0.799095	FALSE
KWMTBOMO11932	54.8322	73.29	56.6902	42.2127	37.5527	49.2946	18.8211	27.083	172.776	20.0616	14.8207	9.54463	48.9058	79.9875	53.1691	63.1034	82.8798	72.2387	1	1.80246e-09	0.571033	9.41537e-07	FALSE
KWMTBOMO11613	117.235	122.574	140.211	81.8844	80.9946	118.873	39.9208	44.5231	105.262	29.3802	36.4506	24.9002	68.3262	78.967	77.2139	84.2028	84.1818	79.9739	0.00631847	2.48908e-11	0.00800292	0.792526	FALSE
KWMTBOMO15014	40.7259	69.9762	73.1077	39.3986	40.835	65.8501	19.9797	5.73047	12.6472	17.2997	2.56115	5.28147	32.4188	31.0557	41.7133	46.3492	40.383	37.7843	1.1991e-08	2.75935e-06	0.0337072	0.951735	FALSE
KWMTBOMO10499	71.7412	109.576	131.701	61.8926	60.3491	111.792	47.7713	18.4767	38.5837	29.6065	18.1753	22.5491	68.9929	54.7932	95.1727	132.432	81.7883	71.9163	8.15825e-06	3.65263e-09	0.394383	0.0945394	FALSE
KWMTBOMO11758	7.29838	7.38376	9.29364	6.7701	6.66455	7.92153	6.79275	1.40916	2.23643	3.13887	2.40873	1.41837	10.2485	7.6991	8.9955	11.4395	9.00576	8.46944	0.00776963	2.60059e-09	0.0903336	0.00062091	TRUE
KWMTBOMO00316	41.1898	59.6471	73.3836	43.3082	44.3779	75.9608	37.0449	7.2314	19.7217	15.5825	4.59281	4.91967	60.2159	41.9497	63.1006	122.342	80.7345	67.4138	0.00202133	1.00499e-09	0.755632	0.000750308	FALSE
KWMTBOMO06533	15.5842	20.1724	26.0646	10.411	11.3005	27.7716	6.46111	4.5082	6.86155	7.61552	4.62431	4.80205	10.1749	8.34888	15.0061	21.6476	12.881	10.6175	3.92077e-10	0.000111399	0.0330687	0.847368	FALSE
KWMTBOMO12850	5.18684	4.45708	7.18237	5.13513	4.62157	3.24259	2.88586	1.28242	1.29268	2.29599	2.75737	1.05416	6.90733	6.73039	7.33836	8.8833	7.73017	6.87331	5.81285e-06	0.00129323	0.0467872	3.50083e-06	FALSE
KWMTBOMO01839	6.26984	8.99655	12.0724	5.22052	5.55694	12.963	2.85913	1.65241	2.80686	3.04058	1.50012	2.30225	6.59867	3.705	8.13996	11.8818	6.48346	4.83472	1.17907e-09	4.39114e-06	0.370594	0.688633	FALSE
KWMTBOMO10648	10.6753	27.8679	27.7871	10.6466	8.25839	21.2244	8.04595	4.15012	13.1783	6.62948	1.44065	1.81035	22.6642	19.7775	43.9945	48.5225	37.6205	33.9069	0.00209613	0.000235439	0.207756	1.50805e-08	TRUE
KWMTBOMO00946	6.26685	7.15029	8.58637	7.12797	5.92259	5.79239	1.97958	0.148596	0.943322	1.77729	0.531303	1.33529	5.6514	4.2647	7.4785	9.94331	6.38272	5.38261	6.19756e-08	1.2253e-07	0.86696	0.237236	FALSE
KWMTBOMO00962	116.508	227.406	225.337	107.556	77.4889	195.523	99.6844	3.48647	15.7829	17.1892	3.30444	4.07783	197.878	109.476	265.565	375.498	227.13	128.098	0.0106101	5.67556e-11	0.689886	0.0038922	FALSE
KWMTBOMO15018	70.3842	89.7913	100.46	43.9891	39.2813	83.5743	90.7695	8.45354	32.627	11.7082	2.78963	1.73835	122.725	98.6338	112.895	131.672	96.8841	86.2777	0.108365	2.14699e-08	0.00773691	0.000111211	FALSE
KWMTBOMO02996	13.6727	16.3126	16.6473	13.9189	9.76955	18.9336	7.13199	2.0441	5.59995	4.47777	1.0876	2.48949	10.2915	7.22175	10.5578	13.5491	9.00526	7.41035	4.79058e-06	3.21026e-08	0.0249192	0.525221	FALSE
KWMTBOMO01798	13.851	19.3975	23.6826	11.8739	10.9107	24.0668	8.97088	1.48805	4.45032	3.62933	1.09171	1.76608	15.2269	11.6325	18.2962	29.2268	16.1532	13.0962	0.000134726	1.47322e-10	0.768851	0.150393	FALSE
KWMTBOMO16067	6.2005	6.91746	6.42817	3.07674	3.94398	4.41022	2.85728	2.22523	1.42539	1.47998	0.647048	1.42697	2.05967	2.53753	11.8334	7.97143	5.31501	2.04105	1.5062e-08	1.31752e-06	1	0.120378	FALSE
KWMTBOMO14490	545.664	381.371	409.068	417.314	499.985	582.261	188.509	126.701	414.72	216.855	97.0122	120.51	166.666	120.061	245.925	350.443	192.49	339.218	0.0280841	2.30392e-08	5.30763e-05	0.0821765	FALSE
KWMTBOMO16203	3.48383	3.11783	3.60045	1.37318	2.21725	3.05948	1.49529	0.997716	1.26675	0.703756	0.297277	0.528737	3.21269	2.37604	4.25173	7.07512	4.09324	2.42978	8.14187e-07	2.51447e-06	0.736015	0.00190962	FALSE
KWMTBOMO05091	40.8091	51.103	55.6633	38.2358	34.4322	49.0929	58.5313	18.5477	51.6044	22.4369	8.90369	13.5331	77.1593	66.0678	60.6679	64.3978	65.6342	68.3243	0.42568	8.03785e-06	0.000572233	1.77729e-06	FALSE
KWMTBOMO16676	8758.81	11255.5	13513.1	8085.29	7394.17	12538.1	3835.41	1665.63	7584.9	2313.21	880.434	706.082	9246.53	9959.61	12442.6	11808	11190.6	10033.5	0.00327506	2.62523e-11	0.732697	0.0561008	FALSE
KWMTBOMO16816	12.3931	23.3448	28.9073	11.6773	11.8826	24.4624	4.38232	2.63166	7.38936	3.35248	0.542853	2.51875	8.31494	11.867	25.0604	37.3153	19.3972	12.4285	8.87042e-07	6.97332e-08	0.69917	0.0992621	FALSE
KWMTBOMO04886	136.664	196.703	260.846	89.8834	77.7957	207.963	209.28	27.5605	129.008	57.1592	13.157	17.1237	333.858	223.14	434.786	634.133	349.695	319.18	0.203867	0.000132088	0.00206295	8.68261e-08	FALSE
KWMTBOMO01722	65.3693	65.3586	63.5304	61.8123	55.2269	62.4633	28.8424	25.0307	42.6514	34.9552	27.3685	31.3601	69.5276	79.8351	73.433	63.5577	112.242	77.3184	1.69015e-05	5.93053e-06	0.0322132	0.00151666	FALSE
KWMTBOMO13141	5040.67	4351.54	4949.2	3861.12	3992.72	3783.03	4586.1	4035.13	3041	2501.86	4253.91	1813.08	6491.39	7027.65	6827.72	6547.99	6993.61	7720.47	0.191552	0.104948	0.000140313	1.83049e-09	FALSE
KWMTBOMO02695	24.127	22.2393	20.118	12.9603	14.7398	15.1722	21.4567	20.6538	56.0927	13.0822	20.0612	6.72609	26.1438	26.8149	22.4794	32.1795	28.0801	26.3052	0.610768	0.595502	0.0437765	3.53649e-13	FALSE
KWMTBOMO10449	1.46395	2.0306	1.73773	0.768706	0.733939	2.07266	0.35136	0.253197	0.569271	0	0	0.175019	0.674071	0.412297	1.0497	1.62501	1.63833	0.64771	3.93819e-07	1.20516e-06	0.0202071	0.607774	FALSE
KWMTBOMO03328	1.22959	0.999784	1.05506	0.498905	0.396951	0.982208	0.273647	0	0	0	0.14689	0.11359	0.208326	0.267589	0.0633743	0.518686	1.13118	0.168151	4.63236e-07	0.000664547	2.22962e-05	0.894765	FALSE
KWMTBOMO11252	12.1886	12.915	17.4768	8.26721	8.36704	14.0796	5.42342	3.95055	10.6735	4.47844	3.53129	2.03182	12.8605	14.0146	16.6229	15.9876	16.8602	14.4372	0.000868942	7.82554e-08	0.369383	0.000252595	TRUE
KWMTBOMO03600	133.918	204.833	242.712	114.671	97.8027	223.092	58.15	21.7071	73.3943	44.1108	9.53295	16.4399	105.313	74.4593	134.088	210.313	140.249	100.822	2.81428e-06	2.1354e-07	0.0225539	0.470078	FALSE
KWMTBOMO11860	7.86056	11.6349	12.854	7.85124	6.11806	13.8636	4.88086	1.37436	3.42759	3.12248	1.20343	1.68675	8.70453	6.83379	13.0127	16.5729	10.1479	9.14395	4.70185e-06	1.87278e-08	1	0.0782195	FALSE
KWMTBOMO02923	7.69378	9.32725	15.2056	5.17158	5.87584	12.5364	10.4386	1.22646	2.27088	1.31646	1.1572	0.800674	8.24058	4.24389	21.6392	37.6363	6.30368	11.4203	0.0549217	1.6733e-11	0.715329	0.0108558	FALSE
KWMTBOMO10082	45.8637	40.7773	43.5262	42.662	40.489	38.5642	23.3475	18.589	40.9193	19.3251	13.8938	11.3975	43.6169	54.1905	48.7243	41.8341	49.0148	46.6827	0.0138406	3.65276e-10	0.0591566	0.0250405	FALSE
KWMTBOMO12070	844.299	1599.17	1972.58	1014.52	822.747	1597.34	1330.91	459.892	2849.02	876.339	194.342	357.97	1986.81	1817.95	2776.55	4379.03	3113.55	2794.55	0.904654	0.011195	0.0183532	4.13184e-11	TRUE
KWMTBOMO07282	22.3974	48.2573	76.5704	23.0408	22.9881	53.7665	14.1972	5.86542	10.5037	33.9752	3.35856	13.2932	55.3812	32.2611	94.8223	111.823	107.289	65.3125	4.29514e-07	0.175702	0.360003	2.87245e-07	TRUE
KWMTBOMO09041	105.804	221.033	350.88	117.72	108.402	218.216	69.3743	42.2831	99.1119	167.065	21.4869	41.0907	289.295	170.059	351.677	472.052	435.984	322.884	0.000109339	0.157494	0.352907	1.33842e-09	FALSE
KWMTBOMO10254	7.81472	11.657	11.8573	5.06876	5.9296	12.0495	4.129	2.06628	3.67282	1.29272	2.21638	1.54255	4.52647	3.73476	8.70177	9.91334	6.21277	5.63255	7.48792e-07	1.28071e-07	0.115569	0.745382	FALSE
KWMTBOMO14664	6.37948	8.73269	7.75311	7.26976	6.94096	6.96162	6.77032	5.6371	9.46102	6.93046	6.24281	5.06897	10.8523	11.0273	14.5444	17.3519	12.4858	14.0886	0.523774	0.312604	0.000241233	2.1616e-10	FALSE
KWMTBOMO07254	9.47129	21.9666	23.1931	10.0381	9.99411	22.3308	15.4944	3.93403	3.50761	2.72478	0.908764	2.4138	27.2677	14.6835	37.9975	43.1395	16.3577	11.0995	0.0169515	1.47322e-10	0.0774554	0.0450971	FALSE
KWMTBOMO16562	31.6959	59.119	64.7956	24.8478	23.2495	72.5696	23.9869	3.49201	12.9025	6.52599	1.75579	4.37501	32.621	21.7233	81.9385	115.318	44.7097	30.6179	0.000157526	5.63071e-10	1	0.104281	FALSE
KWMTBOMO06827	32.9703	51.2457	54.6634	41.188	41.3072	59.3716	20.8922	19.8647	20.5088	23.9325	16.1117	15.4656	45.2661	33.0961	64.6659	103.119	46.0138	41.0811	5.18861e-06	7.56615e-08	0.513755	0.0522298	FALSE
KWMTBOMO02696	53.2738	79.3082	101.269	44.038	40.27	89.2379	34.918	10.795	20.4495	18.5045	6.75304	9.96852	50.6458	32.262	67.2931	90.8791	61.2124	48.4134	9.13858e-06	2.23388e-08	0.240951	0.217958	FALSE
KWMTBOMO08214	3.90411	6.41514	7.09568	3.50578	3.47119	7.44207	3.27606	1.48833	3.22408	1.34572	1.32273	1.06426	4.86665	3.41594	5.26971	7.60813	5.15076	3.47649	0.00046607	1.20248e-10	0.709444	0.286569	FALSE
KWMTBOMO11042	259.8	583.439	743.708	161.889	156.162	651.438	103.769	5.8788	29.7814	36.1304	5.21286	8.71243	372.936	292.756	575.573	701.82	618.273	269.455	9.60866e-06	1.78259e-08	0.838851	0.0901135	FALSE
KWMTBOMO02095	22.1698	27.2596	29.3583	26.1241	23.6826	25.1106	12.4642	9.01733	4.63004	11.3871	14.1188	11.0403	25.5081	13.4239	21.2063	40.2561	17.38	20.0642	6.33932e-07	1.00485e-07	0.569375	0.357899	FALSE
KWMTBOMO01581	1044.63	1328.57	1554.69	838.735	807.304	1376.72	573.41	313.977	921.662	429.258	160.074	160.99	1656.12	1338.51	1575.12	2251.9	1503.83	1422.91	0.00294333	4.44386e-07	0.0720794	0.000141883	FALSE
KWMTBOMO14790	79.8288	122.755	152.588	70.2268	60.5877	141.951	59.9006	24.4989	31.8448	27.7882	22.7323	12.6756	75.8327	36.596	101.331	147.061	83.2427	55.2368	2.22774e-05	5.77268e-09	0.20543	0.513196	FALSE
KWMTBOMO04602	57.2678	77.344	96.6184	41.3057	41.8955	86.9935	71.2901	18.4862	28.9851	18.9109	16.4389	14.1199	90.9266	57.5297	137.474	224.157	81.2653	85.0145	0.0250822	7.00164e-09	0.155673	0.00050724	FALSE
KWMTBOMO15557	1.92996	3.32714	4.02255	1.02704	1.14666	3.16907	1.79447	0.136407	1.27726	0.2761	0.170702	0.320582	3.54846	3.96483	5.96547	6.56158	5.02534	3.38338	0.0143798	5.13096e-07	0.0418023	4.83507e-05	FALSE
KWMTBOMO10448	2.49671	3.12972	5.21421	1.82628	2.4382	3.13973	0.848905	0.458804	0.364074	0	1.0025	0.422855	1.35716	1.21404	2.09378	4.50537	1.93704	1.37712	4.36449e-09	0.000352163	0.0202137	0.559311	FALSE
KWMTBOMO15977	5.27853	4.97074	8.34231	6.07066	4.39415	3.79873	3.15543	1.51591	1.46069	2.78941	3.22626	1.19754	7.60472	7.758	7.53736	9.06829	8.85474	7.44555	7.21251e-06	0.00458217	0.0670984	8.51849e-06	FALSE
KWMTBOMO04900	133.542	187.395	235.718	92.2253	77.3794	196.339	99.6019	6.2792	24.8628	17.8325	2.86368	5.35907	182.836	123.529	201.273	270.061	176.153	140.466	0.0040945	4.55348e-10	0.909967	0.0117226	FALSE
KWMTBOMO16807	7034.04	8821.18	10877.1	6605.04	6147.22	9950.24	3245.42	1501.64	6533.16	2079.95	809.507	646.085	7659.92	8146.56	9828.07	9353.55	8878.3	8374.74	0.00598719	1.04667e-10	0.659116	0.0499044	FALSE
KWMTBOMO10920	36.0284	44.4573	53.583	17.5967	16.0524	42.7888	110.92	3.52728	16.1446	3.86834	2.144	0.936261	39.9873	20.9185	33.5288	40.0446	30.9778	26.9917	0.887613	7.5547e-13	0.326829	0.108571	FALSE
KWMTBOMO03745	237.428	191.79	180.854	109.88	98.927	127.559	58.0635	84.5351	276.236	55.9433	41.8199	32.519	149.377	184.444	172.779	214.476	164.277	172.757	0.242601	4.0891e-08	0.940513	2.55482e-06	TRUE
KWMTBOMO13647	278.402	388.035	473.665	250.664	223.176	395.976	228.943	45.9298	154.741	73.1227	23.2265	27.1104	318.275	208.877	273.034	377.734	208.087	210.423	0.00303539	3.60823e-11	0.302248	0.761593	FALSE
KWMTBOMO03734	124.648	107.225	100.497	63.9414	58.551	81.4905	40.1646	62.6225	122.748	36.8337	22.7433	18.7361	55.888	52.6032	41.092	76.4415	46.2807	53.7813	0.10555	5.53121e-07	5.03037e-07	0.902866	TRUE
KWMTBOMO09871	107.732	153.235	197.037	88.3088	78.4274	162.631	73.382	13.7114	47.7399	31.1329	9.01194	7.75456	145.427	105.778	152.018	202.135	162.895	142.41	0.00032459	2.78384e-08	1	0.00294161	FALSE
KWMTBOMO05090	31.708	49.4865	63.4303	27.959	19.862	56.0313	47.94	2.96415	16.4649	7.99463	1.77848	3.03128	63.5008	41.8535	65.6048	100.993	74.2591	49.4847	0.112708	5.66194e-09	0.16456	0.000265133	FALSE
KWMTBOMO12711	7.5446	8.46372	8.74541	7.74309	6.59772	8.32333	2.27168	2.19455	4.7772	3.51975	3.20756	2.66491	5.75219	8.27586	7.61702	6.96426	9.67624	6.93702	4.94465e-06	2.65627e-08	1	0.213096	FALSE
KWMTBOMO03243	20.9462	32.7865	42.3746	22.2266	17.8496	39.1229	12.9109	1.77449	5.13509	6.17097	1.34606	2.23937	27.7194	15.9702	34.4492	47.5002	27.238	21.9839	6.26438e-05	3.24504e-09	0.899318	0.155524	FALSE
KWMTBOMO10053	8.21615	10.2448	12.4369	7.86679	8.2885	12.7309	4.32614	4.41983	4.25691	4.87352	3.16665	3.12511	7.72468	4.65614	7.45566	10.2447	9.0576	5.13712	2.47764e-07	9.52618e-07	0.133189	1	FALSE
KWMTBOMO10987	248.48	590.147	731.271	133.754	135.009	553.314	132.488	32.1359	170.23	29.1757	3.88067	16.7987	345.552	273.286	722.197	746.403	566.687	340.42	6.6719e-05	2.93113e-08	1	0.0168663	FALSE
KWMTBOMO11108	139.065	169.279	190.472	142.317	123.017	160.74	94.9876	52.7978	98.5366	63.4566	45.5815	36.6805	121.04	101.904	139.413	195.212	116.153	148.002	0.000638494	9.54319e-10	0.345232	0.15985	FALSE
KWMTBOMO16839	6148.75	7670.08	9533.27	5790.28	5371.99	8745.03	2797.76	1331.13	5798.91	1845.22	723.225	574.88	6613.37	7056.91	8469.71	7895.16	7660.36	7263.27	0.00659834	1.28362e-10	0.70838	0.0698406	FALSE
KWMTBOMO02480	9.91508	13.9026	16.6043	11.3722	11.5509	16.6616	6.30395	1.61492	1.66427	6.03967	2.43713	3.50834	10.4332	8.06834	14.1707	20.9585	11.2262	12.2841	6.18987e-06	6.59968e-08	0.856835	0.148108	FALSE
KWMTBOMO01059	16.6815	20.157	22.1807	14.4487	12.3313	18.3741	9.20551	9.96416	16.1025	10.4233	6.22248	9.21489	19.6227	20.5039	26.7674	32.9154	25.2558	25.8947	0.00286131	0.00319956	0.0987117	6.37868e-08	FALSE
KWMTBOMO15647	9.04581	16.2714	19.5711	7.78429	6.3784	15.1411	11.869	2.0091	3.18856	1.84846	0.42759	0.991972	5.60341	5.37469	17.7654	25.0035	12.4863	10.514	0.0127416	3.9098e-10	0.536048	0.0222452	FALSE
KWMTBOMO01357	1.55597	3.32443	3.14628	1.27073	1.21091	2.64337	0.864483	0.275791	0.399077	0.597035	0.536549	0.459771	1.59185	0.79251	2.30863	2.88801	1.23286	0.876493	4.79823e-08	7.48498e-06	0.257506	0.746807	TRUE
KWMTBOMO08650	41.9827	45.5451	39.4102	26.4961	23.9324	32.9223	42.1024	57.0632	112.988	35.5649	33.779	31.0613	50.1582	64.1357	49.7967	69.7893	55.0962	51.5871	0.301741	0.774785	0.00373814	8.95243e-11	FALSE
KWMTBOMO03113	108.445	112.122	125.072	98.4462	115.054	118.874	126.347	96.1673	222.319	75.0886	81.0585	72.5403	154.753	160.808	172.434	200.682	181.165	170.257	0.891953	0.00844128	0.000118659	8.77464e-08	FALSE
KWMTBOMO11889	14.2038	20.0591	23.1695	12.7867	11.0728	20.7291	10.3903	5.03416	20.4801	4.10977	4.7851	2.23001	13.9954	11.9065	17.1243	21.7532	16.7506	16.5419	0.0798346	5.18775e-11	0.528741	0.0412877	FALSE
KWMTBOMO11386	16.9843	23.3569	24.7553	14.8534	13.3215	23.3028	7.71316	4.12527	9.36113	9.72162	4.07562	6.45347	14.9736	9.8994	21.0169	32.1182	20.4456	19.8618	1.91015e-07	0.000124181	0.440595	0.00885096	FALSE
KWMTBOMO00882	17.6699	27.3717	32.2814	10.477	9.2062	24.8837	18.5238	6.826	18.1056	7.85027	2.71181	2.92714	26.9702	23.0023	50.2729	78.4013	47.0917	32.5566	0.0163777	0.000343254	0.108885	1.51716e-07	FALSE
KWMTBOMO01542	596.239	1149.4	964.602	565.74	453.501	901.021	982.089	510.609	842.25	711.099	296.418	306.344	1480.63	1067.02	1915.51	3329.81	1697.65	1542.78	0.384525	0.16965	0.00203082	7.27896e-10	FALSE
KWMTBOMO01230	26.8738	74.2342	85.994	26.5395	23.3633	94.6117	15.3207	1.98439	12.1884	6.06993	0.806268	3.72313	23.6996	20.6783	69.7851	116.956	71.9102	30.1889	2.2481e-05	6.48072e-08	0.458946	0.167406	FALSE
KWMTBOMO03497	13.8012	43.2239	47.4019	15.4151	14.0751	47.0959	7.47037	1.6313	4.04527	9.38043	1.86829	2.88951	15.7043	7.2531	31.5541	36.9119	25.0972	15.2735	1.5652e-08	4.59614e-05	0.24272	0.668261	FALSE
KWMTBOMO01609	4.04947	4.76792	5.08364	2.3316	2.4652	4.13889	3.47613	3.19564	2.33133	2.48962	4.0083	1.35386	4.74384	3.8398	5.844	13.2428	10.4736	6.20234	0.00913632	0.564356	0.390831	6.49321e-11	TRUE
KWMTBOMO08956	90.8567	91.4277	99.8461	80.9972	79.4174	96.8275	64.3042	74.3506	104.883	65.3001	62.5062	59.8823	114.414	128.509	151.639	149.478	151.268	146.466	0.284558	0.0352453	0.000563792	2.46472e-08	FALSE
KWMTBOMO03443	116.791	167.981	203.77	97.1231	88.4128	182.137	287.971	29.9138	52.968	52.6558	16.1319	17.0888	246.059	124.922	325.282	587.115	208.399	285.047	0.515484	2.7541e-06	0.0461206	2.29114e-06	FALSE
KWMTBOMO10306	25.4599	24.6394	28.6423	14.6572	12.6774	30.1317	10.2751	5.42448	12.5906	6.36321	2.06073	0.468699	24.9627	27.1616	29.026	33.9865	26.7726	29.557	1.8263e-06	4.82322e-05	0.32618	0.00685773	FALSE
KWMTBOMO06105	57.046	82.8756	106.589	55.2305	48.0806	99.9766	29.3534	8.91576	21.3132	25.634	5.31303	8.6794	67.2658	40.1403	95.7592	128.982	77.4519	64.1124	7.38084e-07	5.02747e-06	0.946986	0.0571421	FALSE
KWMTBOMO16867	236.614	237.235	241.769	183.41	192.935	216.037	121.412	109.041	236.877	113.277	84.5801	110.49	229.758	261.694	315.682	299.587	329.391	314.672	0.0457669	7.28399e-05	0.0858944	7.1464e-07	FALSE
KWMTBOMO14771	26.3067	28.4992	27.6806	22.0737	25.421	32.1015	12.3877	12.0571	15.7054	13.6884	12.323	12.5486	21.976	22.7543	23.1615	32.3697	23.8652	22.4867	9.43033e-07	7.92016e-07	0.851114	0.332342	FALSE
KWMTBOMO04475	37.553	32.4659	35.0473	31.3677	34.9458	34.6569	16.1528	5.54287	10.4683	18.1549	2.97277	6.97319	18.4666	11.8464	24.9461	37.9999	19.871	17.3556	1.73211e-07	0.000157542	0.0113439	0.693406	FALSE
KWMTBOMO07093	3.72856	5.88199	6.3816	1.76053	1.3343	7.32579	3.55949	0.0211637	0.201528	0.233658	0.113506	0.146291	4.92597	1.47326	2.59546	3.39346	4.56275	1.88405	0.062444	3.69285e-11	0.135214	0.859228	FALSE
KWMTBOMO07513	9.14229	15.6421	20.7299	8.82656	7.06203	19.0253	7.08844	1.1234	2.62064	3.2377	0.967878	1.41273	10.8305	5.99206	15.2913	19.9252	10.5877	8.90807	0.000112698	1.29633e-08	0.556284	0.353779	FALSE
KWMTBOMO09142	11.5862	18.5706	24.8116	10.1441	8.84786	23.0525	9.22452	1.08026	5.04364	4.92321	0.741054	1.18085	25.2049	18.6695	25.3451	37.6653	26.7698	21.5626	0.000944063	1.84169e-05	0.0765215	0.00026707	TRUE
KWMTBOMO06524	456.353	459.627	479.211	353.271	388.101	427.558	207.883	198.515	407.288	182.539	149.701	206.992	405.453	483.97	570.872	561.141	588.997	564.072	0.0143121	6.42701e-06	0.261051	1.49611e-05	FALSE
KWMTBOMO04249	242.101	277.097	288.722	304.252	304.059	293.54	238.19	248.415	337.114	234.232	208.255	264.691	348.5	414.029	556.732	634.822	443.607	498.006	0.686949	0.125679	6.59605e-05	6.42073e-08	FALSE
KWMTBOMO16836	4.84383	9.24043	8.85277	4.21298	4.03566	10.0356	3.64863	1.36941	1.95601	1.00794	0.163211	0.820376	4.16653	2.56439	12.622	17.0014	5.58047	4.20377	5.30562e-05	3.75715e-08	1	0.186584	FALSE
KWMTBOMO01597	9.84686	12.6208	12.0941	5.89071	6.88312	10.1967	5.54011	0.457135	1.04795	2.12629	0.99885	0.245768	8.86675	5.90854	5.0685	8.65733	6.69204	6.64226	0.000464422	1.38168e-07	0.0118024	0.51	FALSE
KWMTBOMO04526	21.7281	18.145	18.0418	16.7619	14.8903	19.8307	6.02924	9.7041	18.697	7.00052	6.83424	5.89475	14.8465	18.0015	14.7783	14.0154	16.1228	15.6619	0.0216404	2.84688e-11	0.876745	0.723651	FALSE
KWMTBOMO02482	20.2743	21.9744	21.1911	20.062	21.4926	21.2881	18.7479	14.3461	16.1844	12.1748	14.2693	14.1561	27.672	29.4745	31.203	31.7436	30.7449	26.6169	0.0658266	0.00136957	0.000156657	2.84384e-05	FALSE
KWMTBOMO02591	936.872	1461.93	1747.23	1014.15	790.316	1515.42	815.583	149.711	555.132	397.697	97.5806	77.6951	1544.49	1218.07	1923.96	2562.68	1689.08	1652.89	0.00417297	3.51056e-06	0.237497	0.000123545	FALSE
KWMTBOMO03076	169.827	161.861	154.96	105.707	114.184	120.096	112.234	91.4168	236.55	72.2488	82.0194	52.5541	152.675	158.002	167.681	224.133	190.987	196.892	0.507339	0.00102526	0.415567	1.99962e-09	FALSE
KWMTBOMO15208	5.42934	5.23347	5.42953	3.8303	5.13109	5.16884	2.09018	1.0299	0.919413	2.25044	2.18642	1.02336	1.81157	1.53293	6.06947	3.779	3.40291	1.93644	4.09203e-08	7.34079e-05	0.399601	0.363411	FALSE
KWMTBOMO16109	2.28736	1.83386	2.34273	1.39929	1.17582	1.55829	0.254529	0.423274	0.97032	0.34616	0.420392	0.0325091	1.50247	1.03387	0.884199	1.2321	1.01006	1.66028	4.56261e-06	6.91875e-06	0.0219641	0.663415	FALSE
KWMTBOMO07016	6.68749	16.6695	20.731	6.75249	7.45542	13.3189	11.7195	4.45902	8.12119	7.43886	5.06628	4.10346	20.0234	11.2522	19.9985	24.9099	23.786	18.9819	0.0315806	0.0186495	0.379177	2.30309e-09	FALSE
KWMTBOMO10762	11.0196	13.6791	16.9764	11.2356	8.24389	16.0539	8.21294	3.45601	5.94196	5.23322	1.35154	2.33914	13.6915	9.84837	18.4096	29.3164	14.5117	19.0964	0.000133937	9.46291e-06	0.592771	0.000714283	FALSE
KWMTBOMO02666	10.6717	14.1287	18.7481	13.7225	14.8769	18.8921	14.1065	4.66573	7.54362	6.81462	5.31747	5.40207	12.4213	7.87054	11.5215	14.8372	11.6343	8.37875	0.0346243	6.44511e-11	0.448566	0.572674	FALSE
KWMTBOMO07804	20.0464	28.0785	36.3826	15.0138	15.3112	34.0303	28.6785	1.81655	5.27611	4.13769	0.646352	1.54824	31.4446	19.1588	41.2071	66.5889	25.101	29.4952	0.0957352	3.50093e-09	0.39999	0.00505124	FALSE
KWMTBOMO05913	79.1896	121.039	165.626	78.2969	63.2268	134.96	51.3516	12.1193	31.4591	36.8527	10.4659	13.2404	89.1376	68.7369	108.816	156.189	112.75	95.4045	2.02901e-05	1.55864e-06	0.527769	0.0414005	FALSE
KWMTBOMO00039	56.8155	54.027	50.2725	57.7078	69.9666	82.1142	24.8316	26.6148	43.063	40.4639	33.2388	27.2694	52.7643	49.1593	48.3175	88.8319	97.8391	91.1456	0.00115076	1.26749e-06	0.675246	0.000738726	FALSE
KWMTBOMO08390	11.1018	7.95622	7.65519	6.25706	10.2949	12.6543	7.41444	3.425	13.8491	3.26075	2.6888	1.46166	5.30099	3.83732	9.23454	16.1876	10.5785	14.884	0.611349	5.9671e-10	0.445453	0.00472084	FALSE
KWMTBOMO10187	34.9232	34.0817	32.2837	28.2637	32.3206	27.6768	24.9437	23.5547	39.4627	21.9125	20.8875	20.5788	37.8841	48.0207	44.3004	43.7573	51.2868	51.0633	0.267471	0.0112944	0.00355506	7.51399e-08	FALSE
KWMTBOMO15101	10.0936	10.1135	11.964	7.85354	9.21518	13.6758	7.68789	8.76176	21.0165	5.14048	6.34011	4.40126	13.1635	15.4969	16.7166	17.83	14.5049	16.6391	1	5.82358e-05	0.00027893	5.11464e-05	FALSE
KWMTBOMO10407	22.5217	24.5717	32.7852	14.0309	12.4654	24.8379	12.9222	13.0196	13.8208	8.09149	9.13301	9.44659	23.5119	16.7429	24.8891	34.8352	30.0914	22.3656	5.49002e-06	0.000636537	0.840027	0.000325725	FALSE
KWMTBOMO09883	75.8973	88.6444	94.9529	89.95	77.6711	89.0699	36.6971	29.1603	28.3062	59.9551	39.5959	62.0856	77.9705	75.3033	100.246	108.728	95.2459	92.2142	9.67128e-09	0.0106648	0.521474	0.0208325	FALSE
KWMTBOMO07411	59.0441	83.7831	103.892	51.1344	46.3861	88.0655	44.7028	16.0882	30.8027	26.4482	11.5381	11.2069	71.8349	59.4773	73.9484	101.423	72.7821	62.5374	0.000116671	2.30238e-07	0.930531	0.0453608	FALSE
KWMTBOMO12798	1.27984	2.07486	2.58672	1.14715	1.00998	2.40249	0.960571	0.294227	0.86018	0.491537	0.373738	0.267605	1.22501	0.765943	1.48257	2.07733	1.18322	1.21695	0.00020372	7.34861e-08	0.122221	0.634208	TRUE
KWMTBOMO03010	10.8905	28.4899	39.0908	8.59575	8.7932	32.6536	10.4579	2.19087	8.24419	3.18315	0.753214	1.14437	19.1078	10.3636	31.6442	44.8643	30.4623	16.5427	0.00054026	7.26985e-08	0.872718	0.0339439	TRUE
KWMTBOMO04887	132.337	279.547	351.831	108.972	94.0041	313.079	121.877	5.58149	20.3056	23.1216	3.09582	5.32223	225.447	109.798	384.953	569.118	299.657	164.221	0.00544329	1.59871e-08	0.907151	0.0152575	FALSE
KWMTBOMO05182	68.3972	61.37	57.9366	62.3841	64.6215	65.843	27.0083	40.424	22.9021	54.1282	28.389	32.6955	89.2423	82.4131	76.2716	74.4342	104.02	75.2691	0.00012259	0.00732217	0.000727772	0.00188777	FALSE
KWMTBOMO04889	244.366	330.711	445.174	233.521	191.262	363.042	264.776	42.3032	157.446	103.36	22.3552	20.8276	513.524	313.11	442.758	615.85	416.796	405.507	0.0281728	1.18318e-05	0.0772709	5.14246e-05	FALSE
KWMTBOMO05535	46.2849	52.7373	57.4796	47.4697	45.8512	54.8456	24.5101	22.8958	37.7836	22.6684	20.7295	19.3104	44.6806	43.7766	51.1023	57.5771	55.4754	42.648	0.0012758	8.32491e-09	0.923762	0.139403	FALSE
KWMTBOMO04031	124.089	166.028	215.713	129.676	107.882	177.715	72.1847	12.1301	47.9614	46.7667	12.955	10.6715	126.857	92.5407	108.992	194.353	102.541	97.3308	0.000131115	1.60731e-07	0.117391	0.654905	FALSE
KWMTBOMO04892	64.571	113.373	146.7	57.0207	48.1502	127.891	63.6454	3.29267	10.9903	12.1176	1.95335	2.67406	91.8706	50.6985	104.411	179.886	99.3048	67.4633	0.011311	3.7829e-09	0.720786	0.0611282	FALSE
KWMTBOMO07176	96.694	88.135	92.2042	93.8145	98.2615	92.3772	68.1977	65.8493	111.821	60.759	72.2808	53.2678	118.389	137.399	131.867	122.188	141.596	143.628	0.324529	0.00144989	0.000145914	2.76068e-05	FALSE
KWMTBOMO04451	23.2052	28.2189	37.1758	17.9618	22.8237	30.0775	12.2171	10.3753	11.5636	15.5079	6.90311	12.951	13.2042	11.5844	24.2989	26.4318	13.6182	13.8943	2.64925e-08	0.00168733	0.0568203	0.769093	FALSE
KWMTBOMO12073	0.837795	4.92333	5.782	1.01981	0.791117	4.53919	0.536052	0.167952	2.06576	0.515078	0.225192	0.193491	1.59689	1.99988	15.6423	13.9952	9.94256	7.28675	0.0124712	0.000100219	0.364665	4.64688e-06	TRUE
KWMTBOMO09594	10.5831	14.8648	16.4596	8.89982	11.6396	17.1094	9.18042	6.86474	14.4913	8.53495	6.61004	7.95133	18.8905	16.3143	27.1385	38.3158	23.5795	19.9503	0.0783168	0.00778891	0.00253087	1.45188e-06	FALSE
KWMTBOMO14179	173.127	224.097	272.287	172.17	163.565	240.537	125.73	64.1349	112.535	89.4929	60.0416	60.5926	185.664	141.224	203.144	252.838	181.636	182.402	0.000409227	5.39271e-08	0.738178	0.164708	FALSE
KWMTBOMO04888	185.276	290.331	389.146	156.3	132.403	330.434	185.353	17.7095	59.4283	50.0278	7.07891	11.6811	346.771	189.779	384.207	589.956	346.191	274.805	0.00750645	6.87631e-07	0.493107	0.00120268	FALSE
KWMTBOMO02699	13.8587	18.9105	21.2844	15.3853	12.5077	20.6002	8.28175	4.73312	7.89296	9.05313	3.88088	5.85461	12.7631	10.2027	14.4415	17.1411	16.2561	11.1866	1.05437e-06	1.88792e-05	0.232716	0.683195	FALSE
KWMTBOMO15013	3.53255	7.62656	7.92925	2.79088	3.46059	7.21326	3.08145	0.596924	1.23156	1.20823	0.266787	0.618922	4.99449	3.64504	5.24869	8.62924	6.06484	5.82707	0.000213501	9.64137e-07	0.638504	0.0255954	FALSE
KWMTBOMO04633	23.845	23.943	25.8382	18.5282	19.7983	24.8393	19.4154	13.8526	17.5268	11.8953	16.9915	11.0117	27.9226	22.4161	31.1634	39.1815	31.5944	29.5306	0.00819452	0.00163267	0.0902802	3.01482e-06	FALSE
KWMTBOMO15630	1.77457	4.28365	4.98154	2.2771	2.40256	5.04231	0.678794	1.08701	0.474414	0.800074	0.680151	0.751377	2.56314	1.79217	3.52134	3.70547	2.02027	1.66842	3.32965e-06	1.89007e-06	0.689206	0.875118	FALSE
KWMTBOMO01355	50.6943	57.5682	70.2675	52.3657	51.1989	61.3336	32.489	17.3924	22.8832	32.9985	18.2854	27.1591	43.7324	40.1157	51.9741	51.1993	50.395	51.7307	7.34089e-07	2.0709e-05	0.527525	0.475035	FALSE
KWMTBOMO05967	12.8477	9.9121	13.5949	10.295	13.369	11.9855	9.06994	8.96062	15.0576	8.08251	7.8526	8.25853	16.1708	17.0588	19.8194	18.9108	23.2211	21.0886	0.42807	0.0215876	0.00155272	2.76436e-07	FALSE
KWMTBOMO03077	274.098	259.029	239.573	192.812	194.438	216.812	149.379	142.943	290.729	91.275	105.258	80.3676	225.295	220.261	226.61	267.927	294.692	256.392	0.152641	1.1479e-07	1	0.00024563	FALSE
KWMTBOMO08182	36.2459	81.2956	97.906	19.4943	17.6202	78.9325	75.405	4.38213	16.5174	6.83157	1.4417	3.55496	91.7099	51.9754	118.228	159.582	98.9653	79.9276	0.134103	2.5562e-07	0.292962	0.00052841	FALSE
KWMTBOMO12440	67.3755	129.088	181.59	57.0959	48.4402	141.07	62.7958	5.80441	40.1759	25.7713	3.78251	5.17705	129.347	69.2413	215.978	293.512	191.351	138.774	0.00588981	2.21734e-05	0.565069	7.72082e-05	FALSE
KWMTBOMO13782	3.7748	3.11291	3.76953	3.94394	2.94756	3.39227	1.18138	1.82877	0.475388	1.47948	1.32466	0.588465	1.84672	2.29119	2.06109	2.10987	2.60451	3.69742	5.30835e-05	1.98406e-06	0.055659	1	FALSE
KWMTBOMO10323	15.96	22.5256	26.8283	11.9406	11.2598	24.3061	14.8063	1.36726	2.88654	4.7134	1.622	1.51683	18.5851	9.78174	12.8307	22.6275	13.5807	10.0525	0.00862413	9.47818e-09	0.116486	0.650493	FALSE
KWMTBOMO08154	8.68056	20.5679	24.1159	11.3899	8.39987	25.8559	17.1406	1.79171	13.5214	4.50801	0.784437	2.09786	20.1646	29.9199	39.978	73.5651	32.1976	18.3861	0.236594	3.0782e-06	0.0135015	0.000695126	FALSE
KWMTBOMO08969	13.4532	23.3406	26.32	10.7784	9.04525	25.7577	12.1752	0.821037	3.52149	3.76739	1.06834	0.955462	13.4152	6.92378	14.2065	27.7717	11.332	8.54378	0.00574205	4.11974e-08	0.0507436	0.611743	FALSE
KWMTBOMO12895	177.418	171.324	185.097	160.577	167.77	184.919	168.403	130.339	258.86	102.378	119.333	119.283	218.574	224.107	269.73	276.36	258.795	257.127	0.785986	0.00701413	0.00147334	1.18184e-06	FALSE
KWMTBOMO05276	50.0663	57.6109	64.0696	42.4069	45.4881	59.2044	39.7794	31.5278	59.6728	24.0239	28.2838	26.0099	57.9368	56.2592	66.8185	79.143	72.242	68.6405	0.104974	1.47261e-05	0.20948	3.06671e-05	FALSE
KWMTBOMO12649	44.0073	69.8344	89.0049	41.8462	36.0386	86.5805	26.7258	5.70153	14.108	21.967	5.51569	6.37263	44.2935	24.8274	52.9242	84.0592	48.8155	35.1036	1.02968e-05	1.20025e-05	0.148775	0.558662	FALSE
KWMTBOMO15721	29.3054	41.7927	50.6335	25.8188	22.1145	49.0255	27.2301	6.3389	27.9994	10.6319	1.65472	4.22657	36.8662	27.0954	115.265	168.527	31.8337	57.86	0.0237925	2.37819e-06	0.147393	0.00131996	FALSE
KWMTBOMO03573	248.968	187.652	193.766	171.675	225.028	244.905	330.533	219.587	501.037	207.79	141.949	104.509	250.448	192.676	355.725	430.514	348.527	586.281	0.316258	0.0750114	0.0398494	1.17214e-08	FALSE
KWMTBOMO11357	10.7224	10.7042	17.3622	6.67611	6.34164	12.1798	11.3965	1.51461	6.07619	3.14828	0.97779	1.02756	11.2647	8.99183	12.8991	17.3166	14.0865	9.84998	0.0450192	2.11539e-07	1	0.00122697	TRUE
KWMTBOMO11073	4.68232	6.96138	6.67426	3.98137	3.69571	6.46331	3.80694	1.28124	0.996766	2.01089	1.19018	1.68445	4.39509	2.66927	3.51693	4.1868	4.06735	2.80715	0.000233497	1.7441e-06	0.0343363	0.864753	FALSE
KWMTBOMO16861	0.730873	1.58474	2.77524	0.724905	0.605604	1.58226	0	0.119385	0.0947354	0	0.106715	0	0.363236	0.364504	0.621555	2.18557	0.197231	0.879557	8.173e-06	7.17669e-05	0.0300247	0.733017	FALSE
KWMTBOMO16629	8.64409	10.63	15.0668	5.22912	4.71864	13.1004	5.24662	0.735159	3.83358	1.83588	1.03265	1.08893	7.42926	5.38698	17.1932	23.6021	9.71621	6.77028	0.000451203	5.79242e-07	1	0.0529673	FALSE
KWMTBOMO04773	1.76098	2.43903	2.91431	1.80285	1.42029	2.8165	1.01078	0.716684	1.02136	0.955429	0.75829	0.586389	1.56866	0.982443	1.90372	2.15132	0.881962	1.32901	3.49e-06	2.83278e-05	0.209976	0.695032	TRUE
KWMTBOMO03270	27.3117	26.3579	28.2682	25.8433	30.3667	30.4911	15.233	15.3374	15.2569	15.8246	17.6757	15.0697	23.7909	22.9123	25.73	31.2249	30.4965	27.7785	1.88049e-05	8.22071e-06	0.951427	0.111008	FALSE
KWMTBOMO03065	51.5109	35.9792	44.0889	14.3376	17.1355	33.1617	20.131	22.8144	73.92	10.8317	9.27504	4.22989	40.7784	41.8956	44.0564	58.5324	42.9928	48.1055	0.574427	8.25572e-05	0.549142	7.1492e-07	FALSE
KWMTBOMO05745	7.33665	14.7503	19.8581	7.1276	6.69753	18.0802	7.50476	2.30577	4.53644	4.19022	1.90776	1.989	9.27663	6.16723	19.0376	29.9415	11.8528	10.6582	0.000234803	2.14797e-06	0.981537	0.0410439	FALSE
KWMTBOMO13556	2.84153	4.3971	5.15016	2.04504	2.08121	4.74261	6.91279	0.67882	1.84389	1.44125	1.23689	0.721883	7.03014	4.04947	6.87196	9.4934	7.13846	5.72247	0.499519	0.00066178	0.0190359	3.236e-06	TRUE
KWMTBOMO06854	6.70684	8.30687	9.32799	6.13769	5.64962	8.93819	3.03876	0.898081	6.27742	2.79527	1.16145	1.08307	6.74396	5.56569	4.8415	6.4896	7.00803	4.1412	0.0107727	8.9622e-09	0.224141	0.978232	FALSE
KWMTBOMO06056	158.858	143.548	147.361	115.016	111.715	129.813	59.6038	86.6188	140.443	72.954	73.8099	62.4349	150.429	191.131	170.054	145.411	221.192	189.005	0.0345168	0.000303084	0.0600553	3.56682e-05	FALSE
KWMTBOMO11378	57.9953	79.1624	74.6997	56.1754	57.3155	68.7323	77.0299	54.2395	107.817	68.7622	36.1597	57.9311	66.2315	48.8502	86.0491	111.194	118.527	117.053	0.951201	0.513042	0.736479	6.2421e-11	FALSE
KWMTBOMO01730	184.14	190.831	221.679	191.323	198.557	234.839	159.744	89.8812	48.3119	101.645	67.9019	83.5384	236.013	122.131	238.601	381.3	187.367	209.359	0.00734481	1.26754e-07	0.572645	0.0439562	FALSE
KWMTBOMO05551	91.0032	76.9801	73.0732	85.9153	108.453	80.612	39.1946	40.5436	48.7266	27.9555	25.1334	48.3386	64.0238	73.386	74.7683	53.4212	77.4694	87.9843	4.47857e-05	5.94302e-07	0.964701	0.939483	FALSE
KWMTBOMO02879	27.63	30.1918	28.9879	28.5901	29.4957	30.1163	28.0224	22.8794	33.2192	21.3932	19.6362	18.3363	36.9498	36.3954	41.3362	44.9256	37.8665	39.9011	0.475209	0.00215194	0.000722802	3.32758e-05	FALSE
KWMTBOMO10997	47.5614	54.5454	66.5401	37.8738	40.3726	55.575	36.3605	23.5209	29.6848	27.7704	28.2003	25.6917	58.3134	45.343	66.1742	79.4603	60.3424	51.3062	0.000129807	0.000688836	0.426237	0.000742733	FALSE
KWMTBOMO06770	13.1489	14.7785	15.0277	10.8797	12.5296	14.7643	10.1273	10.3322	26.1741	7.89361	11.6673	6.34639	16.0364	18.0171	18.3545	20.8718	19.2948	22.4831	0.898478	0.0122465	0.0100631	2.59392e-07	TRUE
KWMTBOMO08020	118.767	143.05	157.903	108.729	104.126	145.27	82.8399	53.8685	87.5366	58.9891	51.3753	44.5959	97.2764	77.219	109.745	131.94	94.0063	87.4439	0.00104642	2.35587e-07	0.147025	0.850566	FALSE
KWMTBOMO11487	3.9589	6.18926	8.3987	2.12035	2.14714	9.03349	4.75773	0.105818	0.33588	0.146036	0	0.329154	3.30008	1.1631	8.14143	7.28125	5.94382	4.32033	0.0598785	2.97617e-09	0.712001	0.279949	FALSE
KWMTBOMO05834	13.9936	13.5521	14.828	14.9045	17.788	13.783	8.24806	8.4451	9.48404	8.44199	8.04513	8.88762	10.8025	12.4907	13.6586	15.1081	19.7691	22.5874	0.000356608	1.21428e-05	1	0.00852669	FALSE
KWMTBOMO02767	104.379	116.315	134.261	86.6582	83.5121	125.021	80.9941	36.6086	71.3882	47.9484	36.2959	35.9825	110.077	84.8424	129.364	171.345	103.231	103.951	0.00471477	4.26072e-07	0.849734	0.0242976	FALSE
KWMTBOMO12068	0.152576	0.228385	0.311498	0.216678	0.132993	0.309999	0.322584	0.0305869	0.169901	0.065663	0.0820224	0.0986662	0.434292	0.529196	0.595695	0.733732	0.471626	0.519549	0.54299	0.00971724	0.000407289	2.18965e-05	TRUE
KWMTBOMO06752	18.7199	24.5219	33.8232	19.9161	18.3164	25.701	17.6527	5.57058	13.6571	11.436	3.75312	5.11495	25.6446	14.3933	26.0924	34.5096	24.4496	24.8082	0.00321612	4.20803e-06	1	0.00386197	FALSE
KWMTBOMO10718	34.4234	86.7202	110.833	29.3383	27.4128	93.0214	23.4863	4.73452	20.1746	14.2402	2.47769	3.09317	40.9644	31.7833	63.992	84.0708	62.5835	42.7449	6.21043e-05	1.49013e-05	0.251377	0.236923	TRUE
KWMTBOMO11646	24.6725	25.2568	25.3015	26.3338	28.9274	22.5155	19.9526	21.359	24.8551	13.69	12.602	9.76772	18.1783	11.8497	15.8214	25.8775	15.384	16.2918	0.20917	3.98241e-08	0.0114862	0.592167	FALSE
KWMTBOMO13386	13.6582	20.4381	24.3889	9.39247	10.3397	18.2275	24.0777	1.25494	5.7585	4.3925	1.53632	1.2069	20.3985	11.1115	11.852	21.8891	15.6619	13.902	0.214098	3.41748e-08	0.52206	0.0169454	FALSE
KWMTBOMO10680	19.3205	31.7034	35.5575	15.5728	15.0649	37.0759	16.3754	8.40885	8.45204	9.2838	7.64171	8.91248	18.7264	9.67045	42.6441	50.9891	23.5391	16.9793	1.10276e-05	4.13677e-05	0.984415	0.149532	FALSE
KWMTBOMO10282	4.03922	5.26237	6.90189	3.33929	3.32518	6.04983	3.79239	2.29427	7.55	1.89353	1.14602	0.67633	5.87691	5.85108	7.28	10.5854	7.30182	6.02784	0.422107	7.30359e-06	0.148342	0.000161899	FALSE
KWMTBOMO02575	7.99108	8.20748	10.4159	4.36868	4.54177	9.4874	9.89837	1.03987	3.45679	2.12032	1.03	0.913066	8.8503	7.01916	8.76305	12.7031	7.96284	6.81568	0.114267	4.83636e-08	0.780508	0.0173078	FALSE
KWMTBOMO11056	13.0868	14.4308	14.9836	9.95363	12.796	13.6429	10.5767	8.80249	11.8369	6.25586	7.2558	4.6272	13.8722	11.6193	15.6726	19.9645	16.458	14.9832	0.0268935	1.99374e-05	0.564513	0.000263591	FALSE
KWMTBOMO09900	76.8185	89.2074	92.959	69.8813	66.757	93.3785	58.6964	54.7784	74.811	52.4973	62.4561	47.3688	95.4316	113.611	114.443	115.833	133.448	123.052	0.0505622	0.0263441	0.0100554	6.61369e-06	TRUE
KWMTBOMO07430	0.311316	0.450576	0.28776	0.340886	0.384725	0.290201	0.304849	0.250192	0.300223	0.297559	0.201821	0.172941	0.561635	0.879396	0.600104	0.924525	0.4839	0.670619	0.271334	0.0868706	0.000300929	1.42809e-05	TRUE
KWMTBOMO15797	8.92005	12.3219	16.4015	7.22886	6.42784	15.5304	4.07295	1.53236	6.36046	4.52774	1.58046	2.05733	9.34699	6.2261	10.5009	12.9102	10.1262	10.4935	6.52152e-05	2.28546e-05	0.345174	0.203869	FALSE
KWMTBOMO06565	15.2098	19.1583	19.1904	14.945	16.4078	20.1547	8.25355	6.64608	12.8271	9.58657	6.24281	5.64517	15.2515	12.6221	12.381	14.4354	13.5851	13.3822	0.000391472	8.04666e-07	0.434487	0.934749	FALSE
KWMTBOMO11092	6.75487	7.06169	7.24783	6.55982	5.45652	7.14636	9.1768	3.49201	6.58115	4.518	2.34106	2.48923	6.72341	8.99584	11.8047	17.7042	10.8169	13.5335	0.546837	0.00590239	0.0814122	5.0101e-07	FALSE
KWMTBOMO08807	14.2382	22.5873	26.3214	14.2014	13.6974	25.4357	11.3426	7.45097	9.23133	9.65707	9.11015	8.36409	15.3347	11.7031	30.5005	42.5119	19.4704	17.3383	3.18848e-05	0.000189382	0.938589	0.0262146	FALSE
KWMTBOMO12021	2.4732	4.05811	4.3259	2.50153	2.95706	5.04719	2.54815	1.42558	1.41145	1.31159	1.36781	1.14814	2.23834	1.74102	4.44109	6.87744	2.05264	2.39284	0.000967193	3.85734e-07	0.822249	0.498263	TRUE
KWMTBOMO02033	4.57327	3.65444	6.00517	3.66002	1.89004	6.73263	2.70241	0.869379	1.37976	0.906515	0.984344	0.92145	3.87954	1.87576	2.2799	3.73195	2.48953	0.960761	0.000224913	1.49063e-05	0.11003	0.438607	FALSE
KWMTBOMO10719	6.6949	18.6817	17.498	4.16524	4.14255	13.3699	5.04933	1.193	3.5106	3.29283	0.577627	0.790282	6.99487	6.67782	12.8536	15.9408	10.5525	7.84324	1.11076e-05	0.000861594	0.340841	0.0559051	FALSE
KWMTBOMO14314	30.4043	25.2876	27.9642	18.4167	18.8707	22.2461	15.659	18.1584	26.76	13.6773	9.89932	6.8276	28.7624	20.8665	21.932	44.5921	26.867	24.3182	0.0315354	8.01531e-05	1	9.21202e-05	FALSE
KWMTBOMO09355	686.958	665.506	722.487	581.624	591.531	702.274	377.678	402.935	718.37	397.797	368.836	355.567	709.086	843.757	838.488	813.429	925.159	971.896	0.0963022	0.000832516	0.0469088	6.592e-05	FALSE
KWMTBOMO05650	21.1763	22.7948	25.4127	17.9541	20.4265	23.8572	22.8069	25.1731	29.4541	24.0719	23.7738	16.7832	30.7594	31.6636	30.6499	33.8788	34.9598	32.4865	0.916225	0.876522	0.000610585	5.6811e-07	TRUE
KWMTBOMO00850	2.05603	2.31768	2.3117	1.97436	2.48908	3.14194	2.28787	0.870139	0.835845	0.632026	0.81873	0.633127	1.6024	1.09064	0.794776	2.19719	0.71876	1.20903	0.077609	3.21598e-07	0.0628198	0.207522	FALSE
KWMTBOMO12180	27.2731	27.3524	28.0946	22.0791	28.1538	29.3625	27.2622	28.445	40.8359	27.8356	27.0943	23.2194	36.7346	37.0182	37.0643	45.4805	40.78	36.9067	1	0.663643	0.000263852	1.93137e-06	FALSE
KWMTBOMO12719	13.2697	30.3215	38.2075	13.9018	11.0736	32.7919	9.116	3.59703	7.3963	14.1073	2.65202	3.75681	12.5219	6.49324	18.545	21.7789	17.654	12.3961	7.85494e-07	0.0128717	0.0428842	0.880992	FALSE
KWMTBOMO15729	11.8767	10.4946	12.7088	8.00539	9.3734	12.4176	10.1763	10.2266	11.5364	8.19591	10.6701	4.90149	15.2594	17.4722	15.7276	16.938	14.3931	15.1606	0.256431	0.207988	0.000311771	2.30434e-05	FALSE
KWMTBOMO16033	25.3148	29.6801	30.9295	26.3042	26.7036	31.5268	18.9293	14.1634	10.3477	15.9741	12.813	13.4531	20.7478	16.4921	33.1261	38.03	21.6237	20.3298	0.000212254	3.57041e-06	0.912032	0.578977	FALSE
KWMTBOMO00841	15.5106	26.6616	31.4628	15.9102	14.0842	30.6159	16.6539	5.73389	9.31165	9.63072	4.3804	5.2539	19.3729	10.7686	25.9956	33.3135	21.7542	17.4584	0.000948308	4.13816e-06	0.738178	0.152311	FALSE
KWMTBOMO10041	11.4698	10.7574	13.6386	12.57	10.4852	13.623	11.3983	12.9663	20.8433	8.95999	10.5456	8.88585	17.1857	16.7869	17.6091	25.2937	16.5945	17.2539	0.912286	0.0819299	0.000169981	3.59179e-05	FALSE
KWMTBOMO10307	10.5322	10.8778	12.9531	10.0416	11.0294	12.2252	5.65043	4.80975	4.02581	8.00168	6.77287	4.37216	9.97313	7.9259	8.38513	12.2283	14.0959	8.73749	1.61548e-06	0.00226565	0.576073	0.223801	FALSE
KWMTBOMO11716	9.63581	15.9067	19.8673	9.12149	9.07182	18.4406	9.32595	4.34854	4.18266	3.94022	6.30171	3.73455	12.0279	7.8052	15.8936	20.7548	18.5588	9.78922	0.000244635	3.4795e-05	0.820235	0.0724771	FALSE
KWMTBOMO10471	20.8776	22.983	23.5809	17.133	16.3513	24.0374	16.2198	18.1725	34.8832	11.6907	14.7823	13.4333	25.2291	31.2364	28.7267	29.6969	29.6746	32.2377	0.729796	0.0161929	0.00568433	8.53009e-06	FALSE
KWMTBOMO13957	9.95232	12.5936	14.6826	9.06439	9.21107	15.7197	7.49954	4.41216	7.45587	3.89111	5.41521	6.13128	9.63347	7.55221	11.8228	18.7032	12.5388	9.78274	0.00023198	4.1397e-05	0.675308	0.0910391	FALSE
KWMTBOMO04967	72.666	92.7664	103.99	75.1641	69.0481	96.0626	65.9825	31.5706	223.773	41.8319	15.5433	79.8524	103.428	99.7417	125.367	185.261	129.508	132.967	1	0.1299	0.0297093	1.57132e-07	FALSE
KWMTBOMO09333	3109.59	2371.5	2428.05	1361.4	1367.29	1988.74	827.217	1472.83	2271.11	785.096	804.553	466.094	1802.11	1635.11	1264.24	1757.57	1562.58	1511.16	0.0243584	8.46911e-06	0.0132329	0.236739	FALSE
KWMTBOMO13388	2.86379	3.10112	4.67781	2.15021	1.91039	4.63195	6.29003	1.7706	7.61832	1.99103	0.492391	0.489559	3.80093	3.65202	12.0862	19.523	5.36273	8.38243	0.712279	0.0105703	0.0296708	3.06827e-06	FALSE
KWMTBOMO07917	7.50425	10.3705	17.4022	4.80792	5.38348	9.50247	7.96322	2.98044	7.73059	4.29737	1.19289	1.01472	10.9968	6.87241	14.4363	27.155	10.1049	12.645	0.0177137	0.00207491	0.939829	2.01236e-05	FALSE
KWMTBOMO02924	5.77785	6.4206	9.06828	2.90354	5.79065	10.3011	4.08622	2.39092	1.29813	1.85242	2.58711	0.782853	3.68512	3.61154	15.7237	25.2614	5.14532	9.07786	0.000237129	0.000197595	0.677003	0.0235451	FALSE
KWMTBOMO03740	245.088	222.719	230.882	116.042	128.585	153.225	102.41	121.319	351.164	90.6849	68.7813	54.2465	141.724	216.55	191.298	184.953	214.859	219.059	0.417859	0.000272202	0.738178	9.2848e-06	TRUE
KWMTBOMO10040	24.8374	28.5821	27.9562	17.2758	18.7839	24.8855	17.2499	15.4679	22.54	13.1962	16.1308	11.1132	25.0998	26.1892	29.745	39.4427	29.0386	26.3026	0.00713355	0.00530557	0.38298	5.4795e-05	FALSE
KWMTBOMO13918	180.333	494.543	701.559	215.416	148.756	707.241	365.009	176.677	707.057	450.66	137.764	111.361	900.941	514.299	1770.93	1612.02	1797.35	1294.06	0.678094	0.372319	0.00691461	5.432e-07	FALSE
KWMTBOMO04635	29.5746	30.9133	33.7639	25.3964	21.2139	34.2642	17.7562	15.1091	28.9122	16.2178	14.9124	11.967	33.52	31.1143	34.5515	35.8916	35.524	32.6842	0.0151781	6.81213e-05	0.164951	0.00564945	FALSE
KWMTBOMO00711	56.1479	62.5679	74.1032	40.3128	45.8208	68.1166	38.4317	31.9023	41.052	31.0967	24.2005	30.4754	63.092	41.629	86.6213	110.021	76.0178	52.654	0.000783536	0.000839714	0.601454	0.00249412	FALSE
KWMTBOMO12698	86.4551	137.292	178.321	76.5914	63.9787	143.145	65.6074	15.9939	68.8733	48.2655	11.056	15.92	116.709	81.1269	128.42	218.422	141.539	106.181	0.00212121	0.000117735	0.86818	0.00497379	FALSE
KWMTBOMO08279	31.1013	88.938	107.346	24.0942	21.6805	62.4367	33.1998	10.5364	24.0474	22.7675	4.27708	3.70839	80.0341	32.4058	142.173	110.541	66.4333	50.3265	0.000243443	0.00562602	0.623596	0.0014306	FALSE
KWMTBOMO06145	27.6718	27.1524	36.6349	24.8251	21.8699	35.928	23.0053	15.4974	24.4334	13.6954	18.5917	13.1085	36.9924	28.2653	39.2215	45.5686	38.7407	34.8035	0.0200443	0.000625842	0.0973534	0.00102334	FALSE
KWMTBOMO02925	2.65896	4.19431	4.91554	3.1014	2.64387	6.13561	1.82261	0.521195	0.785809	0.191809	1.44423	0.10808	2.65616	0.922957	4.85416	7.6661	2.41092	3.16788	4.02415e-05	8.70888e-05	0.75944	0.484646	FALSE
KWMTBOMO03446	22.9527	36.4579	41.7996	14.2945	12.5106	35.4833	25.4815	8.16109	18.3073	10.8297	3.92806	4.77335	37.3653	30.38	52.2037	88.771	30.7248	35.0736	0.00994476	0.000817937	0.180598	0.000933629	FALSE
KWMTBOMO11074	86.1908	79.2564	81.1757	72.2432	73.7478	73.6999	93.8707	63.8538	38.4972	92.3679	93.8652	46.2932	106.341	85.6747	103.672	142.421	93.4371	123.275	0.171398	0.922359	0.00959369	9.05004e-07	FALSE
KWMTBOMO02576	9.23673	13.7094	14.8509	8.59387	7.73264	13.0994	9.2238	4.52016	7.36486	5.48817	5.81228	3.64951	12.4565	9.43437	14.1243	15.9162	11.9053	11.4759	0.00295706	9.40875e-05	0.718013	0.00723499	FALSE
KWMTBOMO09735	3.52205	4.64535	6.03819	2.79666	2.26878	4.97546	3.58425	0.120414	0.95552	1.30174	0.40363	0.416172	3.61787	2.15073	3.06491	5.05495	4.77434	3.4007	0.035719	4.21827e-06	0.156824	0.0632843	FALSE
KWMTBOMO06941	6.0664	9.33443	11.8466	5.14621	3.44541	9.76158	5.06508	1.97856	5.62404	2.74412	0.87109	1.53095	9.38922	6.02287	9.56643	14.1865	8.04976	8.55755	0.00268845	8.43673e-05	0.910383	0.0079583	FALSE
KWMTBOMO10541	3.40281	4.43773	6.64508	3.5372	3.54671	6.43252	5.51749	4.09296	6.16925	3.7657	4.06509	3.90698	8.15379	5.96396	13.7927	15.1882	7.74566	7.9109	0.871851	0.430754	0.000772679	5.74188e-06	FALSE
KWMTBOMO09755	41.1353	44.5358	47.9869	30.7325	31.3194	44.968	23.6249	26.0737	55.7679	23.7369	16.4027	21.923	39.1653	40.64	46.6751	58.1274	54.4774	55.6242	0.203591	0.00135172	0.622853	1.02156e-05	FALSE
KWMTBOMO01758	5.0957	4.14334	4.56087	5.11726	3.39293	5.47526	3.44352	2.26298	0.557298	0.646149	1.6043	0.485457	3.26455	1.76306	5.1912	6.2561	3.41628	1.53308	0.0248534	1.00485e-07	0.744854	0.971769	FALSE
KWMTBOMO01633	6.68064	13.1275	13.7709	5.56591	4.11216	11.9957	5.72414	2.83726	4.58948	2.4096	2.4386	0.905174	6.5574	6.39704	11.4259	18.8753	10.3662	7.03474	0.000391472	0.000168385	0.686445	0.04179	FALSE
KWMTBOMO10174	357.095	411.342	489.306	293.361	285.49	416.61	388.973	234.233	308.413	235.276	202.651	219.892	456.719	376.538	596.307	772.375	471.864	531.351	0.0991784	0.0161928	0.139781	9.11389e-06	FALSE
KWMTBOMO07057	26.8422	27.9796	29.5954	20.8004	24.9785	28.7355	27.9474	24.9619	34.8958	24.4319	25.9207	19.3104	34.1766	33.9878	36.6221	45.3288	34.8333	38.9982	0.68051	0.482995	0.00405491	1.58679e-06	FALSE
KWMTBOMO12949	25.4289	20.1475	24.4441	15.5903	17.5564	24.4905	49.5602	16.0545	45.8539	8.90518	12.2784	3.28517	19.6181	21.412	23.436	34.8316	25.5655	36.8648	0.436446	0.000540568	0.754844	1.22094e-05	FALSE
KWMTBOMO11313	59.8537	60.1774	58.018	56.7435	54.5162	61.5793	32.2924	34.6719	40.6227	41.3586	29.4078	37.2485	57.0063	62.8231	60.0889	65.3491	85.2757	61.7275	0.000558986	0.0020592	0.290051	0.00707289	FALSE
KWMTBOMO00568	7.08576	8.79933	10.9125	7.15886	7.3086	8.41644	8.27899	6.01335	9.69384	5.48898	6.39095	4.28756	10.0844	9.68592	10.9562	15.1245	13.4545	10.378	0.351528	0.030531	0.124345	2.4241e-06	FALSE
KWMTBOMO12839	0.627612	1.50968	1.8214	0.638049	0.612906	1.39868	0.76822	0.538218	0.549117	0.660245	0.687282	1.00981	1.20867	1.00162	2.57974	2.99315	2.34994	2.25013	0.0157552	0.743261	0.452154	6.15564e-07	TRUE
KWMTBOMO04289	7.03638	5.65755	5.47006	5.88096	7.85429	8.1159	6.41845	2.60253	7.55492	3.60682	2.1791	1.66233	5.41255	3.64108	8.69005	11.334	5.27918	10.3353	0.525098	1.56321e-07	0.721189	0.062883	TRUE
KWMTBOMO09710	25.2506	25.0304	25.5453	19.887	22.6671	27.4178	27.2285	27.5885	32.8844	24.8649	26.6133	20.5802	35.449	33.0969	35.0685	34.111	35.4479	33.3679	1	0.849952	0.000146103	3.6151e-05	TRUE
KWMTBOMO07552	4.73288	6.85756	6.42804	4.06598	5.45919	5.3021	2.74416	2.87731	2.11718	2.93604	1.35612	1.91657	1.27337	3.57787	8.80653	4.55744	3.15458	2.79432	3.42433e-05	0.000254661	0.904792	0.56932	FALSE
KWMTBOMO16554	20.3506	21.3072	24.064	22.4833	22.0465	24.1572	14.4445	11.1511	8.0471	14.2275	11.1659	12.0992	14.8065	12.4323	22.6336	24.7851	16.0633	13.3824	0.000196161	4.82322e-05	0.612056	0.854945	FALSE
KWMTBOMO05941	2.26995	3.02564	3.60957	1.59207	1.74462	3.30779	3.19527	0.500561	0.888993	0.745632	0.703116	0.807345	2.26635	1.06254	5.0329	11.7519	2.50056	3.01466	0.0791797	2.62181e-05	0.92193	0.00272103	FALSE
KWMTBOMO00530	11.1764	14.1245	12.8584	8.91963	7.59937	9.59882	7.49411	8.15155	7.78241	10.7028	7.628	7.63024	11.8841	11.1738	13.6553	14.1243	12.4849	13.3718	0.000825283	0.761626	0.585252	1.45516e-05	FALSE
KWMTBOMO12439	7.4863	11.8217	15.242	4.84976	3.58694	10.9043	12.9101	1.04995	2.8268	1.55249	0.21787	0.36288	10.9099	5.22067	11.3015	13.3389	10.8875	4.3972	0.121624	5.90067e-07	0.822064	0.0910817	FALSE
KWMTBOMO05940	2.4384	2.91248	3.64521	2.22167	1.95279	4.31733	3.1082	0.593332	1.15745	1.31924	0.86184	0.803175	2.98994	0.76991	5.20566	14.3111	4.59478	3.30885	0.0648746	8.02495e-05	0.835679	0.00123727	FALSE
KWMTBOMO08935	8.14402	10.2088	10.4921	8.48139	6.38665	8.42655	5.5381	2.49429	5.14616	3.2128	1.33775	2.29885	7.71551	7.51399	6.73352	9.13257	9.06557	7.65686	0.00212252	1.72897e-05	0.710411	0.230764	FALSE
KWMTBOMO09260	73.9918	106.468	119.444	72.8339	63.3905	109.85	57.4231	18.6822	63.4561	46.1036	12.9538	14	93.364	65.3565	99.6897	114.189	98.3614	88.4367	0.00307279	6.6591e-05	1	0.0296749	FALSE
KWMTBOMO16053	2.20567	3.37995	6.29526	2.03621	2.53056	4.04042	2.97673	1.27486	0.945662	1.32592	0.867058	0.651342	3.83668	2.96159	3.07818	4.00643	4.32675	3.11379	0.0121917	1.66241e-05	0.974704	0.0325871	TRUE
KWMTBOMO16183	86.7461	91.9297	95.7642	84.9056	90.3333	95.108	53.0399	48.7974	79.5316	57.4966	47.5103	52.0377	95.8517	103.608	106.337	103.712	108.312	104.208	0.0220105	0.000382528	0.069088	0.011296	FALSE
KWMTBOMO06271	461.693	288.362	311.798	343.481	544.394	371.461	422.227	394.715	535.14	374.797	437.06	341.14	584.42	520.526	598.018	594.748	544.854	669.84	0.89327	0.518549	4.2604e-05	0.000334528	FALSE
KWMTBOMO08495	8.02249	7.75753	7.48823	6.46034	7.47317	7.75478	4.82181	4.46361	7.11455	4.93868	5.09056	4.7744	6.2782	9.73948	7.30113	9.48566	9.02697	10.194	0.0173694	0.00323166	0.43136	0.000283406	FALSE
KWMTBOMO09139	6.10194	8.99708	12.2313	5.31035	4.41829	11.6105	7.15693	3.87307	11.5996	7.5176	3.08232	4.30079	9.29418	10.3451	14.0356	18.4871	18.0191	16.6144	0.354683	0.244155	0.104799	7.90656e-07	TRUE
KWMTBOMO16677	4.38524	6.52141	5.52126	4.0175	2.62277	5.4228	2.96636	1.13101	4.26309	1.50884	0.353844	0.859976	4.68861	6.42294	8.93077	5.56905	3.83043	5.17319	0.0185805	1.47513e-05	0.177857	0.151517	FALSE
KWMTBOMO08968	15.049	17.1067	21.1031	12.0666	13.3703	20.4391	15.8134	4.35925	9.47624	8.04023	5.43331	6.33777	13.6914	10.7852	14.5977	20.5616	16.5167	15.0404	0.0279783	7.98258e-06	0.373379	0.0917011	FALSE
KWMTBOMO09532	220.38	165.441	144.193	130.347	136.909	174.495	58.7851	96.6321	55.2689	107.503	71.0786	85.9081	156.723	166.396	141.886	126.216	154.326	182.46	1.20552e-05	0.00376508	0.994697	0.186832	FALSE
KWMTBOMO13364	23.9939	21.3432	26.5399	21.5792	22.7217	26.3972	30.1546	24.724	34.5382	23.7774	23.8649	22.9769	32.8378	30.6446	36.8724	46.8415	33.0074	29.1103	0.934414	0.739332	0.000232404	5.26212e-05	FALSE
KWMTBOMO14755	2.37074	1.18798	5.0603	1.16476	1.64462	2.42227	5.33136	2.35052	3.47314	1.78972	1.56976	1.04582	4.70608	5.06484	4.64183	6.54928	3.81624	3.51653	0.939358	0.494343	0.0394965	4.9715e-07	FALSE
KWMTBOMO13991	31.0099	26.1058	30.8391	26.1199	27.4468	30.0663	22.0139	22.2951	31.4251	25.5259	24.0451	20.9815	33.2458	38.4526	38.936	34.447	43.6795	41.3942	0.20522	0.167358	0.00532752	5.1664e-05	FALSE
KWMTBOMO07017	5.88179	11.6386	14.2572	3.92861	5.78414	14.6139	8.00507	1.81403	3.69468	2.72601	3.29707	1.5465	8.83087	4.68932	17.6645	24.1627	18.6806	10.2834	0.0104639	0.000396722	0.831157	0.00275923	FALSE
KWMTBOMO09833	17.3336	16.1969	15.0262	14.8179	13.5615	14.4215	7.47643	8.95248	14.2723	6.77292	9.27986	6.44922	13.8038	16.2849	11.2	13.5159	14.0104	11.2411	0.00663462	2.51271e-06	1	0.618444	FALSE
KWMTBOMO06636	63.8109	63.0162	57.914	46.0203	52.1685	58.1213	30.761	41.4908	100.215	28.7441	30.8077	25.8233	53.9405	73.9887	58.0437	62.0366	58.441	58.5582	0.597703	3.66808e-06	0.364118	0.0146757	FALSE
KWMTBOMO07417	9.90516	11.1249	11.0631	7.06075	8.62921	9.31069	7.0943	7.89194	9.14433	7.55007	7.27288	5.7207	12.0058	11.0456	12.6859	12.4329	13.1822	11.0198	0.0307666	0.165832	0.0765541	3.33214e-05	FALSE
KWMTBOMO12101	65.1695	81.2674	77.7859	61.6531	59.9548	78.4616	61.4303	54.4395	71.4778	47.121	59.2267	38.2494	84.5885	75.343	102.039	112.256	97.6292	80.8093	0.117615	0.0228107	0.0447905	0.000115877	FALSE
KWMTBOMO03925	6.44659	8.40224	9.25665	5.69814	6.26187	9.36852	5.51845	3.09712	3.63733	4.33122	4.01423	3.23267	4.12264	2.4775	6.50359	8.52439	5.80737	3.55577	0.000358316	0.000646027	0.0715613	1	FALSE
KWMTBOMO14930	16.7263	18.807	21.3569	17.8462	20.7928	20.214	28.8327	18.4785	20.136	19.0358	23.4886	17.3592	27.7126	21.9099	31.1088	39.5692	23.9173	26.4953	1	0.777595	0.000486678	4.98079e-05	FALSE
KWMTBOMO10051	8.07989	12.805	15.7299	8.99339	8.0234	13.262	6.62391	5.93916	4.74199	6.50992	6.09535	4.51082	8.44952	6.26832	9.52236	12.8446	9.3273	6.41488	9.49566e-05	0.00125608	0.247474	0.656876	FALSE
KWMTBOMO01416	1.69966	1.56325	2.12206	1.16899	1.60294	1.69253	1.8076	0.245772	0.520072	0.376868	0.329533	0.0283143	1.62018	1.15059	1.16109	1.39634	0.541372	1.05624	0.0788401	6.84686e-07	0.611542	0.612003	TRUE
KWMTBOMO10925	9.25862	9.21997	8.3969	5.94316	6.76047	7.78971	11.9271	7.2389	13.9562	6.33179	5.55929	3.52379	9.50014	9.96133	11.0587	12.7438	12.0854	10.2345	0.966203	0.127115	0.0945803	1.76178e-06	FALSE
KWMTBOMO16319	171.996	174.945	176.952	169.772	170.64	187.352	139.097	148.966	197.497	155.529	145.145	132.704	200.238	227.919	243.095	243.287	250.296	235.393	0.408957	0.157183	0.00336821	0.000103289	FALSE
KWMTBOMO01937	47.9434	56.4728	56.4573	43.1059	45.4619	55.8463	33.3049	36.4585	45.7414	31.8123	33.4005	26.9305	49.1158	54.7584	63.9887	64.3787	66.8509	60.8996	0.0419185	0.00281048	0.257474	0.000777971	FALSE
KWMTBOMO06836	35.0202	39.2675	41.7162	30.2293	34.0942	37.93	34.6543	35.6279	64.8191	32.3885	45.2182	24.7577	45.5855	54.3461	44.7961	48.9439	53.3242	51.2223	1	0.743261	0.00822368	4.38429e-06	FALSE
KWMTBOMO04674	828.993	768.601	765.294	863.97	885.696	773.622	410.055	406.586	696.447	439.832	493.807	452.909	721.325	848.532	800.278	868.098	871.984	967.909	0.0222733	5.23049e-05	0.352895	0.0660021	FALSE
KWMTBOMO12683	13.7808	18.0506	17.7088	14.0977	17.5307	18.6555	13.5943	10.4105	13.1344	10.4394	11.4814	9.75873	18.116	18.0421	17.6118	23.3798	19.1784	17.3813	0.0325795	0.000587887	0.126505	0.0118537	FALSE
KWMTBOMO05820	268.779	269.168	276.865	273.167	285.576	270.645	201.065	225.674	296.288	224.723	210.119	216.097	323.467	393.895	349.8	350.054	382.982	353.951	0.333603	0.0997165	0.00238142	0.000388269	FALSE
KWMTBOMO04520	389.097	383.776	407.238	362.067	332.987	421.844	407.772	476.743	515.905	376.761	426.922	404.786	567.283	513.646	523.598	577.404	494.622	512.175	1	1	0.000237116	0.00013004	FALSE
KWMTBOMO10717	14.6175	26.8698	35.4777	12.0697	12.4581	25.1899	10.5437	4.83509	12.0585	13.063	2.8813	2.06897	19.1477	15.6997	18.1139	25.1933	21.4911	17.387	8.61851e-05	0.0172911	0.380761	0.0548744	FALSE
KWMTBOMO02887	31.0292	28.8144	22.1483	23.5721	19.7429	28.2053	13.4112	13.8422	36.797	22.3449	11.3046	14.3088	23.6422	32.7344	25.8421	31.1398	46.4638	45.5825	0.248694	0.0413349	0.426476	7.68703e-06	TRUE
KWMTBOMO09259	57.8562	46.3902	45.7889	50.6002	62.2166	52.8959	60.1481	41.3138	60.4325	32.468	25.1734	25.1561	40.1991	27.7441	56.5073	68.6468	57.3892	103.416	0.854306	1.38965e-05	0.954772	0.0031142	TRUE
KWMTBOMO02560	12.5661	17.125	18.8169	11.9919	12.2171	20.0715	13.2847	6.13148	4.40853	8.10342	6.12674	5.66667	14.8676	9.94981	13.1491	16.787	13.8512	10.288	0.00578858	1.53402e-05	0.652781	0.684267	FALSE
KWMTBOMO12402	4.87736	5.98734	5.65911	4.04279	4.08264	3.7025	3.33393	0.744961	2.21681	2.74159	0.790757	1.77012	3.78946	1.79117	4.41719	6.0254	4.69212	3.9734	0.00094802	0.00615083	0.199822	0.0344921	FALSE
KWMTBOMO03575	44.3015	38.1161	44.486	46.1878	41.4646	38.3107	27.4636	16.4924	19.2301	32.2054	11.7335	12.2144	32.1299	30.4181	33.0023	41.0074	29.0535	32.5463	6.34557e-05	0.00146266	0.454062	0.990697	FALSE
KWMTBOMO10280	39.7981	61.3675	76.7851	47.7411	44.436	72.05	47.544	20.0296	47.4731	27.4805	7.8526	13.4201	42.9663	34.3858	72.8236	89.3411	53.6988	49.1888	0.0531901	8.20594e-06	1	0.103615	FALSE
KWMTBOMO05727	3.07046	7.87471	8.71926	3.96661	3.58004	8.84665	6.52491	2.30711	3.43267	3.0686	1.63636	2.79949	5.28371	3.34591	17.8069	29.532	6.12114	11.3778	0.0876111	0.0028597	0.360676	0.000513184	FALSE
KWMTBOMO12939	1943.69	1752.44	1668.27	1728.38	1782.4	1719.57	786.811	900.509	1271.31	1057.8	695.307	910.933	1410.37	1431.7	1384.55	1569.16	1775.69	1722.25	0.00233273	0.00010513	0.64051	0.308678	FALSE
KWMTBOMO14447	76.3859	87.9931	94.6745	52.0601	53.9187	94.8549	61.1723	67.5274	140.13	39.1313	46.1092	30.4583	92.3948	88.8852	109.189	118.845	111.774	101.009	0.799196	0.00445955	0.0919611	0.000151043	FALSE
KWMTBOMO00982	42.681	49.2851	53.3165	42.2058	43.3096	49.4986	29.3278	27.5772	39.7141	27.4802	21.1219	26.5232	43.6114	41.4164	54.4856	64.2852	52.377	42.9801	0.016767	0.000236278	0.59479	0.021043	FALSE
KWMTBOMO08012	33.8882	49.1864	61.4358	37.8364	34.9217	52.0285	34.7608	10.3208	28.2643	22.3468	5.41044	11.1571	46.6304	29.2842	42.3763	66.9652	34.9986	39.2099	0.00864595	4.9862e-05	0.869553	0.145524	FALSE
KWMTBOMO11615	2358.03	4076.12	4948.53	2314.58	2020.79	4521.67	3387.78	990.933	7007.51	1629.27	374.521	1122.65	3850.4	3120.49	5429.75	8547.22	5646.33	4529.36	0.838765	0.00302178	0.393341	6.31395e-05	FALSE
KWMTBOMO07926	7.27121	8.95339	8.61942	7.38233	7.05339	8.17393	7.64907	7.06939	11.4363	6.91262	8.3034	5.5476	11.0922	9.25929	13.4736	19.4678	9.14012	11.3644	0.760433	0.441371	0.0031282	6.47427e-05	FALSE
KWMTBOMO09266	28.1692	72.2872	114.433	29.2552	22.474	78.5785	67.8844	23.1365	84.4242	64.3126	9.73549	16.3755	98.196	51.2891	138.04	170.682	131.492	121.835	0.498577	0.482429	0.263291	1.10195e-06	FALSE
KWMTBOMO16555	1.04049	1.23565	2.91417	0.293304	0.583414	0.753178	0.603285	0.402537	0.38331	0.148141	0.539725	0.278248	0.244948	0.393286	2.30531	1.72796	1.26353	0.840269	0.000280828	0.30784	0.613584	0.00164488	FALSE
KWMTBOMO15035	157.079	277.604	345.297	146.898	113.062	319.925	185.05	62.2655	214.115	137.814	35.0449	52.9198	288.87	182.83	438.548	463.286	372.542	335.057	0.081921	0.0105533	0.326995	0.000315878	FALSE
KWMTBOMO16843	1.33352	1.67727	2.84827	0.78118	1.50946	2.14928	0.663114	0.122527	0.291685	0	0.876185	0.423473	0.605791	0.823011	1.27582	1.85635	1.46755	0.677028	2.85657e-05	0.0292866	0.118563	0.930052	FALSE
KWMTBOMO07915	7.25103	7.70019	14.221	8.92777	7.05893	7.66577	10.5588	4.22717	9.47977	9.89203	2.95712	4.00182	16.8456	9.53945	14.7783	21.6961	9.86802	17.9977	0.396399	0.296801	0.057336	1.40038e-05	FALSE
KWMTBOMO12840	0.244071	0.807999	1.2937	0.435741	0.222875	0.939111	0.0853578	0.4357	0.305065	0.0943207	0.252004	0.141728	0.428885	0.532109	1.60122	1.90914	1.37609	1.27455	0.0373616	0.0169958	0.75417	0.000210753	TRUE
KWMTBOMO09138	3.28192	7.83268	9.6135	0.994619	0.798556	7.61582	18.4493	0.536086	2.4815	0.548025	0.0798654	0.164694	10.9191	2.8007	12.0428	22.7116	11.3412	6.74718	0.946324	0.000128512	0.433602	0.00196186	TRUE
KWMTBOMO11741	65.3407	71.8297	71.7512	61.692	68.0841	76.4007	43.2895	43.2344	55.4642	37.7886	36.5155	35.7089	53.0389	52.6656	68.7139	74.4602	61.0781	51.0457	0.0138644	1.32261e-05	0.946212	0.66081	FALSE
KWMTBOMO12654	2.00733	2.3783	1.77331	1.48467	2.11813	3.50574	2.52724	0.252942	0.334528	0.749868	0.351708	0.582808	3.07837	1.54456	1.96722	3.51287	1.50899	1.43216	0.178376	1.52628e-06	0.495233	0.868006	FALSE
KWMTBOMO09555	10.1348	10.8158	10.3546	7.71532	7.03115	9.08645	8.07848	5.67733	13.9683	4.339	4.75259	2.61625	8.65965	8.82288	9.31397	9.44342	10.2477	8.90765	0.372501	2.82568e-05	1	0.0123983	TRUE
KWMTBOMO00910	26.6688	35.0029	42.1995	29.2137	29.0517	40.4315	27.2758	10.9118	6.34727	17.1789	12.3789	18.6007	29.295	19.7707	25.9672	32.5726	29.2888	22.9418	0.0055441	7.34079e-05	0.351718	0.915176	FALSE
KWMTBOMO11194	29.953	30.1588	33.2125	27.2889	30.5439	32.4513	15.4679	20.6727	19.0368	22.0077	16.6371	12.4552	26.5882	29.3198	28.3818	25.7035	28.095	21.2677	0.000539577	0.000296553	0.840345	1	FALSE
KWMTBOMO07449	4.65753	6.58949	6.45767	5.98686	6.35121	6.83275	10.1477	7.12096	14.996	6.92956	8.32375	6.15282	8.12473	9.61647	9.26849	11.2382	9.72811	14.1247	0.226349	1	0.0105373	5.99862e-05	FALSE
KWMTBOMO13763	21.7722	48.4063	67.5615	28.1065	23.7396	56.7192	15.9326	12.59	16.9243	35.5857	11.5898	17.2971	23.1312	10.7095	37.756	46.8364	28.6639	30.7071	1.46206e-05	0.102294	0.16515	0.60436	FALSE
KWMTBOMO05026	1.49392	1.85852	1.63372	0.800131	0.636619	1.7807	1.28003	0.175698	2.40503	0.282888	0.117789	0.0303622	1.2362	1.63614	2.33767	3.43833	1.41504	1.86076	0.547756	4.97274e-05	0.608103	0.00925169	FALSE
KWMTBOMO16498	2.31415	3.20242	3.86732	1.41025	2.29943	3.16235	2.42405	0.719664	1.03832	0.451447	1.19885	0.791409	3.80696	2.63672	2.81956	3.53119	2.83721	2.61086	0.00694294	0.000510851	0.69283	0.0631498	TRUE
KWMTBOMO12668	231.418	200.733	215.402	124.784	140.432	174.235	113.626	147.226	197.602	109.604	100.746	75.5768	172.681	200.98	175.722	181.826	219.752	187.581	0.0423382	0.00404978	1	0.000975864	FALSE
KWMTBOMO09750	14.1943	23.5052	23.024	14.3875	15.9825	17.8997	8.61656	7.97365	11.8918	14.7763	8.59335	6.21528	11.9581	11.1884	19.6935	17.5639	17.6573	10.8324	5.02294e-05	0.0167481	0.459325	0.499183	FALSE
KWMTBOMO06919	14.2792	15.7602	14.5255	11.3893	11.5104	11.6364	10.5002	11.0946	14.3142	8.88568	12.9137	6.84139	12.5674	13.3546	15.6525	16.5268	19.186	18.3765	0.106002	0.253137	0.740629	1.10503e-05	FALSE
KWMTBOMO12072	0.0791779	0.28971	0.695792	0.77746	0.337408	0.998222	0.0969167	0	0.092367	0	0	0	1.151	0.852939	0.942692	1.76353	1.05765	0.428784	0.1366	0.000125954	0.0404145	0.316028	FALSE
KWMTBOMO01957	1.67671	1.42531	1.8356	1.26994	2.05693	2.15464	2.42551	0.149391	1.18546	0.412338	0.133536	0.361424	2.32947	1.36835	1.64197	1.65036	0.431904	0.779608	0.570957	2.23381e-06	0.587387	0.296182	TRUE
KWMTBOMO16445	154.961	203.489	225.5	178.229	180.108	235.31	122.421	83.0013	66.2481	129.914	83.3604	115.23	153.423	108.605	189.59	237.035	170.774	137.871	0.000367848	0.00151918	0.67825	0.664969	FALSE
KWMTBOMO13182	298.711	423.1	672.673	411.077	296.21	432.807	427.031	279.955	578.964	659.41	128.243	159.927	537.731	359.074	491.024	809.536	582.239	658.07	0.560405	0.646898	0.659753	1.14314e-06	FALSE
KWMTBOMO08184	13.5322	21.475	27.5289	10.4584	10.2638	23.4293	44.053	6.12119	23.925	5.69167	1.54251	2.70075	21.7446	11.631	22.4702	30.7899	16.1102	12.5137	1	2.75966e-06	1	0.101943	FALSE
KWMTBOMO16879	4.2006	4.87933	5.41985	3.97286	4.31527	6.70576	2.20358	1.76438	2.33348	3.58481	2.10284	2.59166	2.18085	3.63621	5.78374	8.5392	6.25481	4.60379	0.000169593	0.0222468	0.950136	0.07916	TRUE
KWMTBOMO07656	17.2212	20.4177	23.1931	16.8618	18.7382	22.7517	9.06863	10.3097	14.119	14.0369	9.77298	12.7874	14.5456	14.9011	15.439	16.3232	17.6847	14.7522	0.000222673	0.00358044	0.357768	1	FALSE
KWMTBOMO11633	1.48759	0.351164	1.26508	0.942376	0.613469	1.15497	4.69899	0.141091	0.50382	0	0.126117	0.0975272	1.50247	1.07694	0.326474	5.4331	0.699272	0.649673	0.774017	5.44509e-06	1	0.0691581	FALSE
KWMTBOMO04361	1.56703	1.33061	2.57593	1.22174	1.81735	2.04608	0.558434	0.72902	0.740478	1.01951	0.547387	0.745808	1.44176	0.90814	1.48447	1.80403	1.34891	0.930972	0.000162806	0.00329055	0.5624	0.998345	TRUE
KWMTBOMO06334	923.838	609.587	684.243	661.942	984.405	821.06	992.298	711.104	879.535	564.03	746.883	590.273	982.7	780.439	1023.06	1230.18	1029.61	1315.02	1	0.107646	0.0190359	0.000150265	FALSE
KWMTBOMO16179	221.667	186.023	184.524	135.575	150.619	173.718	96.0929	102.944	163.517	89.8298	103.537	60.876	142.928	143.592	115.648	134.161	137.85	125.891	0.0120355	0.000298356	0.111981	0.84114	FALSE
KWMTBOMO04870	4.28492	7.3469	5.69973	3.4369	5.29267	8.75446	2.28039	3.28659	4.49157	1.00794	2.04014	1.51454	3.74987	3.73509	5.54525	4.61054	4.37388	5.21267	0.0294863	1.70951e-05	0.74261	1	FALSE
KWMTBOMO08599	0.293581	0.292965	0.364835	0.119121	0.369632	0.520013	0.196011	0.274652	0.653834	0.649779	0.455936	0.216971	0.716268	0.646892	0.794404	0.990748	0.842662	2.02348	1	0.884131	0.00338615	0.00014193	FALSE
KWMTBOMO14297	168.744	157.939	151.303	115.964	126.988	128.102	94.4779	94.9318	157.635	75.9856	74.6414	63.7945	128.577	124.219	117.824	131.463	139.085	124.768	0.0725293	0.000149952	0.526895	0.0746915	FALSE
KWMTBOMO14236	73.0126	102.699	147.405	72.563	63.5227	120.755	78.4638	28.9914	75.8148	48.7203	11.2093	17.5081	96.519	48.6365	99.5124	169.691	80.8172	85.2614	0.0309839	0.000302015	0.679591	0.0691157	FALSE
KWMTBOMO15137	17.936	18.5752	20.3675	19.0434	19.7815	23.5226	13.6852	12.6322	11.9827	14.8817	10.9801	12.084	17.5384	16.2608	22.1912	24.1981	18.9501	17.0801	0.00354888	0.00078173	0.459895	0.368424	FALSE
KWMTBOMO08910	1.86802	2.3603	2.46693	1.90741	1.81828	2.58765	2.61552	1.67932	2.00673	2.30849	1.21854	1.54319	2.96047	2.32839	3.73724	6.32327	2.64378	3.68742	0.481643	0.338413	0.0285594	0.000102303	FALSE
KWMTBOMO12651	7.80024	9.46302	7.89982	8.22213	10.299	10.8897	4.0121	3.59875	11.1324	5.27516	3.05325	2.74056	6.77379	8.34316	7.05696	7.97054	8.81724	7.56458	0.242872	2.12583e-06	0.996088	1	FALSE
KWMTBOMO12475	13.7142	15.4512	17.2416	14.1356	17.2842	16.9852	19.8954	15.9446	22.2726	18.7514	15.98	16.5778	18.7101	20.2774	20.4292	21.7114	20.7902	22.1673	0.910732	0.954784	0.00358406	0.000173678	FALSE
KWMTBOMO08067	19.5965	19.7279	20.3768	17.7705	20.9374	23.1406	21.4947	20.661	27.7761	18.0146	20.3263	16.638	25.8027	22.7197	23.928	31.5441	23.8315	28.8408	1	0.295015	0.00598232	0.000317186	FALSE
KWMTBOMO16611	1.03695	1.76473	3.24938	0.387474	0.719347	1.18847	0.767462	0.496326	0.450113	0.489258	1.07744	0.588133	0.323593	0.541205	3.24029	2.52892	1.69849	1.00122	0.000227224	0.83334	0.823519	0.00363946	FALSE
KWMTBOMO16679	0.98872	1.70591	3.22584	0.387474	0.616583	1.13319	0.767462	0.496326	0.450113	0.35879	1.07744	0.539122	0.323593	0.497909	2.99419	2.46178	1.69849	0.957691	0.000361819	0.830553	0.759653	0.00267056	FALSE
KWMTBOMO04481	12.9121	14.7084	17.3651	13.2114	11.0306	15.4271	8.64795	3.76062	11.013	6.91987	6.96314	7.11761	13.8257	12.8488	13.5706	13.8482	12.7214	13.7981	0.00686745	0.000350015	0.950921	0.29154	FALSE
KWMTBOMO04228	1.36919	2.65673	3.18018	0.685177	0.663029	3.06718	4.54535	0.335477	0.193608	0.589247	0.0545224	0.0210812	0.788729	0.223478	0.740981	2.19479	0.151153	0.243415	0.591988	0.00797396	0.000218653	0.676828	FALSE
KWMTBOMO04914	310.96	361.651	378.882	269.097	272.086	351.171	328.524	360.934	385.281	280.259	323.727	270.114	394.897	412.345	411.768	470.722	449.151	405.115	0.673998	0.684405	0.0362878	4.2131e-05	FALSE
KWMTBOMO02903	27.3582	30.6501	35.3529	30.2744	29.0103	34.6208	19.8509	17.5946	19.3831	20.0194	18.0069	19.0031	26.7485	21.5449	26.9747	31.3123	28.5841	25.8563	0.00221106	0.000721967	0.749649	0.590953	FALSE
KWMTBOMO06763	86.3233	79.0697	91.16	87.2186	84.5577	91.832	108.677	85.98	109.928	67.4687	83.4786	69.8529	107.51	90.4428	130.983	145.115	108.696	105.131	1	0.190046	0.00683949	0.000546439	FALSE
KWMTBOMO06552	4.87044	5.94028	7.48415	3.8487	4.25304	6.03966	4.78882	4.81251	5.21602	3.88775	5.24606	3.16431	7.76759	8.88777	8.28392	8.07668	9.211	8.93601	0.253682	0.548681	0.0454508	0.000114206	FALSE
KWMTBOMO03625	22.4975	23.1768	24.4904	19.5624	20.0118	21.0701	23.3491	18.6776	26.0326	20.5816	20.331	17.4607	25.7271	27.9084	23.6834	28.1084	26.701	28.947	0.442937	0.560678	0.0726954	4.11191e-05	FALSE
KWMTBOMO16758	79.9619	110.95	108.571	90.86	77.8711	104.261	64.1377	38.5849	163.517	66.419	22.8697	19.5016	111.401	139.51	105.523	94.637	107.84	105.201	0.554456	0.000772478	0.049888	0.0385354	FALSE
KWMTBOMO00915	6.07988	6.90501	9.95018	5.47115	4.87756	9.87407	4.57969	1.59221	4.82414	3.9286	1.682	1.72593	6.55094	4.19841	7.72435	7.99528	4.69291	4.8877	0.00458345	0.000229291	0.857099	0.940794	FALSE
KWMTBOMO07880	23.5011	19.2286	23.4804	20.0495	22.7862	24.02	13.1867	14.0607	14.2229	12.8938	12.748	14.0235	15.9605	18.7099	18.4933	16.3088	20.4085	19.7981	0.00330583	0.000411311	0.763913	0.942012	FALSE
KWMTBOMO06467	6.10658	7.54594	10.5521	5.18207	4.47262	9.80763	5.2126	3.10072	3.74936	3.8309	3.194	9.0224	6.64882	5.80648	12.8805	13.3849	9.09867	7.52412	0.000384931	0.590103	0.537317	0.00807571	FALSE
KWMTBOMO16773	0.517266	1.09575	0.770887	0.607549	0.522064	0.936077	0.299914	0.160092	0.349354	0.0736458	0.214653	0.221322	0.547976	0.171077	0.64827	1.36434	0.595083	0.34401	0.00542905	0.000685584	0.457772	0.591408	FALSE
KWMTBOMO11091	10.4987	10.436	14.6078	9.55913	9.17153	11.5515	13.8146	8.33451	11.5127	7.31311	8.62267	6.72129	13.1487	12.2993	16.2051	21.0942	13.3866	13.9296	0.49913	0.081964	0.120869	0.000219119	FALSE
KWMTBOMO06321	0.0354528	0.129721	0.242316	0	0.0944239	0.0812664	0.0433955	0	0	0	0	0.0360268	0.178399	0.0636522	0.226126	0.361919	0.559679	0.175994	0.0247694	0.347957	0.804863	0.000167894	TRUE
KWMTBOMO04617	14.9448	18.2276	19.247	13.5761	13.5666	17.4689	15.8297	15.4958	19.551	12.0926	14.6099	11.0465	17.1544	17.6511	18.938	25.0752	19.9511	20.0993	0.478447	0.187403	0.280616	4.65778e-05	FALSE
KWMTBOMO09050	46.9439	53.2184	54.8521	45.5172	46.6565	50.5011	29.3621	28.9014	30.6882	32.8983	29.0216	29.3196	43.8922	39.8199	47.6722	50.4061	46.2822	36.5162	0.000884661	0.0026552	0.993622	0.503928	FALSE
KWMTBOMO04606	6.14598	8.02274	8.10946	5.21931	5.37965	8.87167	6.14032	3.12571	5.85206	3.45994	2.75033	1.78925	6.01815	7.81364	6.69585	8.35519	7.90716	4.49774	0.0485255	9.52351e-05	0.835488	0.346065	FALSE
KWMTBOMO09255	11.8001	11.308	15.1877	7.8886	7.45563	12.7632	11.4737	6.30814	13.2591	7.7729	5.84005	4.67187	11.0816	8.62111	20.3092	43.9698	11.2588	14.1775	0.184432	0.0301305	0.49915	0.000495761	FALSE
KWMTBOMO16621	2.58061	3.4336	3.03514	1.62298	1.49959	2.15105	1.36401	0.776002	0.88946	1.66589	0.616574	1.192	2.03311	1.63217	3.64109	2.66707	2.564	2.27626	0.000113458	0.289456	0.973833	0.0452899	FALSE
KWMTBOMO04397	2.83538	3.73302	4.98697	3.4529	3.36074	4.4764	2.34439	1.43545	0.832398	2.69215	1.70259	2.42334	2.58267	3.01731	2.44323	2.94503	3.32914	2.42356	0.000444337	0.012843	0.411409	0.793942	FALSE
KWMTBOMO01080	14.3506	10.1699	12.3376	13.8482	15.5614	11.3415	10.689	10.1428	8.37052	6.47892	10.8278	5.38848	16.5101	11.8031	12.4053	12.0191	11.6337	12.0273	0.0640948	0.000393059	0.120183	0.762961	FALSE
KWMTBOMO00739	28.5954	26.7425	21.6766	25.8519	24.0403	23.4547	18.7869	18.4002	30.3745	24.961	18.2482	15.1327	33.9171	38.6283	45.8397	27.8943	51.0334	10.7196	0.305886	0.168569	0.000172702	0.263919	TRUE
KWMTBOMO07014	23.9627	17.2451	12.9567	8.74014	6.27922	13.6952	11.2358	20.739	54.9317	5.48898	11.5122	5.8913	19.9887	22.5523	21.2277	29.4121	12.5549	17.7618	0.547234	0.324233	0.0804399	0.00016711	FALSE
KWMTBOMO01442	22.1922	16.2975	13.965	12.5273	13.3056	15.2379	16.2738	17.8179	30.0796	12.0792	14.2945	10.5422	14.8294	16.0943	16.6458	20.8757	18.3874	24.0604	0.979334	0.350201	0.854362	9.09152e-06	FALSE
KWMTBOMO06450	131.774	116.795	112.991	100.905	99.9571	103.101	63.5195	74.6276	164.339	62.2609	62.6295	51.2348	93.1798	94.0125	95.7408	123.981	102.028	100.643	0.363929	0.000173295	0.598606	0.0719107	FALSE
KWMTBOMO08963	212.664	469.538	686.625	239.439	200.549	475.285	162.635	92.3225	217	408.729	63.224	111.9	328.39	170.928	372.656	515.394	415.873	296.937	0.000410398	0.334892	0.374187	0.054199	FALSE
KWMTBOMO10241	91.2979	102.397	110.895	81.1654	84.0693	92.9578	113.16	99.9611	127.683	92.9976	93.9561	82.8512	106.978	114.631	123.114	149.752	121.246	107.14	0.926215	0.897251	0.0666933	5.21707e-05	TRUE
KWMTBOMO15522	17.565	18.9836	18.585	15.6794	15.4497	18.2331	22.2271	17.3222	18.4855	16.9095	17.9481	13.1171	22.3677	17.4796	22.9914	32.6021	20.3433	20.9879	0.701175	0.609921	0.04805	0.00016281	FALSE
KWMTBOMO05236	3.62399	6.77171	6.26042	3.60822	2.67287	6.68292	5.34582	0.478123	2.08673	2.16805	1.16003	1.27477	4.80577	3.02387	4.54389	5.99342	5.41637	3.41769	0.0808477	0.000247312	0.617031	0.286369	FALSE
KWMTBOMO12938	29.8567	27.3213	28.0572	32.6298	35.4981	34.3706	25.6829	22.601	26.4016	22.9358	23.8007	18.774	34.7514	30.4156	26.878	35.638	27.8434	32.7841	0.174814	0.000458005	0.108643	0.416598	FALSE
KWMTBOMO13751	544.017	456.97	451.906	410.123	481.481	459.664	408.2	335.504	314.785	304.277	289.186	190.82	478.85	375.466	464.167	579.374	432.395	447.268	0.0598717	0.000902136	0.847191	0.0804491	FALSE
KWMTBOMO10644	0.259803	0.226336	0.253674	0.0662608	0.07908	0.212689	0	0	0	0	0	0	0.083005	0	0.18938	0.378884	0.0450703	0.167494	0.000665111	0.0492861	0.295114	0.409047	FALSE
KWMTBOMO16814	0.609061	1.63426	1.30833	1.19609	0.778634	1.95456	1.04372	0.358155	1.42103	0	0.160072	0	2.31563	0.874809	2.69341	2.60008	1.923	1.53923	0.666236	0.00013959	0.240255	0.182378	FALSE
KWMTBOMO05775	9.24628	10.4218	11.1659	8.1778	8.69562	8.74586	6.47846	5.8122	6.57107	7.27372	6.06126	5.59439	6.41757	7.44175	12.2921	10.376	7.33063	8.26872	0.000635967	0.0310581	1	0.212559	FALSE
KWMTBOMO11070	10.559	11.9629	16.1727	11.1004	13.2298	14.2915	12.1311	11.2848	10.1488	14.8585	10.3113	10.7646	16.4806	13.8737	15.203	20.8331	17.1516	13.949	0.198871	0.525604	0.0531506	0.000810802	FALSE
KWMTBOMO09719	174.811	196.742	245.812	162.996	143.462	225.654	248.427	95.5707	295.852	104.452	45.5303	38.4756	236.378	120.309	125.274	344.021	143.141	123.284	0.816363	3.12486e-05	0.683267	0.272134	FALSE
KWMTBOMO11634	261.767	233.348	265.338	246.731	193.141	252.333	330.515	32.7332	109.497	95.5402	20.1157	12.0934	269.909	180.453	179.601	235.805	104.774	137.298	0.248228	5.20319e-05	0.863904	0.446886	FALSE
KWMTBOMO10324	34.4923	35.4469	38.3173	32.0368	34.1945	34.9111	38.7015	37.7371	55.6996	35.2598	43.3849	30.142	42.4986	45.2631	37.3456	45.6814	42.2737	44.644	0.985726	0.965707	0.0289233	0.000185076	FALSE
KWMTBOMO08865	25.2428	24.1066	25.6399	21.7391	24.17	26.7307	27.5975	27.5002	40.0376	23.3727	32.151	20.0707	28.5744	31.1519	27.8065	30.7373	32.7624	33.844	0.892405	0.87089	0.0221339	0.000332576	FALSE
KWMTBOMO07038	30.1213	28.1081	19.9362	20.0305	20.3881	22.7062	9.3205	16.4446	24.6836	13.2158	12.1314	12.4627	21.4753	21.6562	16.5043	18.5734	28.2313	17.5771	0.0423664	0.000756168	0.598115	0.300895	FALSE
KWMTBOMO04283	25.992	28.9032	31.2167	25.2828	25.0637	26.4327	31.6506	31.1112	35.6473	30.1909	29.4174	27.6704	31.5681	33.015	34.0867	39.2966	35.4807	31.3745	0.979334	0.956306	0.047554	0.000130146	TRUE
KWMTBOMO09074	10.5925	11.7507	13.6949	9.9781	10.4341	12.7809	13.1937	11.464	14.7166	11.0513	11.1916	10.1961	13.8686	14.5024	12.1769	18.7221	14.1235	15.0135	0.83348	0.655735	0.0847608	0.00012903	FALSE
KWMTBOMO14092	5.37268	5.82719	7.23518	5.3753	6.10792	5.93044	5.82604	5.30096	8.91771	5.41359	5.47283	6.90703	6.16915	8.10859	8.31021	7.51258	7.48765	9.3405	0.852591	0.867347	0.040388	0.000218508	TRUE
KWMTBOMO12593	3.70392	3.33903	5.66068	3.45006	2.23032	5.53713	4.63229	4.14306	5.63595	5.33651	4.44404	3.19112	6.93303	5.56579	6.36831	9.04183	6.55123	9.22976	0.987957	1	0.0319937	0.000215932	TRUE
KWMTBOMO05856	223.1	213.368	209.694	189.115	211.485	210.146	162.554	183.93	226.419	196.005	184.235	184.259	223.928	255.686	247.835	262.914	254.452	262.311	0.298464	0.482094	0.0556098	0.000966821	FALSE
KWMTBOMO05783	29.9328	30.0892	26.6226	30.1844	34.0706	31.0315	16.9058	20.2694	27.8073	21.7085	19.7454	19.8911	25.6163	31.0607	26.7923	26.1657	32.9657	32.5188	0.0542632	0.000949695	0.523923	0.334032	FALSE
KWMTBOMO10031	0.137547	0.0774281	0.20662	0.113337	0.236712	0.327418	0.246069	0.0311092	0.209831	0.0286218	0.0556153	0.0215038	0.0828201	0.0569893	0.0359921	0.157107	0.0642427	0.0190995	1	0.000381833	0.206022	0.139791	TRUE
KWMTBOMO11742	63.6773	65.0734	61.9076	54.9659	64.14	64.7099	51.7759	44.1873	58.5109	43.9906	36.2563	36.6712	51.9994	55.6051	63.3209	63.2497	61.9058	58.628	0.0711609	0.000988479	0.877056	0.18334	FALSE
KWMTBOMO11093	0.991148	0.875383	1.83542	1.34238	0.946684	1.44935	1.67338	0.301468	0.518318	0.462273	0.134737	0.347309	1.52873	1.22725	1.22075	1.64935	0.747064	2.09765	0.376603	0.000147452	0.653818	0.319114	FALSE
KWMTBOMO11270	159.256	169.642	196.963	158.137	156.283	163.123	181.972	184.654	204.785	174.308	182.502	174.263	201.218	193.217	202.094	230.782	209.459	199.152	0.850887	1	0.0604623	0.000230225	TRUE
KWMTBOMO07877	1.27392	0.906356	1.03656	1.80052	1.92266	1.52091	0.389833	0.624269	0.92883	0.358972	0.837025	0.269698	1.18711	1.28656	0.902818	2.11821	1.03133	0.43118	0.160424	0.000153019	0.718013	0.727889	FALSE
KWMTBOMO09667	0.436844	0.342514	0.304671	0.125341	0.116348	0.196694	0.133678	0.137616	0.855418	0.126613	0.0820074	0.0634167	0.366367	0.238095	0.689937	0.651551	0.246295	1.23918	0.9498	0.455624	0.498254	7.54879e-05	FALSE
KWMTBOMO07969	69.7375	77.1075	82.7516	63.7191	70.2393	84.1159	80.1054	75.0334	80.3593	61.9081	87.0793	59.6332	92.1143	75.3703	90.9284	110.56	99.5892	85.372	0.670683	0.60497	0.0649459	0.000644709	FALSE
KWMTBOMO07868	2.12059	1.78025	2.20502	1.0571	1.61369	1.35727	1.44954	1.41705	2.02404	1.86249	1.62856	1.3993	2.27891	1.80477	2.64656	2.2747	2.10694	4.77255	0.232797	0.853331	0.365705	0.000242831	FALSE
KWMTBOMO02938	19.8689	19.7195	24.09	16.4708	17.9516	23.7347	20.2401	21.3379	36.1915	20.9453	23.0398	15.4696	25.417	23.7268	24.6648	25.8927	26.582	25.3006	0.991449	0.810433	0.0295632	0.000780336	FALSE
KWMTBOMO04004	18.0783	16.3491	17.4261	19.6218	22.4057	21.3673	17.665	15.0251	16.7758	13.0943	14.3079	11.247	16.9707	16.4825	14.4352	21.3292	16.0908	15.923	0.360746	0.000101249	0.734611	0.977531	FALSE
KWMTBOMO09265	1081.93	2344.57	3424.7	1186.49	883.469	2543.4	1531.34	816.664	2249.81	1903.12	401.982	609.049	1887.36	1148.13	2653.83	3970.81	2704.25	2556.93	0.178911	0.284581	0.983906	0.000586763	FALSE
KWMTBOMO06629	10.0229	9.44497	11.4914	8.65344	9.36126	10.5258	11.3802	10.151	13.5971	10.2595	11.0702	8.3878	10.9543	10.6668	10.6065	12.774	12.075	13.2933	0.950362	0.863373	0.197122	0.000193143	FALSE
KWMTBOMO16344	0.325046	1.64677	1.61131	0.915097	0.532749	1.83405	4.16232	0.36758	0.962561	0.372008	0.0328569	0.0762252	1.28614	0.0673373	1.36088	5.08175	0.333995	1.28635	0.837159	0.00048256	0.92991	0.135732	FALSE
KWMTBOMO01443	13.3841	13.5941	13.5144	11.0095	8.71097	10.5232	10.5676	9.67017	23.7667	6.98166	9.90447	5.94166	10.1138	14.1883	10.6053	14.9222	13.4795	13.9355	0.899946	0.101513	1	0.000815688	FALSE
KWMTBOMO07283	9.04891	9.38109	10.4258	7.26976	7.71218	9.54144	8.63943	5.72024	17.5233	8.32267	12.6045	6.16093	11.6365	11.8599	9.4654	14.6961	11.8677	12.496	0.957627	1	0.204373	0.00039796	FALSE
KWMTBOMO09816	32.9628	38.0669	38.6119	30.7983	26.3518	36.4409	38.4635	38.7047	51.8906	38.6972	37.0384	27.1856	37.6314	33.9746	36.1127	44.5316	43.5092	41.4412	1	1	0.416845	0.00027137	FALSE

## Sheet: Cluster 3
	K01_WT_F1	K02_WT_F2	K03_WT_F3	K04_WT_M1	K05_WT_M2	K06_WT_M3	K07_Siwi_F1	K08_Siwi_F2	K09_Siwi_F3	K10_Siwi_M1	K11_Siwi_M2	K12_Siwi_M3	K13_Ago3_F1	K14_Ago3_F2	K15_Ago3_F3	K16_Ago3_M1	K17_Ago3_M2	K18_Ago3_M3	Siwi_F	Siwi_M	Ago3_F	Ago3_M	transposon_gene
KWMTBOMO05008	0.876338	0.759434	0.799372	0.97783	1.42498	0.779723	13.6342	15.3072	10.4115	27.5895	19.3952	30.9341	9.01289	9.93716	10.2964	7.48003	10.3758	9.84538	2.58033e-40	4.7986e-47	7.08855e-80	1.12532e-43	TRUE
KWMTBOMO01023	1.89157	1.98002	1.82572	2.36133	2.84905	1.86894	21.4326	24.2176	12.8003	37.7988	27.7427	42.4578	15.0577	13.3048	12.5487	10.6135	13.8878	13.7564	5.56667e-22	2.02675e-38	9.31293e-73	6.74052e-38	TRUE
KWMTBOMO02624	1.823	1.59028	1.88609	2.36013	2.50805	1.9095	18.3686	21.5466	13.1403	38.0963	26.0977	42.0314	14.0537	12.5069	11.6532	9.4675	12.8868	13.8824	7.7231e-27	1.56553e-39	3.44985e-69	7.82402e-35	TRUE
KWMTBOMO11011	0.980874	0.834062	0.853194	1.01431	1.21055	1.00149	9.18225	10.297	6.38208	15.2383	11.1649	17.7837	5.7777	5.87229	5.37506	4.12516	5.94305	5.47397	5.41637e-24	1.44491e-37	1.41642e-65	1.41974e-35	TRUE
KWMTBOMO01584	2.52819	2.19676	2.67829	3.24505	3.37995	2.36732	24.6758	28.3004	16.655	47.3147	33.4398	58.0487	17.5538	15.6496	14.7833	11.578	15.5111	15.5705	6.16631e-25	2.3151e-35	3.08838e-61	1.79923e-30	TRUE
KWMTBOMO01343	2.46222	2.19842	2.22009	2.21368	2.98082	2.38993	15.5163	17.0768	14.6573	32.5064	40.0655	38.9859	7.83839	8.08521	7.99506	14.3444	17.0888	21.1654	3.41678e-20	4.26759e-49	4.44724e-35	2.87598e-45	TRUE
KWMTBOMO00454	0.157307	0.0767444	0.0921578	0.196588	0.268139	0.198322	3.69695	3.81577	4.05558	7.9788	7.46244	6.96964	1.63591	1.76519	2.58192	3.13873	2.36873	1.94515	5.44891e-34	8.63137e-59	4.46268e-26	2.81781e-28	TRUE
KWMTBOMO09113	4.07594	4.10913	4.72376	5.7362	5.90709	4.48213	35.7665	43.4696	25.1345	66.1309	47.1921	78.4449	25.4375	22.6544	22.5153	17.4564	24.815	25.2879	4.66812e-18	3.56e-31	4.75988e-56	5.67507e-27	TRUE
KWMTBOMO16496	1.5217	1.17695	1.26837	2.74982	2.53056	2.12689	16.5364	18.8241	12.6427	37.8508	21.606	38.8848	13.4053	11.3281	10.8262	11.7798	12.3493	12.696	1.20785e-25	2.45074e-31	1.5216e-43	1.63624e-29	TRUE
KWMTBOMO01372	7.52278	7.84498	7.90509	9.82942	11.1576	8.50181	54.3418	63.0874	34.867	95.9631	69.8056	106.861	38.9257	34.0987	34.9727	30.1903	37.1355	36.9341	8.22363e-14	6.13097e-28	6.00814e-49	3.0469e-26	TRUE
KWMTBOMO16495	8.75615	8.6943	9.05702	11.1422	12.7755	9.76588	59.4582	68.8023	37.9191	102.544	76.3311	116.679	42.8714	37.3392	37.616	32.5862	40.508	40.1172	2.2392e-13	3.5185e-27	2.97419e-47	8.36619e-25	TRUE
KWMTBOMO14557	0.184492	0.13126	0.105082	0.233307	0.311202	0.123346	3.29329	3.07387	2.20605	4.92837	3.89923	4.74948	1.53009	1.11793	1.41208	2.04033	1.21354	1.19338	5.73429e-23	3.66605e-33	1.36784e-19	1.07858e-13	TRUE
KWMTBOMO15237	28.2964	29.2243	25.7278	41.5495	42.5079	30.7649	121.797	100.715	60.6594	181.778	133.555	185.955	97.5377	90.2111	81.7957	78.6843	96.7804	89.951	1.2369e-05	1.80759e-13	2.97817e-30	2.83047e-13	FALSE
KWMTBOMO15238	19.7568	17.9344	17.8918	27.0933	27.6755	21.1744	57.9654	58.0338	48.4267	63.797	67.6305	82.6438	54.0508	53.5795	50.9503	53.2908	54.1187	59.145	5.25455e-07	3.64895e-08	1.16169e-27	2.09876e-14	TRUE
KWMTBOMO01520	19.3797	17.6125	17.5973	26.5885	27.1533	20.7855	56.2117	56.7035	46.7553	62.4201	65.9955	80.6515	52.5329	51.7856	49.828	51.4713	52.7909	57.8518	6.9883e-07	3.64895e-08	5.63718e-27	5.07706e-14	TRUE
KWMTBOMO03711	1.47236	2.13249	2.35862	2.93665	3.33323	3.16408	10.6162	10.6536	8.85649	17.7365	15.3576	17.7207	5.27373	5.51416	5.12595	5.95672	7.85031	6.43695	5.83017e-12	5.06501e-24	2.68869e-10	1.28406e-09	TRUE
KWMTBOMO16422	2.82448	2.48484	2.38712	3.65377	4.19294	3.29026	16.0168	17.1265	9.47437	24.6252	20.0062	22.6793	8.06686	4.67204	5.07179	6.78942	3.87973	3.38514	1.25246e-13	3.19957e-25	4.51298e-11	0.0296749	FALSE
KWMTBOMO04121	3.95751	3.6252	3.58698	5.54495	4.44738	4.19129	14.5937	12.0533	8.39582	25.6572	16.3037	22.5005	9.74703	11.0028	9.27308	9.25156	10.8688	9.34433	1.93096e-06	5.50715e-15	1.11462e-19	7.50381e-11	TRUE
KWMTBOMO02456	16.4447	14.7362	15.9006	13.8026	15.962	66.4899	85.5476	78.4358	46.9473	53.8452	129.839	152.046	61.2705	79.4505	81.5986	58.7349	45.9856	63.122	3.82466e-09	0.00979675	4.56648e-37	0.0450408	FALSE
KWMTBOMO06252	0.852221	0.774035	0.755397	0.669015	0.84352	0.665019	3.46977	3.97182	3.51136	4.74971	5.6789	5.12855	0.554212	0.645673	0.801854	0.807724	0.675252	0.801925	5.11063e-14	1.38423e-34	1	0.241079	TRUE
KWMTBOMO10956	1.11644	0.638284	0.851642	0.872015	0.706203	0.839719	2.17796	2.75257	2.08928	3.94816	5.70029	4.40806	2.50986	2.62041	2.8978	2.26647	2.81036	4.10415	0.00101119	2.81227e-19	3.268e-12	1.12174e-13	TRUE
KWMTBOMO13981	0.130156	0.21166	0.190628	0.232367	0.184881	0.0994492	2.57559	2.77447	1.72081	2.8167	3.56325	3.41679	0.388115	0.486837	0.664128	0.342238	0.474164	0.411163	4.93898e-14	1.18747e-24	0.00177189	0.00731366	TRUE
KWMTBOMO10598	37.2341	36.8178	35.2945	56.7721	52.5535	41.7907	125.527	104.271	64.0911	201.92	142.871	194.208	96.2883	91.1166	86.8847	83.7189	98.0517	93.0984	0.000744169	4.23345e-10	1.51851e-21	1.35441e-08	FALSE
KWMTBOMO00420	0.781014	0.852299	0.602045	0.974992	0.688162	0.572079	3.17705	3.05605	2.45246	5.13889	5.45571	5.84801	0.590987	0.474441	0.389528	0.866506	0.620399	0.636021	2.88659e-09	2.17999e-26	0.237029	0.658706	TRUE
KWMTBOMO01521	48.2856	48.9183	44.5104	76.541	71.879	56.6204	176.452	140.482	74.8324	266.048	186.363	273.986	121.516	116.638	100.274	93.1154	122	117.459	0.00183119	1.69657e-09	4.36476e-18	5.94478e-06	FALSE
KWMTBOMO11625	2.33787	2.30306	2.61928	3.11698	3.57631	2.97148	7.4476	8.39404	7.55253	13.3782	10.6541	13.2797	4.37387	4.42614	4.19305	4.60354	6.29676	5.34289	6.60792e-08	3.98115e-15	7.13605e-07	3.45228e-06	TRUE
KWMTBOMO10270	0.977555	0.930562	0.907934	1.09609	1.49865	0.806138	3.80857	5.27525	4.42249	6.17567	7.81723	6.74773	0.866501	0.545795	0.821202	1.03997	1.04233	0.914596	5.18193e-12	4.10992e-21	0.829642	0.871594	TRUE
KWMTBOMO11907	0.672079	0.980434	1.05511	1.04694	1.53027	1.02704	3.69386	3.75839	2.75179	5.56112	5.50684	5.31638	1.88621	1.83364	1.72587	1.63879	2.51243	2.28368	9.77019e-07	6.21671e-16	2.18724e-05	0.000141261	TRUE
KWMTBOMO04235	10.7326	11.9284	10.5475	11.4675	9.35503	10.3838	14.2176	16.8709	18.1843	29.033	34.9231	34.0174	6.28646	5.23442	2.37072	2.50085	2.31324	1.32095	0.350054	1.83346e-11	0.000560738	1.88783e-15	FALSE
KWMTBOMO02049	2.96442	3.05934	2.96871	2.71404	2.96919	2.61353	7.1951	6.07144	6.02972	8.05341	8.75659	8.52231	5.7798	5.64077	4.61111	6.44277	6.49204	7.15784	0.00693819	2.13425e-09	1.08762e-05	1.75142e-12	TRUE
KWMTBOMO11308	1.14887	1.27693	1.11725	1.52177	1.20914	1.51319	2.88624	3.27578	2.68589	4.22316	3.59776	4.18501	2.07727	2.25399	2.19832	1.95614	2.58775	2.41675	6.6743e-05	9.76513e-09	5.2829e-09	6.9892e-06	TRUE
KWMTBOMO02376	5.88179	6.07012	6.01915	12.1163	13.7976	12.0564	20.2141	23.6126	30.745	19.5063	29.6534	49.5978	12.6484	14.8249	11.6875	14.8536	19.436	24.6551	8.95016e-10	0.000453436	2.06116e-08	0.000271548	FALSE
KWMTBOMO09946	0.49464	0.295135	0.350936	0.343067	0.454932	0.411932	1.18478	1.47527	1.36163	1.6798	1.8518	1.73576	0.350175	0.255562	0.205788	0.363274	0.35435	0.375788	3.5549e-07	1.83247e-17	0.519846	0.733852	TRUE
KWMTBOMO02455	107.427	106.071	109.007	114.294	115.589	187.057	444.66	367.787	284.163	203.857	536.479	609.367	191.672	282.502	227.68	214.753	183.119	288.945	1.60338e-06	0.000191303	3.4886e-11	0.000235977	FALSE
KWMTBOMO14830	2.89287	3.28554	3.40769	3.83795	5.06112	3.05702	10.8341	12.3878	8.11178	15.2384	12.9913	15.9526	4.09553	3.69289	4.08525	4.74134	5.78511	5.61731	1.69999e-07	9.32352e-13	0.0204708	0.00258849	TRUE
KWMTBOMO03842	4.11206	4.06544	3.68047	3.67063	3.25239	4.74862	8.8083	8.42661	6.21433	13.0619	12.5266	14.1504	6.37478	6.15235	6.59664	8.87548	8.36032	8.23828	0.0315806	6.51671e-10	0.000112358	4.038e-09	TRUE
KWMTBOMO11527	171.945	160.05	160.245	209.46	216.156	193.82	550.556	393.599	190.323	633.249	596.125	751.578	395.687	287.258	227.112	357.497	285.124	285.513	0.0366692	1.55903e-09	1.70346e-07	6.82322e-06	FALSE
KWMTBOMO01522	77.602	74.382	72.2425	120.322	114.541	86.4141	265.487	224.758	86.71	387.749	277.103	443.515	152.532	137.756	126.075	111.613	145.964	141.294	0.0153903	2.00182e-08	4.91838e-11	0.00968926	FALSE
KWMTBOMO13564	0.681854	0.582918	0.329774	0.511955	0.482011	0.489342	1.70823	1.65818	1.54626	2.67194	2.27773	2.72625	0.434677	0.343235	0.373934	0.413974	0.371444	0.391111	9.14969e-05	5.9998e-18	0.627462	0.944988	TRUE
KWMTBOMO07267	1.01301	0.468649	0.852686	0.467723	1.07921	1.08096	3.97643	4.57042	2.93401	3.96875	5.60017	7.06391	1.75775	1.9442	1.24768	1.8154	2.41789	2.08086	1.80349e-06	5.61868e-10	0.00383132	0.000133814	FALSE
KWMTBOMO05904	82.3913	82.4722	71.1705	102.643	107.798	79.5663	148.474	172.918	137.296	240.42	186.464	230.104	154.561	171.958	147.39	121.645	164.311	149.167	0.028906	8.91434e-05	4.10799e-12	5.19662e-05	TRUE
KWMTBOMO04377	2.92349	3.13646	2.51093	2.3197	2.65312	2.69915	7.15693	7.1233	6.5999	10.9473	7.86132	9.76522	4.51018	4.68995	3.95954	3.99432	4.89789	4.59324	0.000744772	8.6246e-11	0.00146803	1.68332e-05	TRUE
KWMTBOMO13450	7.52705	6.99819	7.34949	8.09587	12.4885	10.6068	20.9189	20.3171	14.107	21.5299	22.7011	31.5988	19.4555	17.1142	14.5339	13.9708	16.4079	16.6502	0.000687254	8.14938e-05	1.35965e-10	0.000371237	FALSE
KWMTBOMO15963	4.54891	2.72932	2.82973	5.14123	5.54965	4.03633	7.13965	7.98173	7.31803	10.668	10.7984	11.1463	8.61457	10.0443	7.51866	9.49856	8.8651	8.87368	0.0127382	0.000164633	7.78973e-09	3.03603e-07	TRUE
KWMTBOMO06216	7.08668	5.61483	3.18591	4.8971	6.80646	3.58286	11.5044	11.8763	10.5494	14.8774	16.4857	15.3899	7.4426	11.962	9.66252	11.3125	8.48944	10.502	0.0196339	3.19624e-08	0.000242797	4.26281e-08	FALSE
KWMTBOMO15248	0.0902027	0	0.117433	0.107359	0.0640648	0.0689221	1.32494	1.41448	0.876902	1.01671	1.65948	1.83326	0.134489	0.134959	0.153422	0	0.292101	0.0542765	9.40214e-09	8.06664e-12	0.308224	0.704197	TRUE
KWMTBOMO10235	0.263329	0.321172	0.25187	0.556471	0.406493	0.320285	0.986708	0.908554	1.01562	1.45375	1.54658	1.73662	0.558875	0.554796	0.658117	0.344128	0.561237	0.538405	2.61094e-06	6.04318e-09	1.00688e-05	0.281743	FALSE
KWMTBOMO10799	1.42236	1.01774	0.833283	1.04959	1.13143	0.717285	3.55168	2.39771	1.9469	3.15508	4.03727	4.2398	0.784654	0.680989	0.870922	2.48162	2.67147	2.37928	0.0185566	4.38453e-09	0.612035	3.9827e-09	TRUE
KWMTBOMO09419	4.65896	2.63983	2.79391	5.14123	5.51056	4.07838	6.82533	7.9278	7.10405	10.4695	10.6538	10.8481	8.32742	9.48442	6.9571	9.2262	8.59781	8.34391	0.0213503	0.00025532	1.40866e-07	1.35951e-06	TRUE
KWMTBOMO02331	0.170976	0.178741	0.0953956	0.109015	0.0780635	0.111976	0.777327	0.754058	0.512886	1.65182	1.9258	1.11692	0.273127	0.0877058	0.145402	0.18134	0.296607	0.308636	0.00166531	9.42459e-14	0.817043	0.0291903	TRUE
KWMTBOMO04620	1.3188	1.17895	1.43402	1.25749	1.99571	1.27104	4.25577	4.19702	2.86716	5.53371	4.52949	5.4063	1.18983	1.52022	1.46565	1.68982	2.02006	1.88692	1.66876e-05	8.27797e-11	0.326481	0.0263352	TRUE
KWMTBOMO06352	2.38014	1.74411	1.70551	2.80143	2.02445	2.10094	5.45083	8.71944	5.48604	7.42513	6.55811	10.0063	2.3825	2.36928	2.4159	1.95948	2.564	2.91054	8.01763e-07	1.72941e-09	0.0418834	0.213676	FALSE
KWMTBOMO05151	0.328299	0.306198	0.113137	0.517158	0.3909	0.132801	2.05652	1.4763	1.30665	2.42919	2.28396	3.88563	0.49668	0.121353	0.41058	0.465974	0.351768	0.331175	5.4829e-07	4.35592e-10	0.499228	0.590215	TRUE
KWMTBOMO07827	0.260311	0.158745	0.0635426	0.116183	0.277322	0.0745869	1.75247	0.6697	0.37959	1.23231	2.99313	1.45489	0.94603	1.05157	0.885503	1.75145	0.869301	0.822326	0.0383517	1.39383e-06	9.20751e-05	2.22877e-05	TRUE
KWMTBOMO00611	0.802931	1.14252	0.914656	0	0.142567	0	1.96563	1.1804	1.56113	1.99103	4.04464	2.99175	2.54393	1.44159	1.25186	1.49031	1.95008	2.65725	0.686031	1.20753e-08	0.150002	1.06916e-07	TRUE
KWMTBOMO08947	5.67347	4.91882	6.05133	5.75595	5.7772	5.19676	12.9408	18.0546	11.7485	15.7173	18.444	19.4493	5.4015	6.1158	5.36744	4.8846	4.73141	4.6683	0.000168613	4.77483e-12	0.412014	0.922125	FALSE
KWMTBOMO02182	0.903661	0.724275	1.07142	1.17541	1.77414	1.33162	3.33414	3.64383	2.2138	4.55728	4.22408	4.04049	1.44357	1.66879	1.25156	1.16211	1.56766	1.6662	1.85197e-05	2.74518e-08	0.00372291	0.351361	FALSE
KWMTBOMO04974	0.989724	0.724275	1.39158	1.4489	1.39181	1.45196	4.16742	4.94701	4.01796	4.87274	5.61853	5.87357	1.85931	1.49264	1.75071	1.69005	2.16337	1.42928	5.98234e-06	2.38048e-08	0.0362329	0.169552	FALSE
KWMTBOMO01987	1.14589	1.0482	0.419573	0.767161	0.45779	0.930275	3.44809	2.24611	2.56214	2.84147	3.70177	2.47445	1.81527	1.8859	1.86779	1.77239	2.78303	2.67182	0.00829179	1.35797e-05	0.00591207	4.54962e-06	TRUE
KWMTBOMO06471	2.02696	1.73054	1.9544	1.49272	2.10543	2.23602	3.65957	3.38957	4.04937	3.66687	5.26061	5.22668	3.65488	3.07058	2.93043	3.99734	3.75369	4.73378	0.0535258	0.000492747	0.000348013	3.94167e-07	TRUE
KWMTBOMO07073	4.15041	3.28408	3.43291	3.47522	3.83695	2.98779	8.94293	8.84978	7.46272	9.44122	10.5249	11.0494	4.50684	4.21851	3.5588	3.23102	3.64467	3.76154	0.000599258	2.51353e-10	0.13422	0.217955	FALSE
KWMTBOMO12368	1.11412	0.900812	1.36897	1.26271	1.82707	1.21953	3.81538	3.60703	2.9353	4.65623	5.19823	3.96893	1.60979	1.15748	1.44784	1.01072	1.06411	1.6496	2.58281e-05	2.59058e-09	0.117417	0.907303	FALSE
KWMTBOMO15641	27.3671	21.7572	21.3825	24.9609	28.2038	24.1062	50.96	49.107	39.0625	59.6793	56.4521	58.8114	34.356	30.7155	28.8908	34.5923	33.8908	34.1806	0.0208998	7.6618e-06	0.0005452	0.000108793	TRUE
KWMTBOMO03898	3.33517	2.31768	3.23125	3.43871	4.43451	3.83732	7.78498	8.13376	6.25833	9.17942	8.3917	9.70774	4.06194	4.46778	4.35342	4.34285	4.64659	4.63204	0.000236576	2.0032e-06	0.00104465	0.0203438	TRUE
KWMTBOMO11028	0.216926	0.370406	0.578944	0.374369	0.369762	0.546971	0.885084	1.04176	0.792922	1.83868	1.31128	1.36672	0.776229	0.921746	0.799413	1.07369	1.08882	0.939801	0.0844944	1.03894e-05	0.00332098	5.07163e-06	TRUE
KWMTBOMO05948	60.0288	51.4445	49.2819	81.3331	68.9834	64.2051	152.736	162.691	132.944	241.944	141.023	442.297	75.048	75.7785	68.6118	59.7868	66.5602	81.5929	3.52685e-05	7.7322e-06	0.000208628	0.365848	FALSE
KWMTBOMO00367	5.29319	3.16535	4.33796	4.88203	5.76405	5.00791	9.49425	11.5754	8.00514	12.8909	12.6205	13.0673	5.09917	6.05481	5.19977	5.9873	5.89364	6.69644	0.00284517	5.76415e-08	0.0243441	0.00989303	TRUE
KWMTBOMO13850	353.803	373.457	309.974	363.213	386.837	325.793	769.618	765.218	622.991	741.262	794.446	884.396	514.802	524.426	460.656	432.974	473.296	489.963	0.0174815	4.6139e-05	5.46789e-05	0.000928621	FALSE
KWMTBOMO05118	0	0	0.0763557	0.0698056	0.0416553	0	0.0957202	0.804742	0.82104	1.37502	0.565193	0.913866	0.262337	0.105301	0.133008	0.254007	0.379852	0.423491	0.0041884	7.12109e-07	0.0791232	0.000233514	TRUE
KWMTBOMO10836	6.1274	3.87857	5.17505	5.56194	6.74816	5.92636	11.7724	13.0748	9.41012	15.2116	13.8106	14.8178	6.28805	7.2993	6.40921	6.71821	6.68733	6.87221	0.00193668	1.57309e-07	0.00654793	0.0284099	TRUE
KWMTBOMO13088	6.66093	6.41956	6.79621	8.43278	8.89442	6.18851	12.6853	13.968	10.5653	13.784	13.6662	17.7427	9.80268	9.60473	11.8772	10.7968	9.35602	12.6956	0.0319673	0.00333885	1.42111e-06	0.000383093	TRUE
KWMTBOMO07034	0	0.0662195	0.132532	0.0242325	0.0289207	0.0622268	0.531657	0.239452	0.443361	0.47733	0.749138	0.468966	0.364273	0.219327	0.300122	0.15116	0.395588	0.441035	0.0123502	2.21874e-06	0.00577904	0.000425713	TRUE
KWMTBOMO09904	0.294425	0.336655	0.167697	0.257344	0.11109	0.105452	0.728283	0.856658	0.772806	0.871126	0.838286	1.30273	0.35667	0.280826	0.323417	0.296009	0.230909	0.310031	0.00101119	7.58973e-09	0.308074	0.0286299	FALSE
KWMTBOMO08563	3.80054	3.58979	2.84594	3.53285	3.68358	4.02837	9.9336	10.5023	7.56715	8.71562	11.2277	11.383	3.61078	2.78328	2.68531	2.37347	3.15777	2.95313	2.01058e-05	4.86566e-09	0.993435	0.700097	FALSE
KWMTBOMO15041	5.69065	5.73223	6.44941	8.05051	10.1493	7.94889	11.941	8.62731	12.8919	11.408	16.0577	16.419	13.0961	11.1065	9.95984	8.44043	11.6305	10.1349	0.0437056	0.0250868	2.12438e-09	0.035461	FALSE
KWMTBOMO14671	29.7062	26.1656	24.9198	34.07	39.3068	31.1058	71.7891	73.7485	36.3805	75.0434	51.4615	102.824	46.5054	36.5456	47.3804	36.3648	48.3136	47.2602	0.0158395	0.00235092	7.16297e-07	0.00373856	FALSE
KWMTBOMO00975	1.09032	0.791558	0.937861	0.811061	1.27219	1.04136	2.5103	3.16761	2.6953	3.61659	2.69499	4.66931	1.3934	1.49148	1.92071	1.2046	2.14367	2.31965	0.000506614	7.7215e-06	0.00764383	0.0035849	FALSE
KWMTBOMO09860	0.158356	1.23	0.659171	0.39431	0.728091	0.305676	1.89753	4.57024	2.31404	14.8127	1.54428	5.1579	0.615111	1.51135	2.9911	0.317126	1.03235	1.21865	0.00582607	1.5396e-08	0.0367898	0.0342561	FALSE
KWMTBOMO06069	15.8785	14.8096	12.0289	17.394	16.35	14.5811	41.5132	41.0281	37.7797	39.1417	45.308	42.6138	15.5408	15.6999	15.3661	10.6559	13.826	12.8926	2.42424e-05	1.09504e-07	0.101584	0.748769	FALSE
KWMTBOMO00092	1.13642	0.815838	0.695265	1.13642	1.13406	0.684212	1.82242	2.04075	1.56905	2.58775	3.96969	2.58008	1.2386	1.34946	1.13771	1.10137	2.10496	1.73981	0.0256617	3.57081e-07	0.0142906	0.00164243	FALSE
KWMTBOMO13412	11.424	8.67423	10.8994	9.69777	12.3098	11.1464	21.5692	14.5718	13.0657	16.8909	23.8674	19.4242	14.1523	13.2046	13.557	15.6085	18.3611	19.19	0.254354	0.00286047	0.000810293	4.32425e-07	FALSE
KWMTBOMO14672	4.83754	4.09098	5.27145	6.42963	7.41728	5.02366	9.96156	11.8856	8.4962	14.1526	12.4856	16.0648	7.93486	6.526	6.87557	5.43197	7.74068	5.87392	0.00363151	2.73085e-05	2.13221e-05	0.271494	FALSE
KWMTBOMO08242	20.0851	12.0285	10.4516	12.7758	14.6495	9.23556	24.4868	33.594	23.4776	42.6746	38.4052	30.4729	16.1387	18.8222	16.74	15.9611	14.7511	11.2171	0.0547555	1.94192e-09	0.0837833	0.0710405	FALSE
KWMTBOMO01960	7.54519	7.89602	7.36721	11.558	11.4619	9.28827	23.317	20.6782	20.3207	22.6786	28.5823	23.9487	11.51	9.90915	7.68413	6.91581	8.3707	11.9387	4.61978e-06	4.73068e-06	0.0338578	0.983087	FALSE
KWMTBOMO09459	1.0781	0.663599	0.629631	0.917393	1.17002	0.83145	2.57759	2.31072	1.97467	2.78011	3.16444	3.72692	0.856281	0.687416	0.514118	0.598441	0.770831	0.509266	0.000251292	8.96032e-09	1	0.325806	FALSE
KWMTBOMO04872	3.5143	2.67776	3.25581	3.15711	3.54438	2.63654	6.46621	7.19331	6.84448	8.11814	8.69465	7.47744	2.50534	3.10771	2.45975	3.04585	3.74894	3.20574	0.00122186	6.71151e-09	1	0.0949253	TRUE
KWMTBOMO00396	6.50131	6.23719	5.29114	6.75009	7.55299	6.8685	7.62886	10.4867	8.94011	14.0793	16.6475	13.5896	3.71213	3.03224	2.97757	3.93693	3.60783	3.42896	0.360649	7.93605e-05	0.000161512	0.000195878	FALSE
KWMTBOMO08474	0.691008	0.632095	0.253015	0.462621	0.552122	0.494986	0.951546	1.01586	2.61986	3.85536	4.88075	2.98433	0.579526	3.17914	0.881478	0.721445	1.67825	2.10494	0.15965	1.82717e-08	0.0575357	0.00615398	FALSE
KWMTBOMO09089	7.51079	7.40857	6.5722	9.80031	11.0186	10.0665	13.539	19.1268	15.9917	19.1796	23.0836	24.1067	9.17896	8.69519	7.34724	11.2744	13.4818	14.0026	0.000794052	1.66126e-05	0.0331584	0.00244519	FALSE
KWMTBOMO02189	0.636689	0.29867	0.908594	0.918088	0.521765	0.673589	2.63773	3.67201	2.05683	2.98095	3.73282	3.03591	1.25962	1.09915	0.957964	0.954488	1.07054	1.63557	0.000436558	7.1602e-07	0.07327	0.0495451	FALSE
KWMTBOMO15788	6.24471	4.48385	4.40914	6.99789	7.49332	5.92584	25.1298	11.9691	4.34745	16.1662	21.7065	18.5939	8.0905	6.38951	4.65398	6.32503	4.87205	4.69693	0.0340779	1.54685e-09	0.0419123	0.793917	FALSE
KWMTBOMO09372	0.938688	0.753945	0.655739	1.03548	1.00816	0.75222	2.00839	2.46825	2.02985	2.51863	2.7679	2.79962	0.802182	0.698794	0.47378	0.502854	0.62092	0.633705	9.70909e-05	8.03699e-08	0.996646	0.240739	FALSE
KWMTBOMO11053	9.87858	9.23047	6.75649	11.5961	11.5037	9.74128	20.9369	25.9431	22.2781	27.6476	27.2639	27.0848	7.15779	7.17485	6.74688	5.01053	7.30072	7.90538	9.52337e-05	3.93869e-07	0.828552	0.0889948	FALSE
KWMTBOMO09461	1.26142	1.06703	0.814488	1.41659	1.3872	1.09596	3.06315	2.75173	2.18358	3.65997	4.73224	4.17634	0.659774	0.47487	0.744003	0.566445	0.592959	0.661081	0.00430755	1.01923e-07	0.262565	0.0242008	FALSE
KWMTBOMO08884	7.24361	5.27789	6.6747	7.22177	8.81938	8.58956	11.5532	11.4787	8.30388	18.4497	15.7822	19.9477	10.0987	7.99455	8.56023	11.9606	11.2334	11.6041	0.212983	4.11319e-05	0.00329764	0.00012637	TRUE
KWMTBOMO11596	1067.29	971.395	811.805	1240.16	1260.85	861.801	1906.78	2541.03	2013.07	2925.77	2600.94	3437.8	1258.36	1432.85	1264.47	870.403	1351.19	1459.63	0.00804562	6.90672e-06	0.000599482	0.152499	FALSE
KWMTBOMO10539	2.51915	3.58055	3.56369	3.18716	3.63471	3.34193	5.97282	5.62804	4.44287	5.95608	6.54257	8.58687	5.52304	4.62973	5.02694	5.13596	5.05841	5.28148	0.221079	0.00117034	0.00055327	4.1272e-05	FALSE
KWMTBOMO03712	2.69014	1.57072	2.06781	3.09111	3.04887	2.46002	5.815	6.01635	4.47368	7.12235	8.12318	9.74244	3.3602	2.77462	3.33431	3.21366	2.78024	2.81551	0.00216011	6.65444e-07	0.0131666	0.335566	TRUE
KWMTBOMO11079	1.54376	0.887248	1.29588	1.57632	1.71563	1.43838	3.20828	4.19612	3.42044	3.11703	4.25431	4.04604	1.50273	0.892321	1.15702	1.20592	1.14638	1.16782	1.67313e-05	9.0263e-07	0.784524	0.60436	FALSE
KWMTBOMO06837	1.63475	1.41601	1.49961	1.87288	2.14647	1.90943	2.93777	3.69674	2.97599	3.711	4.358	4.48636	1.83966	1.8087	2.15177	2.09208	2.28231	2.63614	0.00305903	2.65255e-05	0.00748769	0.0126315	FALSE
KWMTBOMO15815	0.580235	0.663458	0.495729	0.226602	0.347711	0.33251	1.37607	3.14547	0.888415	1.71676	1.76324	4.75389	0.648833	1.26964	1.1411	0.841379	0.396343	0.916485	0.0414756	3.83662e-07	0.0494018	0.00999309	FALSE
KWMTBOMO04962	0.517503	0.631177	0.424448	0.480427	0.639532	0.237248	1.36824	1.67373	1.27986	2.04387	2.25775	3.13426	0.277768	0.185826	0.316871	0.0768423	0.226235	0.280251	0.00631847	3.64014e-08	0.176566	0.204231	TRUE
KWMTBOMO13678	3.17303	1.59989	2.19815	2.26276	2.77606	2.82401	5.09898	6.48888	3.86701	7.55247	7.05811	6.75503	2.67598	3.294	2.66828	2.8789	2.90602	3.42387	0.0220773	6.6369e-08	0.128204	0.0520473	TRUE
KWMTBOMO06616	0.583576	0.444852	0.943748	0.748836	0.971424	0.731553	1.80812	2.76143	1.76579	2.7873	2.39647	3.26164	1.46828	0.834931	0.961562	0.98162	0.664376	0.954683	0.00159382	4.8987e-07	0.0395699	0.387603	FALSE
KWMTBOMO01269	0.933169	1.03468	1.5462	1.64074	1.29541	1.16675	4.08435	3.78301	3.59571	3.82476	5.05371	4.56897	1.58105	1.39618	1.27456	1.04972	1.61395	1.73556	0.000116358	9.11935e-07	0.285851	0.423304	FALSE
KWMTBOMO03805	102.664	112.197	111.387	116.894	105.33	114.271	262.128	328.339	278.36	274.047	263.455	386.082	127.772	124.285	107.168	100.516	114.256	118.5	0.000295829	2.22982e-06	0.0865778	0.262892	FALSE
KWMTBOMO05790	4.42932	3.6078	3.81069	4.95612	4.33928	4.29553	8.88127	10.3024	10.271	10.2223	11.2137	11.6224	3.99182	3.53827	3.83926	3.21949	3.94944	3.89296	6.88719e-05	4.67465e-07	0.547794	0.99061	FALSE
KWMTBOMO08207	5.76991	5.77313	5.5326	6.50754	7.17759	5.38545	11.334	16.3553	11.608	15.6084	15.2552	21.8734	6.52932	8.00212	7.55133	4.68137	5.32846	8.26384	0.00208848	8.76214e-07	0.0204524	0.554055	FALSE
KWMTBOMO08811	60.9233	54.9139	49.5096	65.8479	67.8546	56.6373	111.157	135.118	107.387	141.557	133.013	162.343	70.742	73.4213	66.1847	59.9069	68.7061	74.1215	0.00768096	2.58025e-05	0.00263833	0.0842763	FALSE
KWMTBOMO00522	1.32839	1.48288	1.89062	1.60785	1.70303	1.41927	3.27955	2.44937	2.10124	3.25848	3.78711	4.09545	2.54286	2.9105	2.43172	3.13424	2.57007	2.19472	0.309527	0.000339901	0.00148221	0.000349958	FALSE
KWMTBOMO14327	6.87205	4.83458	5.09567	6.08099	8.29727	7.07716	11.5325	17.7455	13.9422	15.2221	15.9146	19.8974	6.45943	5.32863	5.47151	3.64167	4.40234	6.29243	0.000157347	4.21827e-06	0.374103	0.350401	FALSE
KWMTBOMO14264	44.0289	37.3016	36.2687	50.2802	53.285	42.9835	98.2187	75.4273	34.3814	114.594	83.96	107.191	57.8141	57.0665	54.5186	48.4139	55.5565	60.4828	0.2389	0.000544369	2.86205e-05	0.0349458	FALSE
KWMTBOMO03762	0.741268	0.692197	0.855721	0.689263	0.84729	0.765509	0.897887	1.43029	1.13498	1.64491	1.54739	1.85963	0.436038	0.322322	0.39728	0.343964	0.314118	0.421641	0.402525	6.54286e-05	0.00281496	0.00190683	FALSE
KWMTBOMO00479	3.54474	3.03081	2.99726	6.68725	7.94207	4.35588	6.978	11.067	7.54567	20.6608	19.5928	14.8541	2.57443	4.13347	2.36191	4.44274	6.74529	6.39878	0.000671938	3.77902e-07	0.812073	0.691405	FALSE
KWMTBOMO06889	0.868361	0.812138	0.718605	0.750811	0.912661	1.00417	2.01618	1.96354	1.758	2.12255	2.50736	1.87168	0.814266	0.636209	0.751725	0.842014	0.638373	0.615059	0.000251443	1.28423e-06	0.847528	0.870289	TRUE
KWMTBOMO15317	91.0733	74.2145	72.4646	96.7234	101.09	79.8006	184.706	186.974	166.551	201.571	207.471	225.136	92.8053	102.42	103.664	89.5189	81.1596	101.85	0.00431958	3.36636e-05	0.00597151	0.295314	FALSE
KWMTBOMO09794	0.289015	0.132187	0.211648	0.241865	0.192438	0.165623	0.707529	0.610769	0.358229	0.928413	1.35301	1.13806	0.363581	0.210802	0.18434	0.217927	0.350966	0.374982	0.0814426	4.94655e-08	0.601454	0.133686	FALSE
KWMTBOMO16367	13.4481	10.3404	10.4904	14.0269	12.7696	12.9839	24.1546	29.3329	21.9975	29.0635	30.0616	27.4802	16.9177	12.7941	11.6231	15.7361	15.3544	17.3493	0.00427749	4.84193e-05	0.0959033	0.0182234	TRUE
KWMTBOMO13739	0.0681101	0	0.0665034	0.0303992	0.108841	0.195156	0.5419	0.600775	0.595916	0.506678	0.716022	1.38426	0	0	0.231691	0.28444	0.248129	0.55327	0.000112698	0.000310764	0.789658	0.0132324	FALSE
KWMTBOMO00579	0.122862	0.324675	0.29991	0.548365	0.807161	0.704075	1.00259	0.782691	1.05107	1.38483	1.96433	1.35256	0.77853	0.496322	1.07968	0.665125	1.06925	1.42312	0.00196145	0.00781301	0.000679938	0.0422663	FALSE
KWMTBOMO02542	91.5268	95.4715	78.3032	116.249	110.23	85.3192	129.957	151.085	111.45	180.388	176.402	269.814	127.983	117.533	118.905	140.759	127.235	132.569	0.416628	0.00441812	0.000162499	0.00157327	FALSE
KWMTBOMO12266	1.76054	0.783922	1.5553	1.87089	1.54811	1.66548	4.24153	3.7385	2.11901	5.55625	3.85586	4.94119	2.8124	2.48356	1.54475	2.6453	3.05417	1.76558	0.0342866	3.18367e-05	0.0272383	0.0160815	FALSE
KWMTBOMO13629	17.7452	18.2347	12.688	24.8205	29.9202	22.0997	56.9528	33.4822	19.5601	65.7678	44.0669	117.424	33.7489	26.3408	25.6666	17.376	27.4876	19.4214	0.0505108	0.000134806	7.31205e-05	1	FALSE
KWMTBOMO15735	4.17169	3.65759	2.95711	5.32737	4.39685	3.98154	6.30564	6.74394	6.0789	10.0601	8.44731	10.6961	6.22538	5.07765	4.69663	5.08393	5.15604	4.54243	0.0658266	0.000173786	0.000396503	0.115198	FALSE
KWMTBOMO06517	1.54781	1.34338	1.15753	1.41011	1.67366	1.30889	2.58996	2.88479	2.98234	3.44606	3.42041	3.3696	1.02746	0.962744	1.14375	0.973762	1.1897	1.13279	0.00287133	5.79879e-07	0.603978	0.628391	TRUE
KWMTBOMO09859	0.172752	0.763781	0.442777	0.0578276	0.425594	0.173245	1.163	2.28568	0.944662	7.82754	0.737787	2.36991	0.35013	0.978942	1.62523	0.120241	0.550677	0.487255	0.0248182	2.94045e-06	0.0553111	0.190491	FALSE
KWMTBOMO13892	7.83079	9.23252	10.1947	9.46001	9.67731	5.92351	21.0874	23.8684	15.2862	20.7596	28.3328	25.3581	8.11442	8.66999	7.50306	7.21885	6.40295	8.15161	0.00663995	1.35452e-07	0.971865	0.88959	FALSE
KWMTBOMO10156	1.83962	1.30678	1.34224	2.05719	1.91676	1.85356	4.00864	3.59602	3.11296	4.97642	5.20677	6.32723	1.13028	1.05256	1.16905	1.42583	1.08015	1.29548	0.00444468	8.61996e-07	0.67394	0.32114	FALSE
KWMTBOMO08518	5.26229	4.47689	3.86947	6.36466	5.41583	5.10047	9.24436	12.5115	7.38936	13.7958	11.824	14.1114	5.03081	5.07389	4.62713	3.15024	3.94461	3.65016	0.00827184	3.8606e-06	0.187928	0.138318	FALSE
KWMTBOMO05130	3.10582	2.14323	1.9552	2.49882	2.96048	2.1311	5.95256	6.15795	5.33941	6.49469	6.76641	6.29145	1.8279	2.12776	2.9193	2.01005	1.29027	1.93644	0.00163427	1.51491e-06	0.775121	0.501996	FALSE
KWMTBOMO03158	5.0098	6.637	5.31332	6.6052	2.91398	5.31285	10.7842	16.677	10.2107	13.1238	20.4689	12.0836	7.37286	7.36629	6.24381	5.79828	5.20958	7.19838	0.00849936	2.2816e-05	0.0441689	0.127212	FALSE
KWMTBOMO05390	2.39419	1.74746	2.31931	2.86078	2.43014	1.72852	4.68431	5.34887	5.41007	6.09412	7.43192	6.07281	2.31887	2.28466	1.8437	1.80202	1.55671	2.89259	0.00148996	1.55864e-06	0.599954	0.847885	FALSE
KWMTBOMO00731	12.7119	10.5301	11.9884	13.09	11.9711	11.2378	22.3041	32.7834	21.3583	27.6975	26.2255	37.1218	14.5543	11.6062	11.1795	10.4282	12.8551	12.2566	0.00493344	2.77115e-06	0.255059	0.361906	FALSE
KWMTBOMO15952	1.14439	1.03418	1.05464	1.2103	1.25451	1.12865	2.33717	2.39861	2.12829	2.53771	2.56088	2.34902	0.911081	0.831909	0.703471	0.727269	0.772892	0.78403	0.00186384	2.53025e-05	0.425807	0.063518	FALSE
KWMTBOMO15268	0.0349958	0.0426829	0.0341702	0.203053	0.260979	0.120328	0.299853	0.643095	0.367427	0.615342	0.436882	0.800154	0.117399	0.0942474	0.297614	0.162388	0.0424972	0.142138	2.71429e-05	0.0060401	0.0132383	0.664969	FALSE
KWMTBOMO09986	0.513587	0.4176	0.222876	0.585801	0.42556	0.490527	2.0955	1.71979	1.16499	2.43131	2.58711	1.44973	0.350964	0.461048	0.218384	0.423671	0.173243	0.515056	0.000411331	3.80535e-06	1	0.940928	TRUE
KWMTBOMO12716	0.139384	0.198335	0.204144	0.248843	0.296985	0.266252	0.568704	1.19531	0.596207	1.28826	0.824235	1.01509	0.441611	0.125126	0.296341	0.517417	0.451364	0.649991	0.00430755	0.000120044	0.331553	0.0101922	FALSE
KWMTBOMO00224	0.27258	0.712402	0.5323	0.0695196	0.580784	0.13389	0.857951	1.57427	0.431551	4.74019	0.895486	1.62239	1.30631	0.978783	1.12593	0.776966	0.591086	0.579913	0.445884	0.000143204	0.00137352	0.0220439	FALSE
KWMTBOMO00412	0.106907	0	0.117433	0.0477152	0.0284732	0.0612641	0.130858	0.353621	0.124715	0.560319	0.368774	0.325914	0.149432	0.035989	0.0454583	0.0992141	0.129823	0.25329	0.34573	7.5975e-07	1	0.00881035	FALSE
KWMTBOMO06845	0.507551	0.445708	0.50549	0.570862	0.281173	0.4072	1.64013	1.53708	0.947354	1.56521	1.36061	2.00118	0.317831	0.583206	0.293512	0.367402	0.271192	0.467265	0.00151967	1.67761e-06	0.995056	0.962879	FALSE
KWMTBOMO03574	0.569457	0.608915	0.639808	0.564033	0.648222	0.616904	1.15536	1.4335	1.40143	1.4666	1.98868	1.79152	0.392536	0.413164	0.338334	0.318536	0.672576	0.563263	0.0120221	9.67725e-07	0.225641	0.983541	FALSE
KWMTBOMO00149	5.22439	4.88628	4.12321	5.94422	5.56579	4.40552	10.8679	9.63038	7.48409	11.2402	10.707	12.5985	6.99229	6.82837	5.61702	6.10453	5.75256	5.98588	0.0261241	0.000194116	0.00659749	0.0814476	TRUE
KWMTBOMO14968	1.60412	1.80599	1.16467	1.57879	2.10332	1.41425	3.07113	5.38162	3.50275	7.23227	3.83757	11.2435	2.3457	1.95696	1.99382	1.60321	1.54839	2.56157	0.0123174	7.47647e-06	0.0964329	0.322294	FALSE
KWMTBOMO14005	3.63202	3.47298	3.83005	4.72053	4.33368	3.74645	7.02424	9.22659	7.35546	8.54781	10.7292	10.9101	3.99642	2.60838	3.11348	2.87181	2.76982	3.29128	0.00273208	3.19095e-06	0.996088	0.377722	FALSE
KWMTBOMO01510	0	0.0346958	0.111104	0.0253934	0	0	0.0696407	0.125461	0.298672	0.692579	0.373821	0.346893	0.127241	0.229834	0.120961	0.343202	0.13818	0	0.379118	2.24636e-06	0.128793	0.0325897	FALSE
KWMTBOMO14829	0.297952	0.807555	0.452547	0.354622	0.493768	0.341489	0.850976	1.70342	0.926888	1.88066	2.87126	1.74937	0.185098	0.386349	0.309695	0.337959	0.120606	0.0298804	0.212641	1.19517e-07	0.540886	0.278787	FALSE
KWMTBOMO00017	3.44361	2.17666	3.11695	3.97144	3.18663	2.6504	6.03037	9.05335	5.45405	7.27554	8.85225	8.55685	3.76641	3.76828	3.22781	3.31245	3.205	3.74335	0.00791248	1.91899e-05	0.101753	0.289918	FALSE
KWMTBOMO09798	5.55054	3.84309	4.94627	5.27923	5.24187	4.80591	16.0506	10.6542	5.85305	13.3102	11.9123	11.3793	6.45067	5.24384	4.41114	5.6235	5.00372	3.78468	0.0282973	1.35888e-06	0.211011	0.565537	FALSE
KWMTBOMO14526	0.665206	0.540882	0.487135	0.415657	0.425205	0.520977	0.90923	1.09202	0.827746	1.37959	1.18009	1.13789	0.781041	0.447868	0.490282	0.699651	1.00974	0.98065	0.299404	0.000154448	0.716973	0.000141836	TRUE
KWMTBOMO03713	3.94048	3.7056	3.43401	3.89552	4.98265	3.60879	6.35593	9.01425	7.49676	8.31841	9.14645	10.2353	5.18878	4.31429	4.54121	2.73416	4.02488	4.12165	0.00951001	4.30333e-05	0.0149885	0.849472	FALSE
KWMTBOMO00128	13.6263	10.2882	10.4991	17.0455	17.035	13.1739	32.5073	28.413	19.6269	33.6638	31.4881	29.7662	14.8227	16.1434	13.0072	11.7855	11.7631	13.3864	0.0018347	0.000226241	0.0152186	0.82921	FALSE
KWMTBOMO02330	10.1348	10.0839	9.11446	12.2311	13.3898	10.5458	20.8524	24.3583	17.3844	24.9358	24.796	29.3721	10.4755	9.1878	8.08022	8.47732	7.08473	7.43226	0.00323656	2.17589e-05	0.697183	0.107005	FALSE
KWMTBOMO02173	9.06077	8.52776	7.93053	10.4307	10.7549	7.68426	18.547	19.2624	15.1512	22.1268	21.7743	20.9845	8.097	7.51481	6.85841	5.79548	6.53665	7.17522	0.00312721	6.89404e-06	0.989025	0.25876	FALSE
KWMTBOMO04209	2.33135	1.98505	1.33145	1.3743	2.29625	1.10914	3.60745	7.17801	2.51443	6.3066	6.35842	5.67689	1.96753	2.32979	1.3467	0.530692	2.99133	2.38213	0.0793868	2.37846e-07	0.75887	0.413268	FALSE
KWMTBOMO05314	0.12927	0	0.126221	0	0.0688588	0.0740795	0.474694	0.380082	0.640914	0.480827	1.18911	0.525453	0.0361382	0	0	0.119968	0	0.175014	0.00617103	7.37609e-06	0.277797	0.469679	TRUE
KWMTBOMO12052	0.381914	0.409098	0.314537	0.37056	0.442251	0.300694	0.743897	0.966679	0.736095	0.871419	1.06047	0.958432	0.230244	0.23552	0.333263	0.298956	0.233906	0.233801	0.00700945	4.31532e-06	0.579682	0.477276	TRUE
KWMTBOMO03773	0.922462	1.12509	2.34182	1.15281	1.86721	1.6916	2.48408	6.37376	4.62732	4.49168	5.69733	7.68666	3.19771	3.22958	2.35346	1.71217	1.79231	3.16384	0.0412334	6.29626e-05	0.0240776	0.144335	FALSE
KWMTBOMO04678	1.45805	1.52428	1.36108	2.10247	2.25318	1.21201	3.45174	3.74522	2.72895	4.6377	4.4005	5.74752	2.04251	1.71163	1.78501	1.60591	1.61493	2.19815	0.00547339	5.87311e-05	0.0518095	0.56362	FALSE
KWMTBOMO16741	0.616001	1.04728	0.765508	1.34969	1.19319	0.684617	1.55371	2.0856	1.50255	2.32281	2.20768	2.63668	2.19172	1.5249	1.80972	0.970115	1.15607	1.01089	0.0734894	0.00853408	2.3746e-05	0.662828	TRUE
KWMTBOMO10810	0.0581123	0.141754	0	0.0518739	0.0928646	0.133207	0.355658	1.11061	0.44065	0.589504	0.840012	0.826744	0.0649825	0	0.0988406	0.107861	0.0705688	0.104901	0.00175415	6.89404e-06	1	0.834299	TRUE
KWMTBOMO15314	51.3638	44.5178	43.0151	51.2998	57.6567	45.3917	111.429	117.165	106.231	107.123	136.155	119.294	40.5104	38.8974	41.2731	33.6031	39.549	39.1595	0.00162705	1.34247e-05	1	0.482299	FALSE
KWMTBOMO14385	8.56863	6.64362	7.10363	10.4796	10.1885	8.13876	17.719	18.0268	19.3535	19.63	16.2117	21.6736	7.89895	8.08283	7.65717	7.32881	8.50247	9.56346	0.000110156	0.000942943	0.156824	0.75073	FALSE
KWMTBOMO11330	0.0745204	0.0908895	0.254669	0.0332603	0.23817	0.0854093	0.592902	0.985978	0.347734	1.46151	1.07719	1.02231	0.249992	0.133794	0.126749	0.0691581	0.045247	0.470822	0.0413261	6.87417e-07	0.911897	0.502457	FALSE
KWMTBOMO12870	1.24608	0.828977	1.0093	1.45359	1.68955	1.60668	2.3572	2.56046	2.01528	3.67724	3.16327	3.66926	1.36173	1.9957	1.44505	1.19584	1.7883	1.66146	0.0117089	0.000256958	0.00998245	0.491395	FALSE
KWMTBOMO00191	176.596	155.95	118.552	211.064	233.054	155.739	313.717	365.261	276.048	535.019	431.828	544.39	107.829	134.127	114.759	74.3417	125.579	129.321	0.023762	2.15454e-05	0.738434	0.0403859	FALSE
KWMTBOMO05156	3.3481	1.98658	1.76709	2.01938	0.964023	1.8668	3.32286	7.8487	2.95574	8.07789	6.89682	7.90806	3.03561	2.43697	1.61604	2.93922	1.97794	1.87848	0.304641	3.43443e-07	0.853541	0.171608	FALSE
KWMTBOMO02317	13.9726	11.7399	10.7527	16.2052	16.6058	11.293	25.8191	27.9665	21.7576	32.8139	31.6629	33.6354	12.245	14.2342	13.9423	11.1229	11.7894	14.0686	0.00540168	3.74339e-05	0.0878339	0.984034	FALSE
KWMTBOMO14821	59.2409	56.1148	51.2748	80.008	84.9733	57.7054	127.859	134.778	99.7451	181.002	144.099	227.413	65.0016	64.8858	61.0414	45.5684	51.9503	59.105	0.0112455	0.000111395	0.0355904	0.406476	FALSE
KWMTBOMO03353	1.08112	0.456436	1.03531	1.03929	0.775226	0.738688	1.42512	1.34484	1.91606	2.08094	2.59548	2.51415	1.09269	1.66109	1.37912	1.36992	1.03514	1.59504	0.273481	0.0001136	0.0462462	0.0126593	FALSE
KWMTBOMO13089	2.69716	2.76626	2.21456	2.10667	2.28567	1.93204	4.652	6.84884	3.9688	4.64301	6.32337	7.03895	3.08457	2.55882	3.20602	2.33241	2.75423	2.24074	0.0619357	1.15966e-05	0.214842	0.127583	FALSE
KWMTBOMO11000	7.70462	6.12848	7.13632	10.6833	10.4142	6.59664	9.28164	9.17771	13.038	12.6864	13.5661	15.9682	11.0333	10.1423	10.3075	11.1634	12.4625	13.853	0.385242	0.153267	8.49466e-05	0.00394333	FALSE
KWMTBOMO09103	11.9689	11.5192	11.0496	10.4562	12.751	11.0847	21.42	27.4774	20.1167	23.8227	26.3875	22.596	12.2104	12.4504	10.6611	7.23837	10.2981	12.2875	0.0083508	1.12531e-05	0.28395	0.839032	FALSE
KWMTBOMO03655	33.9871	35.6813	27.6483	34.6631	36.208	30.4309	40.6361	44.2229	37.7208	57.9065	45.8958	63.1213	46.4041	42.3773	38.1335	40.7773	42.4124	49.522	0.88615	0.0362142	0.00145038	0.000501522	TRUE
KWMTBOMO05346	3.50494	3.84563	2.92748	4.08363	3.71899	3.54923	6.96077	6.93228	5.4517	8.07245	8.41624	9.62658	3.91931	3.96775	3.01662	2.24687	2.73493	3.07454	0.0342316	5.89402e-06	0.299514	0.47149	FALSE
KWMTBOMO08532	24.0805	22.2649	17.7028	30.0603	27.8445	23.7074	46.5963	52.5289	34.9601	55.6604	56.3286	68.0295	19.7165	17.702	19.0216	12.1423	19.1417	16.1954	0.0100195	8.49573e-05	0.978718	0.0356154	FALSE
KWMTBOMO15055	0.869508	0.848403	0.648325	0.66327	1.01054	0.779129	1.31587	2.76572	1.82582	2.37351	2.2229	2.92387	0.689453	1.05021	0.618453	1.05636	0.614336	0.898949	0.015854	6.27533e-06	0.729936	0.427598	FALSE
KWMTBOMO15632	3.86557	4.58249	4.97372	5.19203	6.31197	3.60229	6.58886	10.7283	7.12244	13.3398	13.8624	13.8403	3.7166	6.09706	4.85428	3.55388	5.3961	5.41279	0.122918	1.57956e-06	0.355842	0.61101	TRUE
KWMTBOMO14434	6.09301	6.20706	4.74118	8.81481	7.90878	5.83281	16.002	13.5219	10.2126	16.4192	14.1729	16.2976	5.482	5.97267	5.30078	3.70472	5.24454	4.97263	0.00152841	0.000343254	0.543647	0.150287	FALSE
KWMTBOMO12500	0.193905	0	0	0.17309	0.206576	0.333358	0.276905	0.570124	0.640914	0.917942	1.57132	0.952383	0	0.0580231	0.164902	0	0.0784898	0.058338	0.011871	7.30005e-05	0.996058	0.056877	TRUE
KWMTBOMO07056	33.4613	35.1775	28.6017	32.9869	34.4876	29.3979	37.5102	42.4562	36.2312	54.7064	44.662	60.2972	44.5983	40.4219	34.8439	40.603	41.2723	46.8442	1	0.0315598	0.00713013	0.000221501	TRUE
KWMTBOMO15861	1.98688	1.92622	1.76591	2.16014	2.84942	2.07284	3.89745	4.56863	2.615	6.40837	5.8244	7.14432	2.07935	2.05803	2.12295	2.45854	2.22717	2.04621	0.0867244	3.28615e-06	0.31228	0.582887	FALSE
KWMTBOMO09700	4.31154	5.2586	3.66411	2.92216	3.74268	4.20946	4.69109	8.686	6.05431	11.1233	10.1774	11.5213	4.37485	8.02766	7.53701	3.11211	4.8479	4.61213	0.634291	8.4207e-06	0.0409954	0.245575	FALSE
KWMTBOMO15438	0.822441	0.853512	0.880526	0.817871	0.883871	0.810319	1.60718	1.73937	1.52332	1.80522	2.08568	2.33132	0.734125	0.537539	0.48469	0.274506	0.683344	0.605572	0.0403045	1.24995e-05	0.331406	0.35678	FALSE
KWMTBOMO04278	3.07262	2.59805	2.64102	3.41307	3.79584	3.43377	5.54301	6.46584	6.07834	7.15106	6.50461	7.04673	2.92178	2.40749	2.59349	1.96975	2.94033	2.62803	0.000978957	0.000247312	0.617402	0.425898	FALSE
KWMTBOMO11564	1.49558	1.64527	0.973536	1.15179	1.18718	1.07553	2.1537	3.10401	2.66838	4.44239	3.50677	3.3972	1.50844	1.21096	1.3467	1.30632	0.712222	1.72043	0.140425	1.46178e-06	0.768851	0.416598	FALSE
KWMTBOMO06755	0.898971	0.868985	0.784385	0.734171	0.96281	0.991965	1.832	2.06673	1.58981	2.00497	2.45063	1.78818	0.834144	0.66106	0.740111	0.887535	0.667775	0.638752	0.00408895	1.72099e-05	1	1	TRUE
KWMTBOMO07903	3.12849	4.94627	3.39411	5.8956	5.43145	3.18723	11.0627	6.98401	6.21787	11.7541	13.5515	12.7166	10.3655	4.36871	4.82842	7.74233	7.31678	7.11154	0.109544	0.000770055	0.0554017	0.015437	FALSE
KWMTBOMO01639	39.1491	35.7309	37.5957	44.5796	41.395	35.7276	65.8675	85.4464	67.2226	83.969	92.6403	104.568	43.1544	41.357	37.2837	31.4061	33.6525	37.1613	0.031904	2.91753e-05	0.097388	0.977193	FALSE
KWMTBOMO06114	0.752127	0.63652	0.764359	0.904316	1.07927	1.02036	2.1043	2.14372	1.73692	2.24221	2.25911	2.87004	0.772389	0.633848	0.874596	0.62678	0.969266	0.942078	0.000659413	0.000267299	0.536963	0.992817	FALSE
KWMTBOMO01484	195.105	183.085	196.196	226.619	242.773	211.802	466.554	461.314	445.707	405.73	506.097	624.471	156.222	169.279	193.626	154.099	153.107	179.817	0.00160775	0.000187945	0.842429	0.389079	FALSE
KWMTBOMO06109	7.12129	5.92092	6.04956	7.68889	9.84051	7.46907	12.2312	10.8023	11.9434	15.1762	14.4714	26.7581	8.59688	7.49501	7.32521	8.22163	8.60188	6.95602	0.0275934	0.000815645	0.0109	0.405152	FALSE
KWMTBOMO08057	1.53557	1.48269	1.28069	1.22794	0.579387	0.806644	1.44886	2.06934	1.90332	2.63947	3.19498	3.73854	1.10897	1.5508	0.979421	1.72197	1.78703	1.55922	0.942414	3.86552e-05	1	0.00280975	TRUE
KWMTBOMO05015	5.41418	4.0786	5.07915	5.5437	4.35426	5.71861	10.2006	13.0316	11.084	12.8512	11.9276	14.4019	3.26455	3.85967	5.55233	3.44825	5.67231	5.50952	0.00307752	5.01971e-05	1	0.694307	FALSE
KWMTBOMO13393	1.39469	1.48842	1.27668	3.03462	1.95016	1.39868	5.76165	5.51032	4.06754	6.13084	6.75828	6.64348	1.75453	1.01727	1.705	1.45613	1.16438	2.43896	0.000281965	0.000559866	0.696774	1	FALSE
KWMTBOMO02118	2.0903	2.14386	2.22653	2.58682	2.47995	2.61353	3.9542	7.26337	4.59988	6.42559	5.74339	9.84829	3.55925	3.19852	2.42407	2.2485	2.19222	1.84377	0.0161587	0.000134806	0.0510074	1	FALSE
KWMTBOMO04130	2.0091	3.82877	2.32952	2.3165	2.5863	1.29525	4.09868	5.53798	4.49221	5.83116	7.37037	7.61356	2.24662	2.85566	2.34931	1.98106	2.59224	3.36227	0.283234	3.01162e-06	0.951487	0.138781	FALSE
KWMTBOMO10655	46.0066	39.4412	34.6133	50.7395	44.9285	37.3179	86.4429	94.3454	70.0693	90.7099	95.5041	87.7437	35.7261	36.2624	29.8637	21.1417	27.7991	32.3469	0.00723086	0.000187216	1	0.0872703	FALSE
KWMTBOMO04582	1.29031	1.09685	1.45076	1.1867	1.66621	0.806644	2.53659	3.33393	2.78241	3.49045	2.7232	5.80106	1.79263	1.12321	1.29683	1.34261	2.89637	2.7174	0.0371127	0.00070085	0.541382	0.00879369	FALSE
KWMTBOMO16715	0.937976	0.805045	0.983691	1.03885	1.42489	1.41347	2.29623	1.96625	1.8237	2.91325	2.92168	2.93009	1.06829	1.69964	1.50673	0.918842	1.20231	1.53641	0.0181375	0.000677625	0.0152532	0.669663	FALSE
KWMTBOMO00805	0.291229	0.1332	0.284359	0.162479	0.193913	0.333784	0.891188	0.428139	0.679481	0.738574	1.24378	1.0728	0.814149	0.555554	0.495339	0.506762	0.221034	0.459998	0.0981459	0.00078842	0.0103098	0.176242	FALSE
KWMTBOMO12273	0.250241	0.34336	0.305423	0.24432	0.399891	0.215105	0.459457	0.643794	0.565605	1.03656	0.811823	0.842346	0.262337	0.147422	0.192861	0.145147	0.123452	0.0705818	0.182178	4.3758e-05	0.519422	0.0345142	FALSE
KWMTBOMO04273	0.53841	0.540792	0.587557	0.697358	0.652322	0.496086	1.71866	1.58304	1.13303	1.72777	1.24856	1.99541	0.543037	0.644443	0.646418	0.705412	0.4487	0.533598	0.00171571	0.000277311	0.385598	0.782421	TRUE
KWMTBOMO15876	0.392732	0.369753	0.37674	0.47358	0.579882	0.465911	0.851799	0.840715	1.00472	1.14626	1.49393	1.08525	0.308184	0.204112	0.328131	0.345289	0.276109	0.35447	0.00528387	0.000118546	0.695838	0.339464	FALSE
KWMTBOMO09379	32.3323	29.5898	26.4356	33.8706	34.3304	28.8806	84.5339	58.4035	23.011	81.0997	81.3586	71.1641	39.9026	26.6233	25.182	33.9152	18.8193	20.898	0.225513	3.09015e-06	0.317726	0.701737	FALSE
KWMTBOMO04359	35.4892	38.1547	29.5184	36.775	38.2085	31.9374	40.682	44.3885	38.8598	59.7352	47.8205	63.9609	47.4119	42.7481	38.3571	43.2518	44.5558	51.149	1	0.0517684	0.00552727	0.000566018	TRUE
KWMTBOMO06570	12.8897	13.2926	11.7671	17.9918	17.5092	11.0098	15.8416	21.6453	16.3204	26.5764	21.5515	32.959	18.183	19.003	15.2989	14.1828	21.0399	20.2411	0.514795	0.041418	0.000203846	0.0439145	FALSE
KWMTBOMO00695	12.6618	12.8936	12.9588	14.6683	16.0038	12.1506	35.649	25.8188	16.0427	27.0416	38.574	28.244	16.9211	13.0904	13.7279	13.0316	13.7727	11.9969	0.0589212	0.000128277	0.0429744	0.600508	FALSE
KWMTBOMO10841	0.349314	0.170418	0.221698	0.420951	0.260499	0.400356	0.662739	1.00138	0.672377	1.2048	1.49185	0.993917	0.429673	0.282223	0.237654	0.470059	0.402981	0.252226	0.00871751	8.65529e-05	0.411409	0.668279	FALSE
KWMTBOMO14148	1.71688	1.56015	1.249	1.79531	1.98586	1.70827	3.03452	3.51697	3.79886	3.06734	3.52553	3.75778	1.2996	1.609	1.53068	1.21514	1.83288	1.64838	0.000592132	0.000783001	0.51023	0.899731	FALSE
KWMTBOMO04904	25.7202	24.2471	23.7347	28.0822	28.1746	22.7967	47.0385	59.6533	47.7955	55.1974	57.6036	77.303	25.851	23.6777	22.6452	19.601	22.0839	22.823	0.0135848	3.98055e-05	0.423309	1	FALSE
KWMTBOMO11536	0	0	0	0	0	0	0.0441366	0.0530096	0	0.243856	0.142151	0.311458	0	0.0323696	0	0	0	0.0813632	0.364352	4.20444e-06	0.738178	0.253524	FALSE
KWMTBOMO08230	0.44046	0.281396	0.43007	0.243395	0.134069	0.408664	0.539139	0.431683	0.807446	1.21987	1.54348	0.937811	0.257993	0.602518	0.321068	0.486626	0.560344	0.473272	0.645448	2.65686e-05	0.802041	0.0237047	TRUE
KWMTBOMO02419	17.1202	16.7233	17.3622	18.8816	19.9328	17.2602	28.6313	36.0326	27.8956	40.5836	40.549	53.8726	15.5174	15.8713	13.9862	12.7838	12.1867	14.1895	0.0768964	1.68828e-05	0.943898	0.270924	FALSE
KWMTBOMO08783	2.87267	1.85596	2.11637	2.62393	3.21065	2.56078	3.85244	4.2668	5.21296	6.02399	5.72583	5.31035	1.51899	1.55262	1.81174	1.56376	2.28957	2.14392	0.0238138	7.28399e-05	0.397229	0.494597	TRUE
KWMTBOMO06969	13.9272	13.0246	9.67368	15.4042	15.7457	13.775	24.5025	27.2197	20.226	30.4255	27.6925	36.5989	11.1241	12.9763	11.8786	7.95096	8.62884	13.3766	0.0185783	0.000114965	0.537723	0.324078	FALSE
KWMTBOMO16107	0.683551	0.833698	1.168	0.976275	0.837452	0.940117	1.96622	2.91419	1.3556	2.5425	3.2786	3.09105	1.56694	0.797713	0.581311	1.0467	1.2036	0.956281	0.0934869	2.00555e-05	0.700045	0.287477	FALSE
KWMTBOMO11076	0.757424	0.701619	0.739557	0.872958	0.817133	0.714258	1.27918	1.931	1.21913	1.7377	2.06624	2.44546	0.632547	0.542232	0.464755	0.462682	0.442426	0.588442	0.0554375	4.49033e-05	0.648099	0.248803	FALSE
KWMTBOMO05506	0.689614	0.747639	0.68831	0.355671	0.702026	0.667433	0.468952	1.19404	1.25142	1.78258	1.83257	1.93104	0.531232	0.509012	0.364913	0.796433	0.669948	0.899064	0.817547	1.73351e-05	0.432751	0.0695578	FALSE
KWMTBOMO13661	2.1932	1.99002	1.45234	1.78841	2.16674	1.75696	4.91396	3.61473	2.76216	3.72602	5.97356	3.7865	2.29126	1.36934	1.13588	1.73959	1.54823	1.71925	0.0329406	1.63657e-05	1	0.795393	FALSE
KWMTBOMO01167	3.54662	4.06478	4.54092	4.31768	4.74135	4.53935	6.06416	7.15139	7.17202	8.32481	8.54137	8.87689	3.12489	2.64492	3.16285	2.58062	2.77348	2.7776	0.118426	0.000617102	0.336697	0.0176133	FALSE
KWMTBOMO00269	0.270822	0.550518	0.440723	0.483499	0.43278	0.0258663	1.18786	0.56403	0.50023	1.40417	1.69045	1.44484	0.83281	0.547016	0.690945	0.628336	0.904403	0.753682	0.464731	0.000650875	0.0740929	0.0237047	FALSE
KWMTBOMO00311	4.85926	4.99957	5.22175	4.96767	4.85868	3.26691	6.01437	7.66246	4.71863	11.4559	11.2371	12.6897	4.88733	3.09495	3.5553	4.00573	2.47243	4.14083	1	9.1501e-07	0.622362	1	FALSE
KWMTBOMO03166	0.734558	0.486908	0.452167	0.470396	0.578414	0.713778	1.48551	1.59635	1.4344	1.5983	1.44791	1.81745	0.428557	0.602075	0.719751	0.296392	0.795055	0.562104	0.0034354	0.000321038	0.65356	0.799204	FALSE
KWMTBOMO01386	31.7653	27.8122	31.0411	38.831	35.3184	29.1079	55.9497	71.0482	60.9922	70.9247	69.8858	98.3264	31.7878	28.1009	28.7394	27.0249	30.4665	29.8063	0.0119421	0.00013544	0.424194	0.949896	FALSE
KWMTBOMO03128	0.831022	0.709494	0.757324	0.865448	1.12141	0.793709	1.55971	1.50676	1.00176	2.28549	2.8393	3.80015	1.42488	1.06928	0.65961	1.31108	0.773685	1.17509	0.291003	5.43578e-05	0.19629	0.256179	TRUE
KWMTBOMO05309	0.417642	0.636726	0.203895	0	0.111233	0	0.383407	0.153495	0.609013	0.847331	0.960433	1.37931	0.700526	0.0937296	0.0887936	0.484487	0.507165	0.753906	0.985221	0.000264138	0.992273	0.00312802	FALSE
KWMTBOMO14616	12.8438	13.5764	11.6847	22.9025	25.4869	14.4841	32.9832	30.666	12.119	62.4559	32.5358	84.5589	12.3896	13.7248	14.3795	8.63575	14.4319	13.9297	0.111187	0.00042047	0.157513	0.111508	FALSE
KWMTBOMO14441	0.620778	0.420632	0.319904	0.384818	0.661344	0.276689	0.949819	1.16611	1.16674	1.07288	1.90344	1.48946	0.694169	0.325077	0.469269	0.48009	0.628203	0.638118	0.0308586	0.000227666	0.672136	0.176595	FALSE
KWMTBOMO06470	3.06815	4.34565	4.31649	4.35849	5.09627	3.6299	10.2166	9.02102	4.195	8.96906	14.3498	9.18584	7.34133	3.67238	2.27256	4.86808	0.761187	1.36973	0.112953	4.63599e-05	0.508432	0.313672	FALSE
KWMTBOMO01261	6.05664	5.21709	4.9343	5.32198	7.21865	4.96761	8.47925	12.2707	10.6204	11.1616	11.4908	11.1554	6.05308	5.84484	5.21512	5.25195	5.63109	7.27737	0.0215447	0.000745916	0.235057	0.221622	FALSE
KWMTBOMO01256	0.100721	0.245691	0.0655634	0.0599391	0	0.153918	0.246573	0.789712	0.274163	1.45314	0.838258	0.511759	0.2628	0.0904176	0.114208	0.218105	0	0.303028	0.195003	1.65275e-05	0.837982	0.330755	FALSE
KWMTBOMO14661	1.12609	0.68672	1.23696	1.06803	1.12469	0.403322	1.11993	3.41441	2.54522	5.71164	2.77458	4.57728	1.02311	1.76906	1.49634	0.65316	0.940133	1.334	0.182787	3.29924e-05	0.249648	0.600653	FALSE
KWMTBOMO04745	173.618	158.771	147.706	195.201	209.252	166.603	333.283	373.812	296.825	380.232	375.741	414.035	172.105	184.555	157.423	120.386	152.841	151.647	0.0172294	0.000628334	0.144528	0.597536	FALSE
KWMTBOMO11267	0.233448	0.199309	0.319118	0.187549	0.198963	0.080268	0.885823	0.343195	0.46297	0.631508	0.889639	0.75913	0.495991	0.419135	0.31765	0.25998	0.226791	0.189634	0.238721	8.70888e-05	0.13994	0.324174	FALSE
KWMTBOMO03976	1.21316	0.79577	0.766466	1.18303	0.955748	0.958106	1.48495	3.23723	1.6412	2.42683	2.39799	3.17005	1.00318	1.08905	0.650232	0.700114	1.07704	0.80052	0.036544	3.6676e-05	0.729976	1	FALSE
KWMTBOMO10079	1.30816	2.07836	1.10923	2.08962	2.18215	1.30203	4.38232	2.98592	2.04814	5.40122	4.25235	4.28537	1.86701	1.54518	1.40526	1.08623	1.27503	1.07196	0.0889996	9.65758e-05	0.498127	0.240718	TRUE
KWMTBOMO11155	1.83474	1.7316	2.11137	5.79074	5.84065	3.20432	5.32039	4.23857	2.06392	11.4922	6.94603	11.4974	2.54014	1.49019	1.04021	2.6757	1.35273	1.08428	0.101432	0.0135275	1	0.000777168	FALSE
KWMTBOMO14935	26.9594	25.477	25.0608	32.1138	33.6005	25.4642	61.9974	57.6676	33.4197	63.1627	64.5524	60.7054	31.0505	26.1203	27.6316	23.3526	27.1328	28.3533	0.0529037	0.000313217	0.0776526	0.834979	FALSE
KWMTBOMO02368	0.835284	0.582149	0.640813	0.439381	0.730962	0.632525	1.60666	1.40338	1.37463	1.93676	2.21488	1.31868	0.533734	0.401698	0.532762	0.622911	0.507165	0.484654	0.0395565	5.66861e-05	0.632569	0.850463	TRUE
KWMTBOMO01854	1.13603	2.20432	1.05881	1.62867	1.65037	1.16393	3.98201	2.328	1.9879	5.23826	3.46069	3.84808	1.71303	1.39066	1.30279	0.990389	1.31684	0.994282	0.221908	1.23542e-05	0.730131	0.73058	TRUE
KWMTBOMO10434	61.3064	56.2176	57.5409	70.7792	62.7217	52.8928	161.989	123.467	65.8445	128.588	181.859	108.219	78.1038	34.1683	32.9942	59.0993	22.5952	21.5413	0.0708339	0.00019664	0.903395	0.118202	FALSE
KWMTBOMO07593	0.527853	0.282644	0.289128	0.367757	0.342894	0.398403	1.00856	1.00312	0.555704	0.801023	1.42113	1.04663	0.475086	0.427625	0.0985393	0.48987	0.515927	0.522908	0.067432	0.000367489	1	0.0608744	FALSE
KWMTBOMO10419	3.11839	2.91196	2.37877	4.61039	5.13898	4.69094	6.38159	5.37232	5.57044	6.52445	6.40289	8.71443	5.33956	5.03015	4.26801	3.6175	5.79858	6.64066	0.0385905	0.247546	0.00071162	0.229412	FALSE
KWMTBOMO03629	3.72737	4.61584	4.17531	5.45013	5.35955	4.08855	6.66171	7.56391	5.06851	11.5985	8.44395	13.6637	2.72328	3.6232	3.38377	2.36623	2.63805	3.54998	0.307503	0.000164809	0.69032	0.0461768	FALSE
KWMTBOMO08932	2.24875	1.83453	2.0503	2.12699	1.85627	2.45786	3.80983	4.40059	4.06531	4.85445	4.48152	4.76706	1.68196	2.1524	2.14037	1.78288	1.84463	2.66142	0.0179613	0.000277265	0.643384	0.507568	FALSE
KWMTBOMO09931	1.34569	1.41747	1.51302	1.85644	1.28157	1.30863	2.84511	2.72766	2.73533	4.35727	3.26877	5.38702	1.82397	1.0799	1.54322	1.36238	1.18846	1.26979	0.0542632	5.52162e-05	0.571613	0.968744	FALSE
KWMTBOMO14544	76.0504	73.2484	69.4245	87.9944	99.3667	81.8996	163.595	139.389	69.8756	122.782	173.394	112.885	131.48	90.0562	88.5794	114.115	80.8621	83.5415	0.261071	0.139204	0.000317928	0.164992	FALSE
KWMTBOMO00620	21.354	22.4011	18.7238	38.8114	44.9033	31.3438	37.1075	32.4976	17.9413	68.3746	56.4006	75.0285	26.637	29.7577	31.4522	32.8918	30.0269	41.2781	0.651511	0.025377	0.000195296	0.64357	FALSE
KWMTBOMO11151	33.762	34.9293	31.9749	40.8257	46.8609	43.244	56.469	77.8996	46.638	75.242	54.0455	74.8548	41.4455	55.8361	50.8696	26.2085	42.2175	42.7317	0.132797	0.11212	0.000155227	0.930648	FALSE
KWMTBOMO04294	0.681711	0.935387	0.748834	0.646563	0.272347	0.390662	0.782287	1.06483	0.844971	1.84412	1.62369	1.64528	0.80995	0.650223	0.253639	0.988526	1.13828	0.807576	1	0.000354219	0.832299	0.00745856	TRUE
KWMTBOMO09460	1.07273	0.514002	0.748163	1.19697	0.857125	1.09775	2.81371	1.97129	2.01122	2.90188	2.41657	4.51614	0.942508	0.619069	0.586468	0.319996	0.604814	0.829905	0.00904355	0.000692689	1	0.356642	FALSE
KWMTBOMO06019	0.108794	0	0.0354092	0.129487	0	0	0.133168	0.266565	0.169222	0.441453	0.953101	0.331667	0	0.0651099	0.277565	0.302897	0.0880763	0.261853	0.334482	0.000470477	0.513492	0.0280019	TRUE
KWMTBOMO03248	99.1418	90.4233	80.0044	107.057	113.034	87.898	166.128	208.144	148.188	215.117	195.478	219.085	80.2856	80.0311	78.4496	52.9849	66.5793	68.7687	0.0533254	0.000774639	0.946986	0.0592141	FALSE
KWMTBOMO04965	3.43877	3.24863	3.74582	3.60193	4.38348	3.1211	5.37705	8.299	6.42318	6.74822	9.06384	9.63499	3.1785	2.62306	3.14419	2.84083	2.58277	3.13963	0.0392362	7.35044e-05	1	0.818784	FALSE
KWMTBOMO02753	2.32764	2.42007	2.88749	3.33806	3.71962	2.62402	4.4138	5.6377	3.67242	7.12235	6.74425	9.38376	2.00545	1.81549	2.45003	1.82373	2.06201	2.61748	0.114371	5.87604e-05	0.93712	0.385721	FALSE
KWMTBOMO16420	0.967913	1.37326	0.848644	1.44589	0.968031	0.905588	2.15191	2.41028	2.28133	3.01909	2.23236	4.21536	0.905635	0.567444	0.335976	0.843268	0.743613	0.588353	0.0385905	0.000582775	0.251793	0.47149	FALSE
KWMTBOMO11035	0.423223	0.567806	0.413239	0.462793	0.665047	0.485064	0.932472	0.77773	1.17259	1.21643	1.65455	1.17196	0.709887	0.655376	0.449901	0.422226	0.655276	0.620734	0.0799019	0.000469238	0.175762	0.416053	TRUE
KWMTBOMO05446	1.43837	0.691845	0.870358	0.994619	1.29496	1.55567	2.25657	2.68043	1.9852	2.74013	3.51408	2.88215	0.996768	1.18211	1.01649	0.639233	0.910247	0.694832	0.0308474	0.000688836	0.578327	0.234147	FALSE
KWMTBOMO12644	1.98729	2.29473	1.90596	2.31978	2.46792	2.11594	3.26734	3.87232	2.81216	4.94644	4.77483	4.6603	1.63051	1.7101	1.59004	1.0149	1.72784	1.40098	0.240154	0.000118506	0.799747	0.13392	FALSE
KWMTBOMO15475	19.8113	16.1087	17.2385	19.6094	21.8956	19.7714	31.0958	28.7286	28.5355	40.3764	42.8585	35.7447	14.9951	21.5957	17.1346	19.0737	21.1939	22.017	0.123755	0.000269842	0.457772	0.201581	TRUE
KWMTBOMO12702	0.261848	0.593107	0.073049	0.26713	0.0797027	0.0428728	0.778386	0.659907	0.174552	0.708333	1.27806	0.912301	0.460122	0.167901	0.445366	0.729019	0.272551	0.202575	0.736623	0.000107908	0.782115	0.0526577	FALSE
KWMTBOMO04242	0.134092	0.280365	0.149633	0.239394	0.510194	0.30737	0.304819	0.957486	0.513978	1.08821	1.18311	1.16797	0.32131	0.223553	0.309525	0.319996	0.186097	0.397663	0.0575966	0.000277894	0.228294	1	FALSE
KWMTBOMO16291	0.527853	0.721056	0.577249	0.678511	0.641075	0.653382	0.956245	0.993282	0.554202	1.44219	1.51215	1.59847	0.377765	0.322221	0.628461	0.313517	0.33332	0.152457	0.78692	0.000641386	0.727568	0.0100839	TRUE
KWMTBOMO07751	1.13405	1.27491	1.22284	1.22357	1.77021	1.41843	1.96147	2.18182	1.94416	2.86101	2.87681	3.87811	1.30672	0.86312	0.947654	0.965504	1.05979	0.872254	0.120045	0.000142171	1	0.218664	FALSE
KWMTBOMO11081	0.951016	0.504778	0.825406	0.927529	0.975638	0.666098	1.08863	1.32043	1.65387	1.89373	1.75887	2.21022	0.718813	0.474294	0.75635	0.359571	0.320797	0.556346	0.19815	0.000603455	1	0.0349901	FALSE
KWMTBOMO04467	0.509261	0.585632	0.625111	0.831254	0.899066	0.733762	0.961746	1.24065	1.34095	2.10578	2.19885	1.81867	0.699632	0.535536	0.668196	0.850708	0.388723	0.643505	0.0712889	0.000150969	0.470249	0.883691	FALSE
KWMTBOMO03039	2.54501	2.17283	1.57381	2.12035	4.51886	2.04182	4.88045	9.72773	3.3648	8.26148	9.69866	8.10346	3.13047	1.67542	1.58719	1.65331	2.06036	2.06735	0.0310248	0.000274617	0.83933	0.653866	TRUE
KWMTBOMO07497	1.8122	1.24973	1.25681	1.59498	1.60585	1.29085	2.42551	3.2119	3.04268	3.19562	2.96005	3.07211	0.833305	1.07188	1.27469	1.06881	1.20316	1.50571	0.0219483	0.000427162	0.626986	0.990427	FALSE
KWMTBOMO05227	0.358542	1.09325	0.408431	0.800131	0.700281	0.547909	0.585157	2.98687	0.627398	3.07135	2.27725	3.2184	0.668216	0.751016	0.559009	0.776397	1.01592	0.809027	0.452618	4.51606e-05	0.811369	0.351927	FALSE
KWMTBOMO01590	0.995915	0.715092	0.611685	0.960698	0.735852	0.856079	1.61227	1.38145	1.38668	2.29214	2.03696	1.69762	0.781356	0.677737	0.594234	0.566477	0.653462	0.56543	0.080272	0.000145844	1	0.502592	TRUE
KWMTBOMO02207	2.59535	3.2564	2.56325	4.5669	4.24276	2.64977	5.4955	6.05208	3.48007	7.7672	7.72267	8.42745	2.03486	2.5307	1.61097	1.63341	2.60827	2.20787	0.124881	0.000974671	0.557815	0.087774	FALSE
KWMTBOMO11464	0.090922	0.221788	0.266332	0.0811616	0.0968635	0	0.111292	0.735159	0.371236	0.5534	0.836358	0.831547	0.101671	0.163242	0.115984	0.253138	0	0	0.598121	1.57201e-05	0.887871	0.784558	FALSE
KWMTBOMO09551	10.1633	9.73616	8.04153	9.64584	11.7194	7.47551	18.7558	14.7122	11.9017	19.2504	20.238	20.2601	8.81758	8.47696	10.6964	7.51669	8.93722	8.38238	0.188492	0.000132303	0.397606	0.863628	FALSE
KWMTBOMO03414	9.07784	8.39935	6.99387	9.22104	9.57297	7.34421	13.5909	15.0238	12.3514	18.1311	16.9621	16.0546	8.54501	8.23185	7.89231	7.19425	7.692	7.994	0.104454	0.00031163	0.342704	0.779705	FALSE
KWMTBOMO16294	4.84169	4.44	3.41231	6.17419	6.16642	4.83986	9.26836	7.76002	3.69468	14.1314	10.3329	18.8295	6.22824	4.77123	4.02463	5.70952	4.99538	3.64713	0.388787	0.000151892	0.169335	1	FALSE
KWMTBOMO00511	0.169508	0.261147	0.391995	0.350405	0.446709	0.255627	0.535089	0.616429	0.343449	1.17048	0.87927	1.27829	0.239429	0.296326	0.166915	0.3229	0.130006	0.305987	0.36169	3.78331e-05	1	0.819717	TRUE
KWMTBOMO00037	2.31595	2.02797	1.85544	3.92264	3.1632	3.09676	6.17844	2.4444	2.84028	7.71071	6.90611	15.3276	3.18739	2.18566	1.6918	2.1493	3.38929	2.03672	0.24354	0.000187283	0.356314	0.720742	FALSE
KWMTBOMO00601	0.542605	0.549147	0.642529	0.535883	0.688755	0.688049	1.19409	1.28139	0.989887	1.28043	1.52467	1.19663	0.587389	0.419733	0.451628	0.476775	0.406564	0.390751	0.03347	0.000969532	0.986131	0.369632	TRUE
KWMTBOMO10573	2.21698	1.44855	1.93275	1.76696	1.85574	2.45018	2.61675	3.37561	2.58628	6.63978	5.41044	7.00001	2.03639	1.70588	1.81805	2.93922	2.3076	2.21538	0.613813	0.00012703	0.83429	0.201353	FALSE
KWMTBOMO00741	0.0678668	0	0	0	0.0964023	0	0.055381	0.133029	0.184734	0.305981	0.38646	0.459771	0.0252968	0.10154	0	0.104972	0	0	0.20428	8.27603e-05	0.819429	1	TRUE
KWMTBOMO15307	25.3129	25.752	25.6529	46.3264	48.5152	27.9942	39.9708	41.9746	17.5217	75.8739	47.1049	107.548	36.3545	34.5699	31.0558	20.9531	34.2643	38.1575	0.871998	0.0573026	0.000361851	0.804386	FALSE
KWMTBOMO03510	1.33872	1.54608	1.72357	1.59687	1.45144	1.67011	2.3492	3.2743	2.62589	2.88431	3.2693	4.21361	1.61622	1.574	1.36014	1.36333	1.61129	1.91402	0.112588	0.000776587	0.625064	0.300437	FALSE
KWMTBOMO10911	1.89568	1.24712	1.53686	1.86652	2.41122	1.92248	2.70007	2.66862	3.4445	4.24229	4.18201	3.86441	1.40035	1.02105	1.48512	1.0449	1.68815	1.46212	0.0610806	0.000764241	0.979098	0.409002	TRUE
KWMTBOMO16240	0.604632	0.57942	0.875011	0.433707	0.58663	0.569234	0.93833	1.01586	1.14619	1.24131	1.39045	1.53605	0.531232	0.339237	0.404011	0.270542	0.550677	0.604196	0.532249	0.000154719	0.273072	0.873042	FALSE
KWMTBOMO08344	2.56216	1.36717	3.02292	3.28773	2.50213	2.38594	4.63893	6.51318	4.17208	6.2812	6.45325	8.57034	3.04414	2.15631	1.72499	2.27872	1.81497	3.90242	0.0737721	0.000509742	0.809646	0.666565	FALSE
KWMTBOMO07006	0.480676	0.29313	0.531915	0.45768	0.290182	0.330547	0.784486	0.706646	1.12149	0.845188	1.15803	1.88871	0.394169	0.589722	0.354276	0.297391	0.544796	0.390461	0.168974	0.000382092	0.759885	0.420037	FALSE
KWMTBOMO01166	4.11611	4.35088	4.95678	4.77652	5.7737	4.16717	5.71004	8.92542	7.48273	9.09326	11.1785	10.0038	5.36985	2.61732	3.5588	3.37427	2.54086	2.91016	0.246842	0.000796881	1	0.129028	FALSE
KWMTBOMO05547	3.51828	2.76376	4.63861	3.10511	3.59996	2.71103	6.00965	6.34113	5.75071	6.18363	6.58238	7.51408	3.71196	3.60447	3.31323	2.82239	3.18622	2.60141	0.212925	0.000264905	0.675892	0.669647	FALSE
KWMTBOMO04404	0	0	0	0	0.134515	0.144714	0.193189	0.371243	0.220944	0.17078	0.331844	0.513233	0	0.0566737	0.0536892	0.0878836	0.0383322	0.0569813	0.000889448	0.0956886	0.33073	0.934744	TRUE
KWMTBOMO11484	4.73787	4.49793	5.57634	5.23514	5.37488	4.46154	6.67706	7.90643	7.17027	10.2186	9.52408	12.8302	4.20976	5.12683	5.03108	4.53955	5.38025	5.17777	0.445403	0.000305358	0.630718	0.309043	FALSE
KWMTBOMO13395	2.60953	2.93791	2.4173	2.71763	3.63545	2.56905	3.72652	6.19708	5.58105	6.83285	6.55056	6.62944	2.46911	1.92212	2.8167	3.04271	1.78758	1.99294	0.0817848	0.000441315	0.950845	0.850566	FALSE
KWMTBOMO00329	1.21529	1.44855	1.24056	1.47931	1.58896	1.20293	1.55517	2.11145	1.9977	3.73581	3.48436	4.77146	1.081	1.14056	1.10398	1.20474	1.24101	1.24647	0.626559	5.3549e-05	1	0.934998	FALSE
KWMTBOMO13620	0.121812	0.0891416	0.0475755	0.0434943	0.129772	0.0837669	0.119282	0.465601	0.341047	1.35102	0.448202	0.420867	0.136213	0.0437405	0	0.0226094	0	0.175911	0.12282	0.000268425	0.984415	1	TRUE
KWMTBOMO01741	1.59623	0.834365	1.55857	1.35702	1.70054	1.13253	3.62856	1.56442	0.798051	3.90676	3.59586	5.9476	0.934968	1.43294	1.80997	2.32786	2.12299	1.71514	0.800617	0.000760718	0.748423	0.0741717	TRUE
KWMTBOMO13919	1.20472	0.887151	0.754607	1.258	1.18658	0.703401	1.3355	1.37007	1.75011	2.61328	3.43504	2.58704	0.81337	0.81621	0.947203	1.18131	1.43535	0.943736	0.480223	0.000234494	0.97926	0.327689	FALSE
KWMTBOMO00156	1.07523	0.920515	0.878257	0.895206	0.74898	0.912412	1.7464	1.96069	1.72472	1.95774	1.73902	2.09073	0.924887	0.881711	0.6946	0.633259	0.790962	0.886496	0.0585959	0.000821843	1	0.785959	FALSE
KWMTBOMO15624	0.10797	0	0.0527115	0.0481897	0	0	0.0660796	0.317455	0.25191	0.584145	0.283764	0.658308	0.0603673	0.19385	0.275462	0.0501003	0.131114	0.097451	0.451339	0.000837243	0.263001	0.422625	FALSE
KWMTBOMO10463	0.968585	0.708805	0.585456	0.88931	0.894295	0.697786	1.35495	1.70871	0.903941	1.92144	1.67283	2.72783	0.794269	0.645915	0.588365	0.487967	0.537693	0.799287	0.239921	0.000249051	0.992978	0.732392	FALSE
KWMTBOMO10765	2.81399	2.98795	2.00414	2.57101	2.32776	1.74539	2.91763	5.01292	2.78066	5.0151	5.17697	7.67033	2.92455	3.50686	1.74555	1.65907	2.25132	3.01792	0.76436	0.000229853	0.589881	0.43933	FALSE
KWMTBOMO05089	10.6835	8.11723	9.36273	7.77786	7.60334	8.58128	13.613	12.2301	6.53805	17.1152	36.4788	12.4138	4.94511	7.11438	5.17581	7.63926	7.0185	5.45366	1	0.000413025	0.112861	1	FALSE
KWMTBOMO03162	1.03677	0.554303	0.693365	0.709952	1.10452	0.895266	1.26904	1.41977	1.70651	2.15147	1.90364	2.51122	0.857594	0.815966	0.664293	0.645837	0.655372	0.833213	0.131436	0.000584322	0.675369	0.955757	FALSE
KWMTBOMO00847	5.29131	6.73418	6.60412	7.18761	8.08799	7.56741	9.40538	10.2816	10.7888	14.5626	15.1762	12.9048	5.09365	5.12177	5.47811	7.02423	7.57094	6.83148	0.171663	0.000630905	0.993581	0.468723	TRUE
KWMTBOMO13330	36.6752	38.3742	39.627	54.6928	56.9738	40.7586	59.7118	65.3305	34.7089	78.6493	68.4926	73.1863	55.2481	48.1301	47.7426	35.0943	52.3495	51.4051	0.667947	0.218671	0.000585273	0.649808	FALSE
KWMTBOMO12635	0.721085	0.465606	0.828323	0.68154	0.858583	0.486147	1.19415	1.43422	0.64327	2.06537	1.89514	2.80173	0.521746	0.0761553	0.757521	0.314916	0.257545	0.382843	0.589058	0.000522182	0.784752	0.242104	FALSE
KWMTBOMO03277	13.5073	10.085	10.8819	11.4613	14.6636	12.7733	16.0305	23.9344	18.3935	24.1741	24.5663	25.3644	11.8881	11.6645	9.69626	8.43635	8.04541	12.0523	0.150876	0.000950397	0.650255	0.646214	FALSE
KWMTBOMO12441	0.12813	0.132233	0.269463	0.149568	0.294007	0.135556	0.205093	0.579586	0.298947	0.759873	0.673499	0.540851	0.121236	0.123871	0.234695	0.237821	0.167564	0.0978553	0.330876	0.000184712	1	0.992457	FALSE
KWMTBOMO06651	0.212151	0.0646881	0.266332	0.189377	0.137223	0.191047	0.491539	0.356441	0.106067	0.563649	0.497832	0.538966	0.144034	0.11563	0.19975	0.26017	0.128813	0.129935	0.60255	0.000167172	1	0.693406	FALSE
KWMTBOMO00597	0.0738447	0.300218	0.288411	0.219725	0.262234	0.16927	0.271166	0.651359	0.229721	1.03209	0.67927	0.825444	0.412875	0.154678	0.272132	0.319811	0.358694	0.155518	0.66953	0.000539113	0.638267	0.412473	FALSE
KWMTBOMO14525	0	0.133584	0.24062	0.0977681	0	0.0627648	0.234611	0.201268	0.38331	0.555527	0.359816	0.58432	0.0306186	0.147482	0.11643	0.101644	0	0.0247138	0.533291	0.000197745	1	1	FALSE
KWMTBOMO00234	0.180548	0.0825777	0.0881446	0.161166	0.132238	0.155198	0.193373	0.199069	0.210623	0.351042	0.60797	0.791221	0.0504734	0.0607795	0.0959646	0.13614	0.219249	0.0407396	0.563421	0.0003594	0.62521	1	FALSE
KWMTBOMO12564	0.852139	0.935387	0.832038	0.494431	0.907824	1.02549	1.40812	1.12746	0.745563	2.88143	2.18359	2.55451	0.714662	0.841465	0.942088	1.22577	0.983058	0.922944	0.986717	0.000729326	0.910068	0.21548	TRUE
KWMTBOMO13207	0.105806	0.335522	0.278937	0.132227	0.202896	0.194026	0.233118	0.342201	0.345605	0.601058	0.486634	0.56985	0.153809	0.0759857	0.143968	0.216023	0.0770913	0.190995	0.984195	0.000486544	0.350232	0.868542	TRUE
KWMTBOMO03052	0.115635	0.0940236	0.451629	0.154833	0.184787	0.265063	0.188722	0.453323	0.337242	0.808087	0.582494	0.881305	0.086204	0.207612	0.131119	0.0715428	0	0.208739	0.864193	0.000501836	0.793198	0.492066	FALSE
KWMTBOMO00508	0.108216	0.0263973	0.105663	0.115919	0.046115	0.0496114	0.211936	0.0636357	0.277732	0.497654	0.483498	0.285917	0.0242019	0.0971457	0	0	0	0.0976729	0.460165	0.000681801	0.772211	0.718599	FALSE
KWMTBOMO10076	1.59136	1.1988	0.77691	1.38919	1.39617	0.99241	1.48956	2.15025	0.819017	3.70342	2.15269	3.74555	0.654227	1.02941	1.34339	1.04248	0.724677	0.950507	0.97085	0.000373588	1	0.632801	FALSE
KWMTBOMO00069	0.527853	0.679567	0.715835	0.549719	0.718554	0.453737	0.879429	0.991558	0.85525	1.50724	1.48363	1.5496	0.721426	0.526506	0.448901	0.38101	0.551972	0.516129	0.699604	0.000328736	1	1	TRUE
KWMTBOMO06312	0	0.181636	0	0	0	0.0682739	0.0364577	0.481656	0.104239	0.362573	0.273979	0.302671	0.133224	0	0	0	0	0	0.55224	0.000685845	0.986421	0.693406	FALSE
KWMTBOMO03048	0.500071	0.609916	1.75779	0.446389	0.958949	0.573142	2.20358	0.441096	1.86679	3.11134	3.02284	2.13431	0.782868	0.538698	0.595385	0.37127	0.607263	1.17351	0.807676	0.000643114	0.754534	0.672772	TRUE
KWMTBOMO11136	0.167492	0.111427	0.312214	0.217471	0.145994	0.157063	0.447308	0.470078	0.177629	0.803199	0.680307	0.417773	0.272427	0.0683445	0.207185	0.0847851	0.0924519	0.123688	0.512616	0.00090476	1	0.571393	TRUE
KWMTBOMO02997	10.3196	9.68183	11.8052	9.94219	9.5758	9.16806	12.1383	14.9555	12.5372	18.0379	17.9902	21.5939	9.16341	8.68288	10.2613	7.83162	7.96389	8.26705	0.922473	0.00034589	0.962873	0.984493	FALSE
KWMTBOMO00056	0.234824	0.37453	0.317471	0.386983	0.40412	0.351948	0.508536	0.371773	0.442519	1.075	1.04443	1.04628	0.0807957	0.389174	0.138255	0.100582	0.263224	0.374982	0.785779	0.000946734	0.75417	0.684977	FALSE

## Sheet: Cluster 4
	K01_WT_F1	K02_WT_F2	K03_WT_F3	K04_WT_M1	K05_WT_M2	K06_WT_M3	K07_Siwi_F1	K08_Siwi_F2	K09_Siwi_F3	K10_Siwi_M1	K11_Siwi_M2	K12_Siwi_M3	K13_Ago3_F1	K14_Ago3_F2	K15_Ago3_F3	K16_Ago3_M1	K17_Ago3_M2	K18_Ago3_M3	Siwi_F	Siwi_M	Ago3_F	Ago3_M	transposon_gene
KWMTBOMO14803	7.25984	6.07983	6.17393	5.37553	5.91652	6.21173	338.212	359.726	490.781	308.021	446.889	305.634	243.506	264.681	235.408	265.275	262.855	311.17	4.75427e-57	7.04625e-90	2.71032e-158	3.12479e-144	TRUE
KWMTBOMO03380	0.202156	0.369843	0.183289	0.116007	0.1846	0.347543	50.1964	47.3597	39.7543	59.1194	51.7072	78.298	19.8445	16.3329	16.9586	15.6788	19.569	13.5934	3.01613e-77	6.56909e-89	7.81701e-158	3.29195e-108	TRUE
KWMTBOMO15635	0.173277	0.22895	0.183289	0.0902275	0.215367	0.314444	42.2427	39.8237	33.2858	50.6626	43.8136	65.7521	16.7605	13.8441	13.7658	13.3337	16.3952	11.2083	2.17604e-86	4.59983e-87	1.54801e-156	6.8279e-99	TRUE
KWMTBOMO07069	0.253192	0.195036	0.234208	0.404442	0.156164	0.336007	18.0567	21.4124	23.4273	21.5208	23.0625	21.7885	14.6778	11.7474	11.4347	13.2203	16.7649	13.519	8.94168e-80	2.097e-92	2.61829e-139	2.49814e-101	TRUE
KWMTBOMO00517	0.253192	0.292554	0.247219	0.452023	0.17036	0.336007	19.1985	23.4694	25.1995	23.2331	24.8487	23.4406	15.7358	12.6206	12.5	14.1231	18.108	14.1565	3.01613e-77	1.38551e-89	6.56412e-144	1.62953e-99	TRUE
KWMTBOMO15200	4.02808	3.90031	4.01563	3.02613	4.05381	3.5506	102.656	105.709	96.6087	120.173	110.825	102.825	106.246	98.1639	88.7974	102.901	104.533	106.613	1.8698e-44	3.96861e-75	5.54046e-147	2.02403e-133	TRUE
KWMTBOMO13327	0.653121	0.303461	0.242939	0.499722	0.530134	0.481214	37.8023	45.2418	45.8963	45.5365	46.816	50.4409	15.5805	17.6591	16.5704	17.3755	19.9979	20.8006	2.3139e-62	2.6546e-106	1.03556e-102	2.62234e-123	TRUE
KWMTBOMO02842	1.98536	2.28309	1.88314	1.26588	1.81294	1.62533	37.9798	41.5705	40.1011	48.144	42.4139	46.4314	42.7206	42.316	43.2231	46.0887	47.2886	44.4656	1.0905e-50	1.67085e-77	3.43265e-122	1.84175e-127	TRUE
KWMTBOMO07795	1.66993	1.12372	1.79922	2.2617	3.37408	2.30993	63.084	79.2368	114.334	67.0598	77.0326	64.3094	65.6796	70.9749	59.4998	69.4724	78.5283	79.9358	7.78068e-55	3.68576e-74	5.70213e-135	2.9973e-113	FALSE
KWMTBOMO14801	2.91282	2.91825	3.41971	2.65172	2.96771	2.60982	73.5859	89.3308	94.6054	89.161	84.3312	90.9608	83.2781	90.4925	81.4018	75.1002	98.7888	99.0585	9.19314e-45	1.06562e-76	1.46129e-138	1.0081e-116	TRUE
KWMTBOMO00845	0.660326	0.671143	0.895485	0.851413	0.898886	0.378406	39.1109	38.9379	45.1065	33.294	33.0218	24.604	31.5868	38.2011	29.6067	38.0964	34.8813	35.9914	8.4747e-69	4.69602e-69	8.26131e-114	5.87602e-123	TRUE
KWMTBOMO15264	0.660326	0.671143	0.895485	0.851413	0.820722	0.378406	38.617	38.1829	44.6357	32.252	32.3469	24.0075	30.8074	37.4766	29.0763	37.0069	34.3912	35.6934	2.24901e-68	1.39188e-69	8.51841e-112	2.62234e-123	TRUE
KWMTBOMO07937	0.312802	0.438738	0.473406	0.425814	0.433215	0.286807	10.4909	10.8295	10.0076	13.3695	12.0438	14.1212	10.8083	9.7228	10.4877	10.7191	11.9273	10.4673	3.16258e-53	1.01978e-76	4.09822e-125	1.44337e-115	TRUE
KWMTBOMO09994	7.90672	7.79584	7.305	6.22759	6.62547	6.38151	199.434	225.989	302.059	189.443	277.146	209.47	148.819	155.366	131.883	150.578	162.016	186.194	2.4958e-43	3.18662e-76	6.1065e-125	4.43156e-121	TRUE
KWMTBOMO00034	0.793075	0.208629	0.349224	0.527484	0.6958	0.552505	41.2285	49.8825	50.5584	49.3435	52.0473	54.4072	16.7977	19.8647	17.4035	18.8043	21.6219	21.5164	1.19729e-50	3.20144e-105	6.10799e-80	3.81665e-124	TRUE
KWMTBOMO14940	8.49202	8.41363	8.43249	9.34172	9.25716	7.93243	190.613	206.051	194.67	251.871	222.408	266.914	178.217	180.766	175.913	172.092	191.031	183.179	1.18671e-41	8.40043e-66	5.39104e-135	2.67222e-115	TRUE
KWMTBOMO05379	0.793075	0.208629	0.318857	0.527484	0.662667	0.552505	40.429	48.8995	49.7965	48.5232	51.1482	53.2853	16.4847	19.2505	16.8746	18.3713	21.2443	21.2357	8.63975e-50	3.41221e-106	7.79752e-77	2.62234e-123	TRUE
KWMTBOMO07535	9.55451	10.8753	9.7573	7.57987	7.78634	9.30574	267.62	291.531	377.446	247.911	358.189	260.866	201.957	215.072	186.15	211.759	213.38	256.035	1.25813e-43	8.62929e-72	1.88853e-122	6.55641e-115	TRUE
KWMTBOMO05432	9.14826	10.8707	9.61154	7.65999	8.25282	8.80495	252.298	272.817	351.319	239.99	325.329	256.689	178.106	190.134	161.431	182.311	195.847	217.28	4.85507e-42	2.81727e-75	2.06345e-111	1.52817e-120	TRUE
KWMTBOMO00448	1.09539	0.871309	0.720787	1.02032	0.583488	0.955236	21.8609	27.726	32.0854	26.8619	25.3468	26.1585	26.6282	28.8375	27.9061	25.5248	33.8911	33.8514	3.64047e-51	3.59742e-69	1.34858e-127	7.43721e-97	TRUE
KWMTBOMO05419	0.763566	0.746789	0.696319	0.450111	0.659979	0.610946	12.7233	14.3281	12.6555	15.2967	13.1388	13.813	12.6867	12.2671	10.8063	11.5719	12.8151	12.5677	1.56985e-47	1.03507e-69	5.0178e-114	7.24574e-109	TRUE
KWMTBOMO13633	0.44292	0.749326	0.809141	0.829008	0.502307	0.409387	18.1358	20.6055	17.7678	24.0211	20.9533	24.6244	18.7569	17.187	18.4812	18.4574	20.9072	18.7504	4.69572e-50	1.84605e-68	1.61843e-117	3.14857e-101	TRUE
KWMTBOMO11756	0.700345	0.526746	0.661031	0.500131	0.435231	0.481608	11.1014	11.926	13.6168	11.8408	12.3936	13.0357	12.5303	14.4497	13.7781	11.9374	14.7131	15.5079	8.77502e-47	5.56752e-73	4.82611e-111	1.29906e-105	TRUE
KWMTBOMO15122	4.80466	6.94646	5.93004	4.26479	4.60102	5.07361	108.172	138.014	152.594	138.442	135.923	130.043	126.228	138.53	121.938	119.389	151.272	151.268	2.27258e-37	1.36795e-74	3.05156e-108	9.33547e-115	TRUE
KWMTBOMO08832	5.45121	7.26609	5.82844	4.36156	5.09248	6.43666	185.432	197.266	248.683	173.754	227.279	175.456	124.77	139.292	121.363	136.92	140.243	157.72	1.9049e-44	1.78024e-71	9.37501e-110	1.79936e-106	TRUE
KWMTBOMO05905	17.7767	19.2222	20.9486	19.3027	17.8299	22.445	421.208	507.153	479.662	633.854	574.53	739.45	544.571	686.63	613.843	449.932	634.041	638.634	6.69039e-40	4.19711e-64	3.42366e-130	9.22366e-97	TRUE
KWMTBOMO05814	7.18031	7.74768	7.1037	5.33116	5.69738	6.42492	150.393	179.848	240.524	148.743	217.625	162.497	118.085	121.471	100.276	113.647	124.907	142.32	2.46178e-38	2.29442e-69	2.14882e-111	1.0482e-106	TRUE
KWMTBOMO14523	6.0388	6.97611	6.00019	4.43057	4.74637	5.9189	144.71	149.826	189.449	138.838	178.805	151.805	98.4761	109.726	96.1888	106.843	108.807	124.497	5.86186e-41	1.83487e-70	1.50463e-108	1.68127e-104	TRUE
KWMTBOMO06904	1.59371	1.52284	1.57594	1.32295	1.60053	1.23323	23.5706	27.0407	35.135	30.6589	27.5324	28.1816	29.5469	33.5617	32.1051	27.8378	38.1272	38.7188	3.6234e-38	1.42209e-63	2.09627e-120	7.43721e-97	TRUE
KWMTBOMO15751	2.0967	2.1804	1.71322	1.67461	2.18669	1.9604	30.2839	33.4519	42.0962	36.1953	35.1512	34.1464	35.107	39.5958	35.6337	34.5947	46.2458	43.745	3.8489e-36	7.92812e-61	3.45485e-110	2.49486e-96	TRUE
KWMTBOMO09913	0.966804	1.05719	0.862619	0.78862	1.01222	0.802398	18.71	21.3931	21.8181	19.7953	15.5961	16.2275	13.9612	15.0536	16.6849	16.9082	21.6186	17.6027	2.65128e-51	1.58482e-60	3.28069e-89	6.79355e-97	TRUE
KWMTBOMO09693	11.0576	9.79021	9.11727	8.92008	8.28977	7.60401	124.622	153.889	151.45	174.156	161.775	201.427	175.307	232.647	207.369	155.221	236.827	198.645	6.69039e-40	1.98607e-63	6.86116e-101	1.18323e-90	TRUE
KWMTBOMO11835	0.581716	0.292807	0.495867	0.445087	0.531196	0.328067	17.801	14.4296	12.9798	19.3205	19.8508	18.6911	7.4961	5.59508	7.49913	7.77222	7.10893	6.75887	5.78164e-50	1.47143e-90	4.69937e-67	1.6894e-85	TRUE
KWMTBOMO00477	0.108676	0.0378706	0.166747	0.207877	0.148856	0.213523	8.95054	9.54025	9.94303	9.65939	12.2816	9.95494	6.84005	5.40752	5.49244	6.75732	7.84282	5.85725	1.76495e-59	2.28434e-76	1.85244e-78	2.31849e-75	TRUE
KWMTBOMO02044	14.8693	12.7451	13.348	13.9919	14.3541	11.9766	256.386	251.951	326.405	221.81	303.041	216.051	196.426	181.848	156.583	186.35	169.398	196.692	9.71684e-37	1.9546e-55	6.59121e-102	2.60062e-91	TRUE
KWMTBOMO09316	6.52538	7.20624	6.92425	7.50949	7.86426	7.4955	105.088	108.735	95.0399	141.815	118.437	136.427	93.4709	99.9092	96.6108	94.3267	106.601	95.8393	6.68596e-32	5.52866e-54	1.65731e-105	3.10493e-93	TRUE
KWMTBOMO00457	0.133259	0.260048	0.0650577	0.17843	0.0425901	0.0610922	8.85707	10.3438	11.3794	9.96733	10.3142	11.7677	6.63109	5.20377	5.54169	6.30716	8.59281	5.84542	6.15118e-54	2.98412e-80	5.61401e-74	7.57533e-76	TRUE
KWMTBOMO02144	2.93127	3.18476	2.82922	2.15042	1.83062	2.52934	42.1691	47.1049	83.2875	36.913	45.7364	35.7105	45.9836	58.1027	55.8309	47.4653	60.554	62.6299	6.17833e-29	8.63137e-59	2.3985e-99	1.53296e-96	TRUE
KWMTBOMO16787	6.71264	6.29085	5.56633	4.6923	4.39069	4.75187	72.2571	72.5249	75.5442	96.2003	90.5776	111.148	70.371	71.4475	68.0417	67.8387	76.3905	76.3124	2.0987e-31	6.43322e-60	6.47468e-94	6.25615e-97	TRUE
KWMTBOMO04642	701.073	614.958	685.277	818.171	647.688	852.735	11394.8	10539.7	10920.9	10237.3	9474.43	8578.7	11406.5	11608.8	12227.8	13281.9	13591	12246.9	5.36312e-33	2.54865e-39	2.42285e-118	1.00519e-88	TRUE
KWMTBOMO12262	4.00749	3.93253	4.2702	3.22007	3.64206	3.20401	49.3121	50.0395	65.7306	45.4818	42.0996	39.8175	53.6218	61.2043	54.4467	47.3617	51.199	53.9154	3.64737e-29	9.35014e-49	4.13541e-102	2.36955e-98	TRUE
KWMTBOMO04641	704.62	610.477	696.658	817.832	647.418	859.124	11436.9	10633.8	10990.8	10322.1	9570.65	8604.71	11495.6	11693.6	12323.5	13384.8	13661.9	12316.4	5.51674e-33	2.68486e-39	2.54625e-117	1.94257e-88	TRUE
KWMTBOMO04643	691.192	598.889	670.805	799.625	633.112	848.815	11033.6	10254.6	10655.5	9964.64	9280.15	8320.33	11160.4	11324.8	11863.5	12919.4	13224.2	11987.9	7.40993e-33	7.93353e-39	3.78697e-118	2.06024e-87	TRUE
KWMTBOMO10919	14.2778	11.8189	12.7331	11.9476	14.0943	12.6423	220.108	221.064	286.501	197.834	284.212	193.802	175.95	158.603	141.791	165.59	153.896	184.54	6.90572e-35	2.28513e-53	6.34356e-99	1.85823e-89	TRUE
KWMTBOMO09995	10.1675	9.64275	8.98624	10.0853	10.6825	9.94538	129.411	142.335	115.687	181.873	150.737	187.136	122.683	127.721	130.089	120.836	136.338	124.933	1.66638e-29	2.67117e-51	1.03853e-102	6.58643e-91	TRUE
KWMTBOMO11131	7.1218	6.66213	7.17351	5.3379	6.50844	6.28623	86.6294	93.5998	122.049	82.6463	78.5804	71.5765	96.0432	110.402	97.3214	84.8928	92.3859	100.263	4.6396e-29	2.54246e-47	2.31202e-102	2.4764e-94	TRUE
KWMTBOMO10984	0.543906	0.33169	0.464691	0.546207	0.507017	0.370133	18.246	16.2669	14.7324	19.7251	21.2412	20.5194	7.81168	6.17961	8.35486	8.50218	8.23553	6.9035	1.59971e-57	7.01819e-88	5.94376e-60	5.58949e-65	TRUE
KWMTBOMO16566	7.92145	8.46605	8.85585	6.99927	7.33259	7.7544	103.202	116.798	143.691	98.506	95.6847	90.2489	112.888	129.208	115.244	99.1324	109.464	120.02	4.22294e-29	2.85065e-48	3.44875e-99	7.44825e-93	TRUE
KWMTBOMO00455	5.43802	5.07708	6.01591	4.02632	5.04642	5.01774	65.7389	71.504	91.4159	63.5466	60.8248	56.7306	73.5946	82.4045	74.1727	65.9557	70.9107	77.5848	3.81194e-28	6.10222e-47	1.98669e-99	1.97072e-91	TRUE
KWMTBOMO06054	4.56024	4.93418	4.97533	4.33718	4.52924	4.4833	55.6678	63.0756	79.3776	53.4097	50.5783	46.5604	60.8701	71.8668	63.2148	55.4471	60.1401	63.3932	1.45387e-29	2.05182e-45	2.74041e-97	2.92482e-92	TRUE
[truncated: 1,509 more rows]

## Sheet: Cluster 5
	K01_WT_F1	K02_WT_F2	K03_WT_F3	K04_WT_M1	K05_WT_M2	K06_WT_M3	K07_Siwi_F1	K08_Siwi_F2	K09_Siwi_F3	K10_Siwi_M1	K11_Siwi_M2	K12_Siwi_M3	K13_Ago3_F1	K14_Ago3_F2	K15_Ago3_F3	K16_Ago3_M1	K17_Ago3_M2	K18_Ago3_M3	Siwi_F	Siwi_M	Ago3_F	Ago3_M	transposon_gene
[truncated: 811 more rows]

[truncated: 1 more sheets: Cluster 6]
