# Supplementary material for: Non-gonadal somatic piRNA pathways ensure sexual differentiation, larval growth, and wing development in silkworms
Source: PLoS Genet. 2023 Sep 21;19(9):e1010912. doi: 10.1371/journal.pgen.1010912 (PMC10513339; doi:10.1371/journal.pgen.1010912)
Supplement: S4 Table — (XLSX) [file pgen.1010912.s004.xlsx]

## Sheet: Top 10 list
S4 Table. Top 10 genes with altered expression in BmAgo3 and Siwi KO
Up-regurated genemodels	WT_Fa	WT_M	Siwi_F	Siwi_M	BmAgo3_F	BmAgo3_M	Annotationb
KWMTBOMO14803	6.50453	5.83459	396.24	353.515	247.865	279.767	transposon
KWMTBOMO03380	0.251763	0.21605	45.7701	63.0415	17.712	16.2804	transposon
KWMTBOMO15635	0.195172	0.206679	38.4507	53.4094	14.7901	13.6457	transposon
KWMTBOMO07069	0.227479	0.298871	20.9655	22.1239	12.6199	14.5014	transposon
KWMTBOMO00517	0.264322	0.319464	22.6225	23.8408	13.6188	15.4625	transposon
KWMTBOMO15200	3.98134	3.54351	101.658	111.274	97.7359	104.682	transposon
KWMTBOMO13327	0.39984	0.50369	42.9801	47.5978	16.6033	19.3914	transposon
KWMTBOMO02842	2.05053	1.56805	39.8838	45.6631	42.7532	45.9476	transposon
KWMTBOMO07795	1.53096	2.64857	85.5514	69.4673	65.3848	75.9788	transposon like
KWMTBOMO14801	3.08359	2.74308	85.8407	88.151	85.0575	90.9825	transposon
Up-regurated genemodels (not transposons)	WT_F	WT_M	Siwi_F	Siwi_M	BmAgo3_F	BmAgo3_M	Annotation
KWMTBOMO07795	1.53096	2.64857	85.5514	69.4673	65.3848	75.9788	NA
KWMTBOMO14562	1.02411	1.01766	25.9495	25.187	16.1523	15.7177	Viral alkaline exonuclease
KWMTBOMO12431	2.32868	3.31778	41.1791	46.0249	36.3774	37.5005	nucleocapsid
KWMTBOMO04878	0.718929	0.770596	22.4407	13.8652	17.3402	18.1739	Nedd2 caspase-8
KWMTBOMO06063	2.49029	2.99431	25.2136	25.3563	23.5946	24.185	von Willebrand factor type C domain
KWMTBOMO07305	3.02555	3.06983	30.6783	29.2796	18.6286	20.726	Noki (Leucine rich repeat ,Immunoglobulin domain )
KWMTBOMO01935	0.146149	0.178576	11.4443	14.0233	11.9803	13.1036	NA
KWMTBOMO13244	5.63831	5.32897	18.6336	17.7204	60.5635	152.173	protein PXR1
KWMTBOMO13243	6.54449	4.55886	14.3263	10.1938	104.267	231.121	protein PXR1
KWMTBOMO02993	27.9205	38.9725	302.143	348.332	201.154	175.807	protein tyrosine phosphatase type IVA 1
Down-regulated genemodels	WT_F	WT_M	Siwi_F	Siwi_M	BmAgo3_F	BmAgo3_M	Annotation
KWMTBOMO15791	28.4667	20.7587	0.652068	0.646586	3.89549	3.89236	Beta-glucosidase 1
KWMTBOMO13992	22.07	17.7361	1.47269	1.78618	10.5825	23.1272	Sex-specific storage-protein 1
KWMTBOMO08267	10.8639	11.9515	1.75645	1.82271	1.85419	1.94918	Hemicentin-1
KWMTBOMO12512	12.9785	14.6571	0.136012	0.617826	5.57919	4.28636	Pancreatic lipase-related protein 2
KWMTBOMO15559	12.914	11.0751	0.177357	0.524462	5.33676	5.58723	Beta-glucosidase 1
KWMTBOMO06018	8.83716	9.93833	5.01445	4.66497	1.29797	1.22226	Disintegrin and metalloproteinase domain-containing protein 22
KWMTBOMO09393	10.5985	14.8631	2.19965	1.80408	1.74364	2.37177	Phenoloxidase subunit 1
KWMTBOMO15560	132.087	107.388	0.625489	2.42479	35.8971	38.7565	Beta-glucosidase 1
KWMTBOMO11622	433.459	435.806	40.7868	32.6155	26.7241	27.4541	NA
KWMTBOMO15469	23.967	26.0205	6.33865	10.3318	4.90187	4.14264	Protein Skeletor
aTPM
bNA = not annotated
