# Supplementary material for: Non-gonadal somatic piRNA pathways ensure sexual differentiation, larval growth, and wing development in silkworms
Source: PLoS Genet. 2023 Sep 21;19(9):e1010912. doi: 10.1371/journal.pgen.1010912 (PMC10513339; doi:10.1371/journal.pgen.1010912)
Supplement: S5 Table — (XLSX) [file pgen.1010912.s005.xlsx]

## Sheet: The number of specific genes
S5 Table. GOs enriched in tissue-specific genes and corresponding expression changes
All genes	16880
	decrease	increase	sum	specific/all	decrease/specific
OV-specific	1584	451	2035	0.120557	0.778378
FB-specific	183	242	425	0.0251777	0.430588
WD-specific	804	701	1505	0.0891588	0.534219
Genes specifically expressed in the ovaries (OV), fat body (FB), and wing discs (WD) in fifth instar larvae were investigated for increased or decreased (1 < log2(Fold Change)) expression in BmAgo3 KO.
Each tissue-specific gene was defined as that whose TPM in the WT library of one tissue was more than twice as large as that in the libraries of the other two tissues.

## Sheet: GO term
OV
	specific	all	decrease	description	ancestor	parent	adjusted p valuea	specific/all	decrease/specific
GO:0005739	12	25	11	mitochondrion	GO:0005575	5	0.608017	0.48	0.916667
GO:0016491	53	275	44	oxidoreductase activity	GO:0003674	3	5.36085	0.192727	0.830189
GO:0003824	67	373	45	catalytic activity	GO:0003674	2	7.26243	0.179625	0.671642
FB
	specific	all	decrease	description	ancestor	parent	adjusted p value	specific/all	decrease/specific
GO:0055114	63	468	24	oxidation-reduction process	GO:0008150	3	6.95153e-20	0.134615	0.380952
GO:0005576	29	175	16	extracellular region	GO:0005575	2	1.507e-10	0.165714	0.551724
GO:0003824	41	373	17	catalytic activity	GO:0003674	2	5.11824e-10	0.10992	0.414634
GO:0005506	21	112	8	iron ion binding	GO:0003674	7	4.32184e-08	0.1875	0.380952
GO:0016491	30	275	12	oxidoreductase activity	GO:0003674	3	6.80132e-07	0.109091	0.4
GO:0020037	20	144	8	heme binding	GO:0003674	4	1.28514e-05	0.138889	0.4
GO:0016705	16	89	7	oxidoreductase activity, acting on paired donors, with incorporation or reduction of molecular oxygen	GO:0003674	4	1.55179e-05	0.179775	0.4375
GO:0008152	26	278	13	metabolic process	GO:0008150	2	0.000151853	0.0935252	0.5
GO:0005975	17	148	4	carbohydrate metabolic process	GO:0008150	4	0.00180283	0.114865	0.235294
GO:0004553	10	67	1	hydrolase activity, hydrolyzing O-glycosyl compounds	GO:0003674	5	0.0380383	0.149254	0.1
GO:0006096	5	15	2	glycolytic process	GO:0008150	5	0.187013	0.333333	0.4
GO:0055085	24	385	11	transmembrane transport	GO:0008150	5	0.275355	0.0623377	0.458333
GO:0046835	3	5	0	carbohydrate phosphorylation	GO:0008150	5	1.36635	0.6	0
GO:0006807	4	16	4	nitrogen compound metabolic process	GO:0008150	3	2.33867	0.25	1
GO:0030170	5	32	2	pyridoxal phosphate binding	GO:0003674	5	3.70233	0.15625	0.4
GO:0050660	8	91	2	flavin adenine dinucleotide binding	GO:0003674	5	5.84284	0.0879121	0.25
GO:0006544	2	2	1	glycine metabolic process	GO:0008150	7	6.28843	1	0.5
GO:0006564	2	2	1	L-serine biosynthetic process	GO:0008150	6	6.28843	1	0.5
GO:0019310	2	2	0	inositol catabolic process	GO:0008150	6	6.28843	1	0
GO:0050113	2	2	0	inositol oxygenase activity	GO:0003674	5	6.28843	1	0
GO:0016627	4	23	1	oxidoreductase activity, acting on the CH-CH group of donors	GO:0003674	4	7.37923	0.173913	0.25
GO:0005215	11	166	4	transporter activity	GO:0003674	2	8.81886	0.0662651	0.363636
WD
	specific	all	decrease	description	ancestor	parent	adjusted p value	specific/all	decrease/specific
GO:0005576	54	175	32	extracellular region	GO:0005575	2	3.32849e-09	0.308571	0.592593
GO:0005515	263	1757	133	protein binding	GO:0003674	3	8.46547e-09	0.149687	0.505703
GO:0005509	43	161	24	calcium ion binding	GO:0003674	6	1.92493e-05	0.267081	0.55814
GO:0006030	22	51	19	chitin metabolic process	GO:0008150	5	9.84902e-05	0.431372	0.863636
GO:0008061	22	51	19	chitin binding	GO:0003674	4	9.84902e-05	0.431372	0.863636
GO:0007156	14	24	7	homophilic cell adhesion via plasma membrane adhesion molecules	GO:0008150	6	0.00164337	0.583333	0.5
GO:0007155	18	45	8	cell adhesion	GO:0008150	3	0.00362903	0.4	0.444444
GO:0005886	13	24	6	plasma membrane	GO:0005575	3	0.00742723	0.541667	0.461538
GO:0016020	89	586	50	membrane	GO:0005575	2	0.0338809	0.151877	0.561798
GO:0005975	28	148	17	carbohydrate metabolic process	GO:0008150	4	1.39039	0.189189	0.607143
GO:0004568	6	9	5	chitinase activity	GO:0003674	6	1.41634	0.666667	0.833333
GO:0005102	6	9	3	signaling receptor binding	GO:0003674	4	1.41634	0.666667	0.5
GO:0006032	6	9	5	chitin catabolic process	GO:0008150	6	1.41634	0.666667	0.833333
GO:0004553	16	67	10	hydrolase activity, hydrolyzing O-glycosyl compounds	GO:0003674	5	1.92614	0.238806	0.625
GO:0016055	6	10	3	Wnt signaling pathway	GO:0008150	6	2.10893	0.6	0.5
GO:0003700	25	133	18	DNA-binding transcription factor activity	GO:0003674	3	3.37231	0.18797	0.72
GO:0006468	37	231	11	protein phosphorylation	GO:0008150	7	4.1157	0.160173	0.297297
GO:0004866	4	5	2	endopeptidase inhibitor activity	GO:0003674	6	7.24576	0.8	0.5
GO:0005856	9	31	4	cytoskeleton	GO:0005575	5	7.8776	0.290323	0.444444
aBonferroni-adjusted p values
