# Supplementary material for: Non-gonadal somatic piRNA pathways ensure sexual differentiation, larval growth, and wing development in silkworms
Source: PLoS Genet. 2023 Sep 21;19(9):e1010912. doi: 10.1371/journal.pgen.1010912 (PMC10513339; doi:10.1371/journal.pgen.1010912)
Supplement: S6 Table — (XLSX) [file pgen.1010912.s006.xlsx]

## Sheet: Sheet1
S6 Table. List of primers.
Primer name	Primer sequence (5'-3')	Purpose
BmAgo3-sgRNA-F1	GAAATTAATACGACTCACTATAggagacaatgttagagttccGTTTTAGAGCTAGAAATAGC	sgRNA template
Siwi-sgRNA-F3	GAAATTAATACGACTCACTATAgaagccgcgtgagattcgtgGTTTTAGAGCTAGAAATAGC	sgRNA template
sgRNA-R	AAAAGCACCGACTCGGTGCCACTTTTTCAAGTTGATAACGGACTAGCCTTATTTTAACTTGCTATTTCTAGCTCTAAAAC	sgRNA template
BmAgo3-T7ENI-F1	TGAACCTAACAGCTCGTACCC	T7ENI cleavage assay, heteroduplex mobility assay, gDNA sequencing
BmAgo3-T7ENI-R1	AGTTCCAACATTGCCTACCAA	T7ENI cleavage assay, heteroduplex mobility assay, gDNA sequencing
Siwi-T7ENI-F1	ACAATCTACGTATTCAAGATCC	T7ENI cleavage assay, heteroduplex mobility assay, gDNA sequencing
Siwi-T7ENI-R1	CTTCAGGTGTGCTTGTGAATCT	T7ENI cleavage assay, heteroduplex mobility assay, gDNA sequencing
Bmdsx-F	AACCATGCCACCACTGATACCAAC	RT-PCR
Bmdsx-R	GCACAACGAATACTGCTGCAATCG	RT-PCR
Masc-F	GCTAAAATTGCTGGGATTGCTA	qPCR
Masc-R	CAGCAATCGGAATTTTCTTCTG	qPCR
BmIMP-F	ATGCGGGAAGAAGGTTTTATG	qPCR
BmIMP-R	TCATCCCGCCTCAGACGATTG	qPCR
rp49-F	CCCAACATTGGTTACGGTTC	qPCR
rp49-R	GCTCTTTCCACGATCAGCTT	qPCR
Fem-F	ACCGCTTGGATCAGAAAGTG	Molecular sexing
Fem-R	GGCTTCGACGTTGTTTCATT	Molecular sexing
