# Supplementary material for: Non-gonadal somatic piRNA pathways ensure sexual differentiation, larval growth, and wing development in silkworms
Source: PLoS Genet. 2023 Sep 21;19(9):e1010912. doi: 10.1371/journal.pgen.1010912 (PMC10513339; doi:10.1371/journal.pgen.1010912)
Supplement: S1 Data — (XLSX) [file pgen.1010912.s018.xlsx]

## Sheet: Fig1A
Fig 1A. Hatching rate in crosses between BmAgo3 or Siwi heterozygous KO mutants.
WT
Batch No.	No. 1	No. 2	No. 3
Genotype	+/+ × +/+	+/+ × +/+	+/+ × +/+
% of unfertilized eggs	3.6036	1.86567	2.27273
% of unhatched eggs	1.35135	1.49254	3.0303
% of hatched eggs	95.045	96.6418	94.697
Total	100	100	100
BmAgo3
Batch No.	No. 1	No. 2	No. 3
Genotype	KO/+ × KO/+	KO/+ × KO/+	KO/+ × KO/+
% of unfertilized eggs	1.77515	2.75862	0
% of unhatched eggs	0.591716	8.27586	4.3956
% of hatched eggs	97.6331	88.9655	95.6044
Total	100	100	100
Siwi
	No. 1	No. 2	No. 3	No. 4
Genotype	KO/+ × KO/+	KO/+ × KO/+	KO/+ × KO/+	KO/+ × KO/+
% of unfertilized eggs	2.69058	0.873362	4.51977	6.46766
% of unhatched eggs	2.69058	1.74672	7.34463	4.97512
% of hatched eggs	94.6188	97.3799	88.1356	88.5572
Total	100	100	100	100

## Sheet: Fig1D
Fig 1D. Survival curves of larvae obtained by crosses between BmAgo3 or Siwi heterozygous KO mutants.
	WT	BmAgo3	Siwi
Genotype	+/+ × +/+	KO/+ × KO/+	KO/+ × KO/+
Days	No. of dead larvae
7	1
9	1
32	0
32	0
32	0
32	0
32	0
32	0
32	0
32	0
32	0
32	0
32	0
32	0
32	0
32	0
32	0
32	0
32	0
32	0
32	0
32	0
32	0
32	0
32	0
32	0
32	0
32	0
32	0
32	0
32	0
32	0
32	0
32	0
32	0
32	0
32	0
32	0
32	0
32	0
32	0
32	0
32	0
32	0
32	0
32	0
32	0
32	0
32	0
32	0
32	0
32	0
32	0
32	0
32	0
32	0
32	0
32	0
32	0
32	0
32	0
32	0
32	0
32	0
32	0
32	0
32	0
32	0
32	0
32	0
32	0
32	0
32	0
32	0
32	0
32	0
32	0
32	0
32	0
32	0
32	0
32	0
32	0
32	0
32	0
32	0
32	0
32	0
32	0
32	0
21		1
22		1
23		1
23		1
23		1
24		1
24		1
24		1
32		0
32		0
32		0
32		0
32		0
32		0
32		0
32		0
32		0
32		0
32		0
32		0
32		0
32		0
32		0
32		0
32		0
32		0
32		0
32		0
32		0
32		0
32		0
32		0
32		0
32		0
32		0
32		0
32		0
32		0
32		0
32		0
32		0
32		0
32		0
32		0
32		0
32		0
32		0
32		0
32		0
32		0
32		0
32		0
32		0
32		0
32		0
32		0
32		0
32		0
32		0
32		0
32		0
32		0
32		0
32		0
32		0
32		0
32		0
32		0
32		0
32		0
32		0
32		0
32		0
32		0
32		0
32		0
32		0
32		0
32		0
32		0
32		0
32		0
32		0
32		0
32		0
32		0
32		0
32		0
32		0
32		0
32		0
32		0
32		0
32		0
32		0
32		0
32		0
32		0
32		0
32		0
3			1
3			1
3			1
3			1
3			1
3			1
8			1
9			1
9			1
9			1
9			1
11			1
16			1
16			1
16			1
17			1
17			1
17			1
18			1
19			1
19			1
20			1
20			1
20			1
21			1
21			1
21			1
23			1
23			1
23			1
24			1
24			1
24			1
25			1
28			1
29			1
29			1
32			1
32			0
32			0
32			0
32			0
32			0
32			0
32			0
32			0
32			0
32			0
32			0
32			0
32			0
32			0
32			0
32			0
32			0
32			0
32			0
32			0
32			0
32			0
32			0
32			0
32			0
32			0
32			0
32			0
32			0
32			0
32			0
32			0
32			0
32			0
32			0
32			0
32			0
32			0
32			0
32			0
32			0
32			0
32			0
32			0
32			0
32			0
32			0
32			0
32			0
32			0
32			0
32			0
32			0
32			0
32			0
32			0
32			0
32			0
32			0
32			0
32			0
32			0

## Sheet: Fig1E
Fig 1E. Timing of larval wandering in BmAgo3 and Siwi KO mutants.
	WT	BmAgo3	Siwi
Genotype	+/+ × +/+	KO/+ × KO/+	KO/+ × KO/+
Days	% of wandering larvae
0
1
2
3
4
5
6
7
8
9
10
11
12
13
14
15
16
17		5
18	43	7
19	40	53	9
20	12	6	47
21	1	11 (9)a	6
22	1	6 (6)
23		4 (4)
24	1
25
26
27
28
29
30
Total	98	92	62
aBrackets indicate % of BmAgo3 KO larvae.

## Sheet: Fig 3B
Fig 3B. Increased mRNA levels of masculinizing genes in female tissues of BmAgo3 KO mutants.
Masc
OV		FB		WD
WT	BmAgo3 KO	WT	BmAgo3 KO	WT	BmAgo3 KO
1.25341	1.4115	1.11903	1.0612	0.910315	2.02906
1.03222	1.81458	0.80831	1.31835	0.7332	2.04558
0.714382	4.61122	1.07266	1.80796	1.35648	2.86243
BmIMPM
OV		FB		WD
WT	BmAgo3 KO	WT	BmAgo3 KO	WT	BmAgo3 KO
1.19	7.22511	0.93719	88.4522	1.64129	21.663
1.21628	5.11601	1.70881	101.376	0.217762	27.1863
0.59372	8.10098	0.354007	22.0443	1.14095	28.6157

## Sheet: Fig 3D
Fig 3D. Expression levels of masculinizing genes in BmAgo3 and Siwi KO mutant larvae.
Masc
WT		BmAgo3 KO		Siwi KO
Male	Female	Male	Female	Male	Female
1.04288	0.247206	0.840792	0.398438	1.64392	0.837178
1.0654	0.339926	0.586216	0.305849	1.45095	0.819956
0.973973	0.465201	0.963986	0.398535	1.42497	1.19012
1.06579	0.218427	0.586082	0.410941	1.62444	0.789847
1.22094	0.257549	0.805214	0.374627	2.06414	0.548328
0.631025	0.186057	0.634724	0.257122	1.20854	0.837086
1	0.285728	0.736169	0.357585	1.39513
				1.54458
BmIMPM
WT		BmAgo3 KO		Siwi KO
Male	Female	Male	Female	Male	Female
0.72964	0.00243738	0.219701	0.011338	0.661447	0.062858
0.90406	0.00658988	0.167256	0.002751	0.664677	0.098294
0.971949	0.00222567	0.483412	1.9e-05	0.562869	0.100793
0.900108	0.00165902	0.299825	0.005725	0.692668	0.077758
1.9758	0.00559669	0.294857	0.00228	0.835992	0.086267
0.518446	0	0.265989	0.004816	0.655239	0.085194
1	0.00308477	0.288507	0.004488	0.621279
				0.670596

## Sheet: S3 Fig
S3 Fig. Pupal weight of BmAgo3 and Siwi KO mutants.
Female		Male
WT	BmAgo3 KO	WT	BmAgo3 KO
0.51845	0.28454	0.39218	0.33083
0.5698	0.37867	0.33845	0.30941
0.50609	0.33742	0.32467	0.25369
0.61781	0.32886	0.38323	0.26628
0.54966	0.35636	0.38824	0.28978
0.59047	0.31404	0.45539	0.23022
0.48721	0.33339	0.48647	0.33697
0.50081	0.3275	0.39885	0.31535
0.56916	0.2276	0.40147
0.5241	0.3166	0.4782
0.46293		0.41611
0.56015		0.35648
0.53804		0.40503
0.65046		0.36512
0.5841		0.45549
0.47797		0.46564
0.556		0.46358
0.58957		0.38771
0.55088		0.46969
0.59546		0.39889
0.54267		0.46725
0.44164		0.50681
0.49658		0.3605
0.48845		0.36637
0.65735		0.42495
		0.38499
		0.44545
		0.4938
		0.40997
		0.42865
		0.36702
		0.38505
		0.50168
		0.35527
		Male
		WT	Siwi KO
		0.4963	0.1843
		0.4104	0.1309
		0.482	0.22254
		0.5138	0.20874
		0.4152	0.15893
		0.4231	0.17878
		0.4571	0.23352
		0.4157	0.24283
		0.4372	0.20146
		0.4087	0.13987
		0.4091	0.16902
		0.3849
		0.3799
		0.3852
		0.4234
		0.3976
		0.397
		0.5474
		0.4751
		0.4847
		0.376
		0.3802
		0.4272
		0.349
		0.3926
		0.3493
		0.3836
		0.3832
		0.4146
		0.3664
		0.4553
		0.4068
		0.431
		0.3596
		0.3518
		0.4521
		0.3669
		0.2799
		0.3454
