# Supplementary material for: Non-gonadal somatic piRNA pathways ensure sexual differentiation, larval growth, and wing development in silkworms
Source: PLoS Genet. 2023 Sep 21;19(9):e1010912. doi: 10.1371/journal.pgen.1010912 (PMC10513339; doi:10.1371/journal.pgen.1010912)
Supplement: S1 Metadata — (XLSX) [file pgen.1010912.s019.xlsx]

## Sheet: V4-larval-tissues_small RNA-seq
Metadata for
Fig 2A-E, G
Fig 3A
S4A-D Fig
S2 Table
DDBJ accession number
DRA014190
BioProject	BioProject Submission	DRA Submission	BioSample	BioSample Submission	Sample Name	Experiment	Experiment alias	Experiment Title	Library Source	Library Strategy	Library Name	Library Layout	Run	Run Alias	Run Title	Run Files
PRJDB13571	PSUB017520	DRA014190	SAMD00492475	SSUB021866	FB_WT	DRX363397	tomarilab-0019_Experiment_0025	small RNA library from fatbodies of day 4 of 5th instar larvae (wild type)	TRANSCRIPTOMIC	ncRNA-Seq		SINGLE	DRR377496	tomarilab-0019_Run_0025	small RNA library from fatbodies of day 4 of 5th instar larvae (wild type)	190808_A1_FB_WT.fastq.gz
PRJDB13571	PSUB017520	DRA014190	SAMD00492476	SSUB021866	FB_BmA3KO	DRX363398	tomarilab-0019_Experiment_0026	small RNA library from fatbodies of day 4 of 5th instar larvae (BmAgo3 KO)	TRANSCRIPTOMIC	ncRNA-Seq		SINGLE	DRR377497	tomarilab-0019_Run_0026	small RNA library from fatbodies of day 4 of 5th instar larvae (BmAgo3 KO)	190808_A2_FB_BmA3KO.fastq.gz
PRJDB13571	PSUB017520	DRA014190	SAMD00492477	SSUB021866	OV_WT	DRX363399	tomarilab-0019_Experiment_0027	small RNA library from ovaries of day 4 of 5th instar larvae (wild type)	TRANSCRIPTOMIC	ncRNA-Seq		SINGLE	DRR377498	tomarilab-0019_Run_0027	small RNA library from ovaries of day 4 of 5th instar larvae (wild type)	190808_B1_ov_WT.fastq.gz
PRJDB13571	PSUB017520	DRA014190	SAMD00492478	SSUB021866	OV_BmA3KO	DRX363400	tomarilab-0019_Experiment_0028	small RNA library from ovaries of day 4 of 5th instar larvae (BmAgo3 KO)	TRANSCRIPTOMIC	ncRNA-Seq		SINGLE	DRR377499	tomarilab-0019_Run_0028	small RNA library from ovaries of day 4 of 5th instar larvae (BmAgo3 KO)	190808_B2_ov_BmA3KO.fastq.gz
PRJDB13571	PSUB017520	DRA014190	SAMD00492479	SSUB021866	WD_WT	DRX363401	tomarilab-0019_Experiment_0029	small RNA library from wing disc of day 4 of 5th instar larvae (wild type)	TRANSCRIPTOMIC	ncRNA-Seq		SINGLE	DRR377500	tomarilab-0019_Run_0029	small RNA library from wing disc of day 4 of 5th instar larvae (wild type)	200201_S20_WD_WT.fastq.gz
PRJDB13571	PSUB017520	DRA014190	SAMD00492480	SSUB021866	WD_BmA3KO	DRX363402	tomarilab-0019_Experiment_0030	small RNA library from wing disc of day 4 of 5th instar larvae (BmAgo3 KO)	TRANSCRIPTOMIC	ncRNA-Seq		SINGLE	DRR377501	tomarilab-0019_Run_0030	small RNA library from wing disc of day 4 of 5th instar larvae (BmAgo3 KO)	200201_S21_WD_BmAgo3KO.fastq.gz

## Sheet: V4-larval-tissues_mRNA-seq
Metadata for
Fig 2F
S4E and F Fig
S8A Fig
S9 Fig
S2 Table
S5 Table
DDBJ accession number
DRA014190
BioProject	BioProject Submission	DRA Submission	BioSample	BioSample Submission	Sample Name	Experiment	Experiment alias	Experiment Title	Library Source	Library Strategy	Library Name	Library Layout	Run	Run Alias	Run Title	Run Files
PRJDB13571	PSUB017520	DRA014190	SAMD00493213	SSUB022003	FB_WT	DRX363391	tomarilab-0019_Experiment_0019	mRNA library from fatbodies of day 4 of 5th instar larvae (wild type)	TRANSCRIPTOMIC	RNA-Seq		PAIRED	DRR377490	tomarilab-0019_Run_0019	mRNA library from fatbodies of day 4 of 5th instar larvae (wild type)	190824_S5_FB_WT_R1.fastq.gz,190824_S5_FB_WT_R2.fastq.gz
PRJDB13571	PSUB017520	DRA014190	SAMD00493214	SSUB022003	FB_BmA3KO	DRX363392	tomarilab-0019_Experiment_0020	mRNA library from fatbodies of day 4 of 5th instar larvae (BmAgo3 KO)	TRANSCRIPTOMIC	RNA-Seq		PAIRED	DRR377491	tomarilab-0019_Run_0020	mRNA library from fatbodies of day 4 of 5th instar larvae (BmAgo3 KO)	190824_S6_FB_BmA3_R1.fastq.gz,190824_S6_FB_BmA3_R2.fastq.gz
PRJDB13571	PSUB017520	DRA014190	SAMD00493215	SSUB022003	OV_WT	DRX363393	tomarilab-0019_Experiment_0021	mRNA library from ovaries of day 4 of 5th instar larvae (wild type)	TRANSCRIPTOMIC	RNA-Seq		PAIRED	DRR377492	tomarilab-0019_Run_0021	mRNA library from ovaries of day 4 of 5th instar larvae (wild type)	190824_S1_ov_WT_R1.fastq.gz,190824_S1_ov_WT_R2.fastq.gz
PRJDB13571	PSUB017520	DRA014190	SAMD00493216	SSUB022003	OV_BmA3KO	DRX363394	tomarilab-0019_Experiment_0022	mRNA library from ovaries of day 4 of 5th instar larvae (BmAgo3 KO)	TRANSCRIPTOMIC	RNA-Seq		PAIRED	DRR377493	tomarilab-0019_Run_0022	mRNA library from ovaries of day 4 of 5th instar larvae (BmAgo3 KO)	190824_S2_ov_BmA3_R1.fastq.gz,190824_S2_ov_BmA3_R2.fastq.gz
PRJDB13571	PSUB017520	DRA014190	SAMD00493217	SSUB022003	WD_WT	DRX363395	tomarilab-0019_Experiment_0023	mRNA library from wing disc of day 4 of 5th instar larvae (wild type)	TRANSCRIPTOMIC	RNA-Seq		PAIRED	DRR377494	tomarilab-0019_Run_0023	mRNA library from wing disc of day 4 of 5th instar larvae (wild type)	200311_D1_WD-WT_R1.fastq.gz,200311_D1_WD-WT_R2.fastq.gz
PRJDB13571	PSUB017520	DRA014190	SAMD00493218	SSUB022003	WD_BmA3KO	DRX363396	tomarilab-0019_Experiment_0024	mRNA library from wing disc of day 4 of 5th instar larvae (BmAgo3 KO)	TRANSCRIPTOMIC	RNA-Seq		PAIRED	DRR377495	tomarilab-0019_Run_0024	mRNA library from wing disc of day 4 of 5th instar larvae (BmAgo3 KO)	200311_D2_WD-BmA3_R1.fastq.gz,200311_D2_WD-BmA3_R2.fastq.gz

## Sheet: III0-larvae_mRNA-seq
Metadata for
Fig 4
S5 Fig
S6 Fig
S7 Fig
S8B Fig
S3 Table
S4 Table
DDBJ accession number
DRA014190
BioProject	BioProject Submission	DRA Submission	BioSample	BioSample Submission	Sample Name	Experiment	Experiment alias	Experiment Title	Library Source	Library Strategy	Library Name	Library Layout	Run	Run Alias	Run Title	Run Files
PRJDB13571	PSUB017520	DRA014190	SAMD00493219	SSUB022004	WT_F1	DRX363373	tomarilab-0019_Experiment_0001	mRNA library 1 from wholebody of day 0 of 3rd instar larvae (wild type female)	TRANSCRIPTOMIC	RNA-Seq		PAIRED	DRR377472	tomarilab-0019_Run_0001	mRNA library 1 from wholebody of day 0 of 3rd instar larvae (wild type female)	WT_F1_1.fq.gz,WT_F1_2.fq.gz
PRJDB13571	PSUB017520	DRA014190	SAMD00493220	SSUB022004	WT_F2	DRX363374	tomarilab-0019_Experiment_0002	mRNA library 2 from wholebody of day 0 of 3rd instar larvae (wild type female)	TRANSCRIPTOMIC	RNA-Seq		PAIRED	DRR377473	tomarilab-0019_Run_0002	mRNA library 2 from wholebody of day 0 of 3rd instar larvae (wild type female)	WT_F2_1.fq.gz,WT_F2_2.fq.gz
PRJDB13571	PSUB017520	DRA014190	SAMD00493221	SSUB022004	WT_F3	DRX363375	tomarilab-0019_Experiment_0003	mRNA library 3 from wholebody of day 0 of 3rd instar larvae (wild type female)	TRANSCRIPTOMIC	RNA-Seq		PAIRED	DRR377474	tomarilab-0019_Run_0003	mRNA library 3 from wholebody of day 0 of 3rd instar larvae (wild type female)	WT_F3_1.fq.gz,WT_F3_2.fq.gz
PRJDB13571	PSUB017520	DRA014190	SAMD00493222	SSUB022004	WT_M1	DRX363376	tomarilab-0019_Experiment_0004	mRNA library 1 from wholebody of day 0 of 3rd instar larvae (wild type male)	TRANSCRIPTOMIC	RNA-Seq		PAIRED	DRR377475	tomarilab-0019_Run_0004	mRNA library 1 from wholebody of day 0 of 3rd instar larvae (wild type male)	WT_M1_1.fq.gz,WT_M1_2.fq.gz
PRJDB13571	PSUB017520	DRA014190	SAMD00493223	SSUB022004	WT_M2	DRX363377	tomarilab-0019_Experiment_0005	mRNA library 2 from wholebody of day 0 of 3rd instar larvae (wild type male)	TRANSCRIPTOMIC	RNA-Seq		PAIRED	DRR377476	tomarilab-0019_Run_0005	mRNA library 2 from wholebody of day 0 of 3rd instar larvae (wild type male)	WT_M2_1.fq.gz,WT_M2_2.fq.gz
PRJDB13571	PSUB017520	DRA014190	SAMD00493224	SSUB022004	WT_M3	DRX363378	tomarilab-0019_Experiment_0006	mRNA library 3 from wholebody of day 0 of 3rd instar larvae (wild type male)	TRANSCRIPTOMIC	RNA-Seq		PAIRED	DRR377477	tomarilab-0019_Run_0006	mRNA library 3 from wholebody of day 0 of 3rd instar larvae (wild type male)	WT_M3_1.fq.gz,WT_M3_2.fq.gz
PRJDB13571	PSUB017520	DRA014190	SAMD00493225	SSUB022004	BmA3KO_F1	DRX363379	tomarilab-0019_Experiment_0007	mRNA library 1 from wholebody of day 0 of 3rd instar larvae (BmAgo3KO female)	TRANSCRIPTOMIC	RNA-Seq		PAIRED	DRR377478	tomarilab-0019_Run_0007	mRNA library 1 from wholebody of day 0 of 3rd instar larvae (BmAgo3KO female)	Ago3_F1_1.fq.gz,Ago3_F1_2.fq.gz
PRJDB13571	PSUB017520	DRA014190	SAMD00493226	SSUB022004	BmA3KO_F2	DRX363380	tomarilab-0019_Experiment_0008	mRNA library 2 from wholebody of day 0 of 3rd instar larvae (BmAgo3KO female)	TRANSCRIPTOMIC	RNA-Seq		PAIRED	DRR377479	tomarilab-0019_Run_0008	mRNA library 2 from wholebody of day 0 of 3rd instar larvae (BmAgo3KO female)	Ago3_F2_1.fq.gz,Ago3_F2_2.fq.gz
PRJDB13571	PSUB017520	DRA014190	SAMD00493227	SSUB022004	BmA3KO_F3	DRX363381	tomarilab-0019_Experiment_0009	mRNA library 3 from wholebody of day 0 of 3rd instar larvae (BmAgo3KO female)	TRANSCRIPTOMIC	RNA-Seq		PAIRED	DRR377480	tomarilab-0019_Run_0009	mRNA library 3 from wholebody of day 0 of 3rd instar larvae (BmAgo3KO female)	Ago3_F3_1.fq.gz,Ago3_F3_2.fq.gz
PRJDB13571	PSUB017520	DRA014190	SAMD00493228	SSUB022004	BmA3KO_M1	DRX363382	tomarilab-0019_Experiment_0010	mRNA library 1 from wholebody of day 0 of 3rd instar larvae (BmAgo3KO male)	TRANSCRIPTOMIC	RNA-Seq		PAIRED	DRR377481	tomarilab-0019_Run_0010	mRNA library 1 from wholebody of day 0 of 3rd instar larvae (BmAgo3KO male)	Ago3_M1_1.fq.gz,Ago3_M1_2.fq.gz
PRJDB13571	PSUB017520	DRA014190	SAMD00493229	SSUB022004	BmA3KO_M2	DRX363383	tomarilab-0019_Experiment_0011	mRNA library 2 from wholebody of day 0 of 3rd instar larvae (BmAgo3KO male)	TRANSCRIPTOMIC	RNA-Seq		PAIRED	DRR377482	tomarilab-0019_Run_0011	mRNA library 2 from wholebody of day 0 of 3rd instar larvae (BmAgo3KO male)	Ago3_M2_1.fq.gz,Ago3_M2_2.fq.gz
PRJDB13571	PSUB017520	DRA014190	SAMD00493230	SSUB022004	BmA3KO_M3	DRX363384	tomarilab-0019_Experiment_0012	mRNA library 3 from wholebody of day 0 of 3rd instar larvae (BmAgo3KO male)	TRANSCRIPTOMIC	RNA-Seq		PAIRED	DRR377483	tomarilab-0019_Run_0012	mRNA library 3 from wholebody of day 0 of 3rd instar larvae (BmAgo3KO male)	Ago3_M3_1.fq.gz,Ago3_M3_2.fq.gz
PRJDB13571	PSUB017520	DRA014190	SAMD00493231	SSUB022004	SiwiKO_F1	DRX363385	tomarilab-0019_Experiment_0013	mRNA library 1 from wholebody of day 0 of 3rd instar larvae (SiwiKO female)	TRANSCRIPTOMIC	RNA-Seq		PAIRED	DRR377484	tomarilab-0019_Run_0013	mRNA library 1 from wholebody of day 0 of 3rd instar larvae (SiwiKO female)	Siwi_F1_1.fq.gz,Siwi_F1_2.fq.gz
PRJDB13571	PSUB017520	DRA014190	SAMD00493232	SSUB022004	SiwiKO_F2	DRX363386	tomarilab-0019_Experiment_0014	mRNA library 2 from wholebody of day 0 of 3rd instar larvae (SiwiKO female)	TRANSCRIPTOMIC	RNA-Seq		PAIRED	DRR377485	tomarilab-0019_Run_0014	mRNA library 2 from wholebody of day 0 of 3rd instar larvae (SiwiKO female)	Siwi_F2_1.fq.gz,Siwi_F2_2.fq.gz
PRJDB13571	PSUB017520	DRA014190	SAMD00493233	SSUB022004	SiwiKO_F3	DRX363387	tomarilab-0019_Experiment_0015	mRNA library 3 from wholebody of day 0 of 3rd instar larvae (SiwiKO female)	TRANSCRIPTOMIC	RNA-Seq		PAIRED	DRR377486	tomarilab-0019_Run_0015	mRNA library 3 from wholebody of day 0 of 3rd instar larvae (SiwiKO female)	Siwi_F3_1.fq.gz,Siwi_F3_2.fq.gz
PRJDB13571	PSUB017520	DRA014190	SAMD00493234	SSUB022004	SiwiKO_M1	DRX363388	tomarilab-0019_Experiment_0016	mRNA library 1 from wholebody of day 0 of 3rd instar larvae (SiwiKO male)	TRANSCRIPTOMIC	RNA-Seq		PAIRED	DRR377487	tomarilab-0019_Run_0016	mRNA library 1 from wholebody of day 0 of 3rd instar larvae (SiwiKO male)	Siwi_M1_1.fq.gz,Siwi_M1_2.fq.gz
PRJDB13571	PSUB017520	DRA014190	SAMD00493235	SSUB022004	SiwiKO_M2	DRX363389	tomarilab-0019_Experiment_0017	mRNA library 2 from wholebody of day 0 of 3rd instar larvae (SiwiKO male)	TRANSCRIPTOMIC	RNA-Seq		PAIRED	DRR377488	tomarilab-0019_Run_0017	mRNA library 2 from wholebody of day 0 of 3rd instar larvae (SiwiKO male)	Siwi_M2_1.fq.gz,Siwi_M2_2.fq.gz
PRJDB13571	PSUB017520	DRA014190	SAMD00493236	SSUB022004	SiwiKO_M3	DRX363390	tomarilab-0019_Experiment_0018	mRNA library 3 from wholebody of day 0 of 3rd instar larvae (SiwiKO male)	TRANSCRIPTOMIC	RNA-Seq		PAIRED	DRR377489	tomarilab-0019_Run_0018	mRNA library 3 from wholebody of day 0 of 3rd instar larvae (SiwiKO male)	200213_K12_Siwi_M3_R1.fq.gz,200213_K12_Siwi_M3_R2.fq.gz
